# Supplementary material for: Characterization and Comparative Expression Profiling of Browning Response in Medinilla formosana after Cutting
Source: Front Plant Sci. 2016 Dec 22;7:1897. doi: 10.3389/fpls.2016.01897 (PMC5178855; doi:10.3389/fpls.2016.01897)
Supplement: FIGURE S1 — Correlation analysis of DGE libraries. Dots in the figures indicate individual tag entities. Pearson correlation coefficients (R2) are shown in the lower right corner of each plot. The correlation between 0 h, 4 h, and 4 days libraries are shown. [file Data_Sheet_1.zip › Data_Sheet_1/Table 2.XLSX]

## Sheet: A
geneID	FPKMcut_0h	FPKMcut_4h	FPKMcut_4d	log2（4h:0h）	log2（4d:4h）	NR ID	NR Score	NR Evalue	NR Description	NT ID	NT Score	NT Evalue	NT Description	BP Description	MF Description	CC Description
comp14025_c0	0	2.015	0	#DIV/0!	#NUM!	--	--	--	--	--	--	--	--	--	--	--
comp195490_c0	0	5.335	0	#DIV/0!	#NUM!	--	--	--	--	--	--	--	--	--	--	--
comp21495_c0	0	10.935	0	#DIV/0!	#NUM!	--	--	--	--	--	--	--	--	--	--	--
comp36406_c0	0	7.245	0	#DIV/0!	#NUM!	CCA29112.1	277	2.25663e-26	putative MYB transcription factor [Rosa hybrid cultivar]	--	--	--	--	--	--	--
comp37476_c0	0	4.145	0	#DIV/0!	#NUM!	XP_002327748.1	496	2.22249e-59	predicted protein [Populus trichocarpa] >gi|222836833|gb|EEE75226.1| predicted protein [Populus trichocarpa]	--	--	--	--	--	--	--
comp40604_c0	0	5.62	0	#DIV/0!	#NUM!	--	--	--	--	--	--	--	--	--	--	--
comp41451_c0	0	2.86	0	#DIV/0!	#NUM!	XP_002283822.1	212	3.50248e-18	PREDICTED: uncharacterized protein LOC100261221 [Vitis vinifera]	--	--	--	--	--	--	--
comp42570_c0	0	3.6	0	#DIV/0!	#NUM!	--	--	--	--	--	--	--	--	--	--	--
comp43202_c1	0	31.915	0	#DIV/0!	#NUM!	--	--	--	--	--	--	--	--	--	--	--
comp44430_c0	0	8.31	0	#DIV/0!	#NUM!	--	--	--	--	--	--	--	--	--	--	--
comp44497_c0	0	5.475	0	#DIV/0!	#NUM!	XP_002532569.1	148	1.65642e-09	conserved hypothetical protein [Ricinus communis] >gi|223527724|gb|EEF29830.1| conserved hypothetical protein [Ricinus communis]	--	--	--	--	B cell receptor signaling pathway//T cell receptor signaling pathway	--	--
comp46662_c0	0	3.645	0	#DIV/0!	#NUM!	--	--	--	--	--	--	--	--	--	--	--
comp48586_c0	0	3.17	0	#DIV/0!	#NUM!	XP_002279841.1	514	8.59313e-62	PREDICTED: uncharacterized protein LOC100253569 [Vitis vinifera] >gi|297733800|emb|CBI15047.3| unnamed protein product [Vitis vinifera]	--	--	--	--	--	protein dimerization activity	--
comp49085_c0	0	38.96	0	#DIV/0!	#NUM!	ABX82698.1	410	4.42547e-48	stay green protein [Capsicum annuum] >gi|170947249|emb|CAN88917.2| chlorophyll retainer (stay green) [Capsicum annuum] >gi|171903868|gb|ACB56586.1| chlorophyll retainer [Capsicum annuum]	--	--	--	--	--	--	--
comp52052_c0	0	5.38	0	#DIV/0!	#NUM!	--	--	--	--	--	--	--	--	--	--	--
comp53077_c0	0	17.495	0	#DIV/0!	#NUM!	XP_002509680.1	393	3.45879e-44	conserved hypothetical protein [Ricinus communis] >gi|223549579|gb|EEF51067.1| conserved hypothetical protein [Ricinus communis]	--	--	--	--	--	--	--
comp56086_c0	0	16.125	0	#DIV/0!	#NUM!	ADE41151.1	361	6.12758e-38	AP2 domain class transcription factor [Malus x domestica]	BT104663.1	38	1.51648e-08	Picea glauca clone GQ02813_D01 mRNA sequence	regulation of transcription, DNA-dependent	sequence-specific DNA binding transcription factor activity	transcription factor complex
comp58891_c0	0	17.99	0	#DIV/0!	#NUM!	XP_002264897.1	1716	0	PREDICTED: cytochrome P450 94A1 [Vitis vinifera] >gi|147835182|emb|CAN76753.1| hypothetical protein VITISV_011074 [Vitis vinifera]	--	--	--	--	oxidation-reduction process//electron transport//fatty acid metabolic process	electron carrier activity//alkane 1-monooxygenase activity//oxidoreductase activity, acting on paired donors, with incorporation or reduction of molecular oxygen//iron ion binding//heme binding	--
comp59218_c0	0	8.85	0	#DIV/0!	#NUM!	--	--	--	--	--	--	--	--	--	--	--
comp62507_c0	0	6.955	0	#DIV/0!	#NUM!	XP_002528725.1	1468	0	Purple acid phosphatase precursor, putative [Ricinus communis] >gi|223531819|gb|EEF33637.1| Purple acid phosphatase precursor, putative [Ricinus communis]	--	--	--	--	hexachlorocyclohexane metabolic process//riboflavin metabolic process	acid phosphatase activity//hydrolase activity//metal ion binding	--
comp67618_c0	0	21.19	0	#DIV/0!	#NUM!	XP_003547164.1	807	1.04796e-99	PREDICTED: phospholipase A1-IIgamma-like [Glycine max]	--	--	--	--	intracellular protein transport//GPI anchor metabolic process//glycerolipid metabolic process//lipid catabolic process//lipid metabolic process	hydrolase activity, acting on ester bonds//triglyceride lipase activity	--
comp69188_c3	0	6.15	0	#DIV/0!	#NUM!	--	--	--	--	--	--	--	--	--	--	--
comp737_c0	0	14.155	0	#DIV/0!	#NUM!	XP_002323528.1	159	2.69717e-11	predicted protein [Populus trichocarpa] >gi|222868158|gb|EEF05289.1| predicted protein [Populus trichocarpa]	--	--	--	--	oligopeptide transport//transport	transporter activity	plasma membrane//integral to membrane
comp49722_c0	0.11	4.035	0	5.19699	#NUM!	XP_002269735.2	1363	0	PREDICTED: vacuolar amino acid transporter 1-like [Vitis vinifera] >gi|296086363|emb|CBI31952.3| unnamed protein product [Vitis vinifera]	XM_002311265.1	119	2.21367e-53	Populus trichocarpa amino acid transporter, mRNA	--	--	integral to membrane
comp54468_c0	0.385	9.375	0	4.60589	#NUM!	--	--	--	--	--	--	--	--	--	--	--
comp20376_c0	0.15	3.455	0	4.52565	#NUM!	XP_002280723.1	136	4.61395e-07	PREDICTED: WD repeat-containing protein 61 [Vitis vinifera] >gi|297738621|emb|CBI27866.3| unnamed protein product [Vitis vinifera]	--	--	--	--	--	--	--
comp55936_c1	0.975	8.12	0	3.05801	#NUM!	--	--	--	--	--	--	--	--	--	--	--
comp13048_c0	0.89	4.715	0	2.40538	#NUM!	--	--	--	--	--	--	--	--	--	--	--
comp33753_c0	2.505	7.18	0	1.51917	#NUM!	--	--	--	--	--	--	--	--	--	--	--
comp35496_c0	2.465	5.87	0	1.25177	#NUM!	--	--	--	--	--	--	--	--	--	--	--
comp49715_c0	2.96	6.94	0	1.22934	#NUM!	XP_002517070.1	176	2.7351e-13	Heat shock factor protein HSF30, putative [Ricinus communis] >gi|223543705|gb|EEF45233.1| Heat shock factor protein HSF30, putative [Ricinus communis]	--	--	--	--	proteolysis	metalloendopeptidase activity//DNA binding	--
comp64787_c2	15.825	135.5	67.715	3.09802	-1.00075	AFL56268.1	188	3.68837e-15	ABI1-like protein [Cirsium arvense]	--	--	--	--	DNA metabolic process//viral infectious cycle	DNA binding//ATP binding//catalytic activity	viral envelope//chromosome
comp61007_c0	7.48	19.905	9.935	1.41202	-1.00254	XP_002514831.1	1714	0	Aspartic proteinase Asp1 precursor, putative [Ricinus communis] >gi|223545882|gb|EEF47385.1| Aspartic proteinase Asp1 precursor, putative [Ricinus communis]	XM_002515626.1	134	1.30416e-61	Ricinus communis Aspartic proteinase nepenthesin-1 precursor, putative, mRNA	proteolysis	aspartic-type endopeptidase activity	--
comp63750_c0	12.835	34.07	16.965	1.40842	-1.00594	XP_002301130.1	946	7.7327e-116	predicted protein [Populus trichocarpa] >gi|222842856|gb|EEE80403.1| predicted protein [Populus trichocarpa]	--	--	--	--	--	NAD+ ADP-ribosyltransferase activity	--
comp66121_c0	15.485	37.5	18.655	1.27602	-1.00733	XP_002298538.1	2212	0	predicted protein [Populus trichocarpa] >gi|222845796|gb|EEE83343.1| predicted protein [Populus trichocarpa]	HQ828070.1	421	0	Gossypium hirsutum MAPKK3 mRNA, complete cds	protein phosphorylation//induced systemic resistance, jasmonic acid mediated signaling pathway//phosphorylation//induced systemic resistance, ethylene mediated signaling pathway//serine family amino acid metabolic process//defense response, incompatible interaction	ATP binding//protein serine/threonine kinase activity//protein kinase activity	--
comp54749_c0	9.31	24.195	12.035	1.37786	-1.00747	NP_001235232.1	553	4.80953e-68	uncharacterized protein LOC100527890 [Glycine max] >gi|255633474|gb|ACU17095.1| unknown [Glycine max]	--	--	--	--	photosynthesis//bacteriochlorophyll biosynthetic process	phospholipid binding	--
comp59477_c1	3.905	23.26	11.56	2.57446	-1.00871	XP_002892851.1	284	3.1538e-28	oxidoreductase NAD-binding domain-containing protein [Arabidopsis lyrata subsp. lyrata] >gi|297338693|gb|EFH69110.1| oxidoreductase NAD-binding domain-containing protein [Arabidopsis lyrata subsp. lyrata]	--	--	--	--	--	--	--
comp58986_c0	6.67	16.67	8.275	1.3215	-1.01042	--	--	--	--	--	--	--	--	--	--	--
comp63925_c0	6.495	15.785	7.83	1.28115	-1.01147	XP_002320004.1	1657	0	predicted protein [Populus trichocarpa] >gi|222860777|gb|EEE98319.1| predicted protein [Populus trichocarpa]	NM_001254625.2	115	5.34966e-51	Glycine max ADIPOR-like receptor IZH1-like (LOC100776175), mRNA	response to sucrose stimulus//response to hormone stimulus	--	integral to membrane
comp62159_c0	8.795	22.84	11.32	1.37681	-1.01269	XP_002322767.1	237	2.78223e-20	predicted protein [Populus trichocarpa] >gi|222867397|gb|EEF04528.1| predicted protein [Populus trichocarpa]	--	--	--	--	--	--	--
comp54984_c0	16.745	39.535	19.545	1.2394	-1.01633	XP_002511409.1	526	1.82864e-60	conserved hypothetical protein [Ricinus communis] >gi|223550524|gb|EEF52011.1| conserved hypothetical protein [Ricinus communis]	--	--	--	--	--	--	membrane//integral to membrane
comp49474_c0	1.205	6.65	3.285	2.46432	-1.01746	XP_002325255.1	243	1.6396e-23	predicted protein [Populus trichocarpa] >gi|222866689|gb|EEF03820.1| predicted protein [Populus trichocarpa]	--	--	--	--	--	--	--
comp58815_c0	6.52	15.705	7.755	1.26828	-1.01803	XP_003542749.1	727	1.1036e-84	PREDICTED: probable ubiquitin-conjugating enzyme E2 24-like [Glycine max]	--	--	--	--	--	acid-amino acid ligase activity	--
comp64215_c2	116.015	881	434.385	2.92483	-1.02017	BAD02273.1	360	1.08725e-40	heat shock protein 70 [Nicotiana benthamiana]	XM_002528386.1	176	2.023e-85	Ricinus communis heat shock protein, putative, mRNA	response to stress//regulation of transcription from RNA polymerase II promoter	RNA polymerase II transcription cofactor activity	mediator complex
comp66854_c0	175.355	438.885	216.365	1.32356	-1.02038	XP_003632718.1	677	2.58635e-82	PREDICTED: uncharacterized protein LOC100855285 [Vitis vinifera]	--	--	--	--	--	--	--
comp61076_c0	25.735	54.395	26.815	1.07974	-1.02043	XP_003547081.1	396	1.90469e-38	PREDICTED: calmodulin-binding transcription activator 2-like [Glycine max]	--	--	--	--	transposition, DNA-mediated	--	--
comp34702_c0	0.415	9.535	4.69	4.52205	-1.02365	--	--	--	--	--	--	--	--	--	--	--
comp62974_c0	4.94	74.75	36.76	3.91949	-1.02394	ACJ84405.1	1377	0	unknown [Medicago truncatula]	JF733761.1	180	2.67383e-87	Oryza sativa Japonica Group cultivar 9804 serine/threonine-protein kinase (SAPK3) mRNA, complete cds	lipopolysaccharide biosynthetic process//serine family amino acid metabolic process//phosphorylation//protein phosphorylation//response to redox state//negative regulation of transcription, DNA-dependent	protein kinase activity//protein serine/threonine kinase activity//phosphotransferase activity, alcohol group as acceptor//ATP binding	membrane//cytoplasm
comp61999_c0	8.955	23.64	11.615	1.40046	-1.02524	XP_002270620.1	2021	0	PREDICTED: uridine-cytidine kinase C [Vitis vinifera] >gi|297738236|emb|CBI27437.3| unnamed protein product [Vitis vinifera]	--	--	--	--	UMP biosynthetic process//metabolic process//phosphorylation//pyrimidine nucleobase metabolic process//seryl-tRNA aminoacylation//ATP synthesis coupled proton transport//chlorophyll metabolic process//photosynthesis//threonine metabolic process//glycine metabolic process//proton transport//chlorophyll biosynthetic process//threonylcarbamoyladenosine biosynthetic process//L-serine metabolic process	magnesium chelatase activity//uridine kinase activity//kinase activity//ADP binding//phosphotransferase activity, alcohol group as acceptor//hydrogen ion transmembrane transporter activity//ATP binding//serine-tRNA ligase activity	outer membrane//mitochondrial proton-transporting ATP synthase complex, coupling factor F(o)//cytoplasm//magnesium chelatase complex
comp67927_c1	25.455	51.415	25.24	1.01424	-1.02648	XP_002285504.1	585	7.0106e-63	PREDICTED: uncharacterized protein LOC100242447 [Vitis vinifera]	--	--	--	--	--	--	--
comp56188_c0	4.365	15.82	7.765	1.8577	-1.02669	XP_002283274.1	2123	0	PREDICTED: 6-phosphofructokinase 3-like [Vitis vinifera]	XM_004287450.1	435	0	PREDICTED: Fragaria vesca subsp. vesca 6-phosphofructokinase 3-like (LOC101303154), mRNA	gluconeogenesis//metabolic process//NADP biosynthetic process//glycolysis//regulation of angiogenesis//nicotinate nucleotide metabolic process//pentose-phosphate shunt//fructose metabolic process//mannose metabolic process//galactose metabolic process//nicotinamide metabolic process	6-phosphofructokinase activity//structural molecule activity//NAD+ kinase activity	cytoplasm//6-phosphofructokinase complex//viral capsid
comp51870_c0	15.825	104.485	51.105	2.72302	-1.03176	XP_002509588.1	309	7.87687e-32	lipid binding protein, putative [Ricinus communis] >gi|223549487|gb|EEF50975.1| lipid binding protein, putative [Ricinus communis]	--	--	--	--	--	--	--
comp60992_c1	25.515	90.185	44.045	1.82154	-1.03391	CBI40221.3	813	4.59188e-102	unnamed protein product [Vitis vinifera]	XM_003556231.1	95	4.95533e-40	PREDICTED: Glycine max OTU domain-containing protein At3g57810-like (LOC100796040), mRNA	--	--	--
comp66754_c1	42.38	116.845	56.955	1.46314	-1.0367	XP_002315001.1	483	1.63332e-53	predicted protein [Populus trichocarpa] >gi|222864041|gb|EEF01172.1| predicted protein [Populus trichocarpa]	--	--	--	--	--	--	--
comp52987_c0	13.525	41.755	20.35	1.62632	-1.03692	--	--	--	--	--	--	--	--	--	--	--
comp59743_c0	7.25	25.31	12.325	1.80365	-1.03812	XP_002266641.1	1483	0	PREDICTED: uncharacterized protein LOC100250497 [Vitis vinifera] >gi|296088702|emb|CBI38152.3| unnamed protein product [Vitis vinifera]	XM_002990682.1	54	5.2261e-17	Selaginella moellendorffii hypothetical protein, mRNA	metabolic process	amino acid binding	--
comp24600_c0	8.995	80.09	38.97	3.15443	-1.03926	--	--	--	--	--	--	--	--	--	--	--
comp63256_c0	19.55	56.755	27.61	1.53758	-1.03956	XP_002282374.1	614	1.22307e-73	PREDICTED: uncharacterized protein At2g39795, mitochondrial [Vitis vinifera] >gi|296086172|emb|CBI31613.3| unnamed protein product [Vitis vinifera]	AK361136.1	72	2.84138e-27	Hordeum vulgare subsp. vulgare mRNA for predicted protein, complete cds, clone: NIASHv1133E01	--	--	mitochondrial matrix
comp61814_c0	4.825	18.645	9.07	1.95019	-1.03961	XP_002328954.1	2207	0	predicted protein [Populus trichocarpa] >gi|222839188|gb|EEE77539.1| predicted protein [Populus trichocarpa]	XM_002440840.1	195	1.92606e-95	Sorghum bicolor hypothetical protein, mRNA	transport//purine nucleobase transport//transmembrane transport	purine nucleobase transmembrane transporter activity//transporter activity	membrane
comp53594_c0	24.22	111.57	54.265	2.20368	-1.03986	XP_003602857.1	874	1.05145e-110	Ripening regulated protein DDTFR18 [Medicago truncatula] >gi|355491905|gb|AES73108.1| Ripening regulated protein DDTFR18 [Medicago truncatula]	--	--	--	--	transmembrane transport//drug transport//drug transmembrane transport//transport//protein import into nucleus	antiporter activity//drug transmembrane transporter activity	nuclear pore//membrane
comp31552_c0	1.855	10.305	5.01	2.47385	-1.04046	--	--	--	--	--	--	--	--	--	--	--
comp65887_c0	5.56	16.56	8.05	1.57455	-1.04064	XP_002524459.1	913	3.66521e-115	conserved hypothetical protein [Ricinus communis] >gi|223536247|gb|EEF37899.1| conserved hypothetical protein [Ricinus communis]	XM_002313696.1	74	2.97481e-28	Populus trichocarpa predicted protein, mRNA	--	metal ion binding	--
comp65265_c0	9.025	24.16	11.735	1.42062	-1.0418	XP_002330050.1	957	4.0169e-122	predicted protein [Populus trichocarpa] >gi|222871475|gb|EEF08606.1| predicted protein [Populus trichocarpa]	BA000042.1	79	4.69568e-31	Nicotiana tabacum mitochondrial DNA, complete genome	ubiquitin-dependent protein catabolic process//platelet activation//protein deubiquitination//signal transduction//pathogenesis//protein polymerization	transcription factor binding//receptor binding//ubiquitin thiolesterase activity//ATP binding//signal transducer activity//protein homodimerization activity//transferase activity, transferring phosphorus-containing groups//dynein binding//protein binding, bridging	fibrinogen complex//membrane//dynein complex//transcription factor complex
comp66560_c0	1.055	15.55	7.55	3.8816	-1.04237	XP_002310330.1	1190	2.48402e-158	predicted protein [Populus trichocarpa] >gi|222853233|gb|EEE90780.1| predicted protein [Populus trichocarpa]	--	--	--	--	metabolic process	amino acid binding	--
comp67616_c0	33.59	82.36	39.97	1.29391	-1.04303	ADO64264.1	2458	0	eukaryotic initiation factor iso4G [Carica papaya]	XM_003633133.1	294	2.6364e-150	PREDICTED: Vitis vinifera eukaryotic initiation factor iso-4F subunit p82-34-like, transcript variant 2 (LOC100260481), mRNA	regulation of translational initiation//RNA metabolic process//translational initiation	RNA binding//DNA binding//protein binding//translation initiation factor activity	ribosome
comp61338_c0	57.83	365.285	176.765	2.65913	-1.04719	XP_003632648.1	973	1.61051e-127	PREDICTED: momilactone A synthase-like isoform 2 [Vitis vinifera]	XM_002323367.1	53	9.89983e-17	Populus trichocarpa predicted protein, mRNA	C21-steroid hormone metabolic process//steroid biosynthetic process//oxidation-reduction process//metabolic process//estrogen metabolic process//regulation of transcription, DNA-dependent//androgen metabolic process	oxidoreductase activity, acting on the CH-OH group of donors, NAD or NADP as acceptor//oxidoreductase activity//3-beta-hydroxy-delta5-steroid dehydrogenase activity	nucleus
comp59003_c0	28.215	109.385	52.92	1.95488	-1.04753	XP_003540241.1	464	1.45008e-52	PREDICTED: zinc finger A20 and AN1 domain-containing stress-associated protein 3-like isoform 1 [Glycine max] >gi|356543588|ref|XP_003540242.1| PREDICTED: zinc finger A20 and AN1 domain-containing stress-associated protein 3-like isoform 2 [Glycine max]	--	--	--	--	pathogenesis	zinc ion binding//DNA binding//binding	membrane
comp54051_c0	16.31	34.695	16.77	1.08897	-1.04885	XP_003545905.1	774	4.09093e-94	PREDICTED: ribosomal L1 domain-containing protein 1-like [Glycine max]	--	--	--	--	peptidyl-diphthamide biosynthetic process from peptidyl-histidine//DNA replication initiation	--	cytoplasm
comp66375_c0	10.275	23.14	11.165	1.17125	-1.05141	XP_002266298.2	901	3.61355e-114	PREDICTED: thymidine kinase-like [Vitis vinifera]	XM_004489426.1	65	3.02903e-23	PREDICTED: Cicer arietinum uncharacterized LOC101488368 (LOC101488368), partial mRNA	pyrimidine nucleobase metabolic process//TMP biosynthetic process	ATP binding//thymidine kinase activity	--
comp66348_c1	3.535	10.135	4.885	1.51956	-1.05292	XP_002533645.1	1529	0	ATATH9, putative [Ricinus communis] >gi|223526458|gb|EEF28733.1| ATATH9, putative [Ricinus communis]	XM_002270915.1	275	7.63279e-140	PREDICTED: Vitis vinifera putative ABC1 protein At2g40090-like, transcript variant 1 (LOC100265631), mRNA	protein phosphorylation	catalytic activity//transferase activity, transferring phosphorus-containing groups//ATP binding//protein kinase activity	--
comp63856_c0	4.43	13.54	6.52	1.61185	-1.05428	XP_002302697.1	1103	3.01174e-137	predicted protein [Populus trichocarpa] >gi|222844423|gb|EEE81970.1| predicted protein [Populus trichocarpa]	--	--	--	--	metabolic process	catalytic activity	--
comp51682_c0	10.83	48.015	23.115	2.14845	-1.05466	AFR42125.1	517	2.96935e-64	alpha-tubulin, partial [Populus fremontii] >gi|403329632|gb|AFR42126.1| alpha-tubulin, partial [Populus fremontii] >gi|403329634|gb|AFR42127.1| alpha-tubulin, partial [Populus fremontii] >gi|403329636|gb|AFR42128.1| alpha-tubulin, partial [Populus fremontii]	JX555566.1	207	1.07487e-102	Populus fremontii isolate TUA5_09-A_23 alpha-tubulin (TUA5) gene, partial cds >gi|403329635|gb|JX555568.1| Populus fremontii isolate TUA5_09-D_KR2 alpha-tubulin (TUA5) gene, partial cds	GTP catabolic process//protein polymerization	GTP binding//GTPase activity	protein complex
comp57932_c0	8.445	30.505	14.685	1.85288	-1.0547	--	--	--	--	--	--	--	--	modulation by virus of host morphology or physiology//regulation of transcription, DNA-dependent	sequence-specific DNA binding transcription factor activity	transcription factor complex//viral envelope//host cell nucleus
comp67337_c0	9.565	50.385	24.24	2.39716	-1.0556	XP_002280859.2	2462	0	PREDICTED: histone deacetylase 5-like [Vitis vinifera] >gi|297733877|emb|CBI15124.3| unnamed protein product [Vitis vinifera]	XM_004301073.1	246	1.03376e-123	PREDICTED: Fragaria vesca subsp. vesca histone deacetylase 5-like (LOC101301303), mRNA	regulation of transcription, DNA-dependent//regulation of epidermal cell differentiation	hydrolase activity//sequence-specific DNA binding transcription factor activity	host cell nucleus//transcription factor complex
comp67400_c0	8.41	17.57	8.445	1.06294	-1.05694	XP_002272547.1	762	3.78218e-92	PREDICTED: uncharacterized protein LOC100250429 [Vitis vinifera] >gi|297740664|emb|CBI30846.3| unnamed protein product [Vitis vinifera]	--	--	--	--	transmembrane transport//cation transport	cation transmembrane transporter activity	integral to membrane
comp69511_c1	107.77	298.28	143.255	1.46871	-1.05808	ADZ57218.1	3090	0	aconitase protein [Litchi chinensis]	XM_002321090.1	869	0	Populus trichocarpa predicted protein, mRNA	metabolic process	metal ion binding//4 iron, 4 sulfur cluster binding	--
comp64336_c0	8.585	35.075	16.825	2.03055	-1.05984	XP_002316671.1	496	2.2379e-54	NBS resistance protein [Populus trichocarpa] >gi|222859736|gb|EEE97283.1| NBS resistance protein [Populus trichocarpa]	--	--	--	--	cell cycle//chaperone mediated protein folding requiring cofactor//small GTPase mediated signal transduction	ATP binding//ATPase activity//GTP binding//ADP binding	intracellular
comp55322_c0	25.805	52.11	24.965	1.01391	-1.06165	CAN72718.1	843	3.71752e-111	hypothetical protein VITISV_038395 [Vitis vinifera]	XM_004291294.1	112	9.46573e-50	PREDICTED: Fragaria vesca subsp. vesca prostaglandin E synthase 2-like (LOC101301355), mRNA	--	protein binding	mitochondrion
comp46526_c0	0.865	2.82	1.35	1.70492	-1.06274	XP_003600216.1	1579	0	Sodium/hydrogen exchanger [Medicago truncatula] >gi|355489264|gb|AES70467.1| Sodium/hydrogen exchanger [Medicago truncatula]	XM_002528980.1	226	7.55645e-113	Ricinus communis sodium/hydrogen exchanger, putative, mRNA	regulation of pH//sodium ion transport//cation transport//transmembrane transport//proton transport	solute:hydrogen antiporter activity//sodium:hydrogen antiporter activity	integral to membrane
comp62969_c0	37.13	117.895	56.42	1.66685	-1.06322	XP_002313119.1	820	7.24392e-100	predicted protein [Populus trichocarpa] >gi|222849527|gb|EEE87074.1| predicted protein [Populus trichocarpa]	XM_002518711.1	50	6.7969e-15	Ricinus communis DNA binding protein, putative, mRNA	regulation of transcription, DNA-dependent//response to oxygen-containing compound	sequence-specific DNA binding transcription factor activity//DNA binding//sequence-specific DNA binding	transcription factor complex//nucleus
comp69283_c0	13.21	33.095	15.815	1.32498	-1.06532	XP_002285784.1	2474	0	PREDICTED: probable pectin methyltransferase QUA2 [Vitis vinifera] >gi|302141967|emb|CBI19170.3| unnamed protein product [Vitis vinifera]	--	--	--	--	metabolic process//Wnt receptor signaling pathway//methylation	methyltransferase activity	--
comp51716_c1	11.63	36.93	17.62	1.66694	-1.06758	--	--	--	--	--	--	--	--	--	--	--
comp55449_c0	2.16	11.92	5.685	2.46428	-1.06815	--	--	--	--	--	--	--	--	--	--	--
comp40350_c0	5.825	27.2	12.955	2.22328	-1.0701	--	--	--	--	--	--	--	--	--	--	--
comp52527_c0	2.585	263.73	125.61	6.67275	-1.07011	--	--	--	--	--	--	--	--	--	--	--
comp62132_c0	5.96	18.12	8.63	1.6042	-1.07015	XP_003542130.1	172	2.08081e-11	PREDICTED: uncharacterized protein LOC100810953 [Glycine max]	--	--	--	--	--	--	--
comp67934_c0	21.185	71.675	34.13	1.75843	-1.07043	XP_002314462.1	701	3.88052e-80	predicted protein [Populus trichocarpa] >gi|222863502|gb|EEF00633.1| predicted protein [Populus trichocarpa]	--	--	--	--	--	metal ion binding	--
comp53716_c1	5.6	18.33	8.725	1.71071	-1.07098	XP_002309128.1	576	1.20225e-67	auxin influx carrier component [Populus trichocarpa] >gi|222855104|gb|EEE92651.1| auxin influx carrier component [Populus trichocarpa]	NM_001255645.1	118	4.55914e-53	Glycine max auxin transporter-like protein 1-like (LOC100792491), mRNA >gi|255634649|gb|BT093309.1| Soybean clone JCVI-FLGm-24E3 unknown mRNA	establishment of planar polarity//root cap development//positive gravitropism//auxin influx//lateral root formation//response to nematode//root hair cell differentiation	auxin influx transmembrane transporter activity//auxin binding	plasma membrane//cell surface//integral to membrane//endosome//Golgi apparatus
comp61653_c0	22.845	66.225	31.52	1.5355	-1.07111	ABK95431.1	2702	0	unknown [Populus trichocarpa] >gi|118488371|gb|ABK96003.1| unknown [Populus trichocarpa]	EF147418.1	787	0	Populus trichocarpa clone WS01230_M08 unknown mRNA	alanine metabolic process//L-asparagine biosynthetic process//tRNA processing//asparagine biosynthetic process//aspartate metabolic process//metabolic process	transferase activity//ATP binding//asparagine synthase (glutamine-hydrolyzing) activity	cytoplasm
comp69310_c2	13.82	29.52	13.98	1.09494	-1.07833	XP_003633566.1	3066	0	PREDICTED: glucosamine--fructose-6-phosphate aminotransferase [isomerizing] 2 [Vitis vinifera]	XM_004138863.1	689	0	PREDICTED: Cucumis sativus glutamine--fructose-6-phosphate aminotransferase [isomerizing] 2-like (LOC101222628), mRNA >gi|449495917|ref|XM_004159937.1| PREDICTED: Cucumis sativus glutamine--fructose-6-phosphate aminotransferase [isomerizing] 2-like (LOC101222628), mRNA	carbohydrate metabolic process//metabolic process	carbohydrate binding	--
comp59707_c0	12.88	25.82	12.21	1.00336	-1.08043	CAN70546.1	561	8.74895e-63	hypothetical protein VITISV_013807 [Vitis vinifera]	--	--	--	--	spread of virus in host, cell to cell//response to virus//RNA metabolic process	RNA binding//DNA binding	nucleus//cytoplasm
comp59729_c0	0.87	4.915	2.32	2.4981	-1.08307	XP_003528606.1	358	3.62534e-39	PREDICTED: uncharacterized protein LOC100784975 [Glycine max]	--	--	--	--	--	--	--
comp67399_c0	22.615	58.14	27.415	1.36225	-1.08457	XP_002320454.1	752	1.54633e-89	predicted protein [Populus trichocarpa] >gi|222861227|gb|EEE98769.1| predicted protein [Populus trichocarpa]	--	--	--	--	intracellular protein transport	phospholipid binding	plasma membrane
comp54594_c0	6.81	14.59	6.855	1.09925	-1.08975	XP_002308475.1	439	1.65178e-46	predicted protein [Populus trichocarpa] >gi|222854451|gb|EEE91998.1| predicted protein [Populus trichocarpa]	--	--	--	--	--	--	--
comp68429_c0	9.815	23.47	11.025	1.25776	-1.09004	XP_002329825.1	1994	0	predicted protein [Populus trichocarpa] >gi|222870887|gb|EEF08018.1| predicted protein [Populus trichocarpa]	XM_002305096.1	378	0	Populus trichocarpa predicted protein, mRNA	--	--	--
comp65717_c1	14.91	52.9	24.795	1.82699	-1.09322	XP_002275233.2	2097	0	PREDICTED: acyltransferase-like protein At3g26840, chloroplastic-like [Vitis vinifera] >gi|296082299|emb|CBI21304.3| unnamed protein product [Vitis vinifera]	--	--	--	--	biosynthetic process//metabolic process	hydrolase activity//transferase activity, transferring acyl groups other than amino-acyl groups//hydrolase activity, acting on ester bonds	--
comp64058_c0	24.99	53.91	25.225	1.1092	-1.0957	--	--	--	--	--	--	--	--	--	--	--
comp59031_c0	7.635	17.735	8.28	1.2159	-1.0989	XP_002532518.1	1361	1.766e-179	Xyloglucan galactosyltransferase KATAMARI1, putative [Ricinus communis] >gi|223527768|gb|EEF29870.1| Xyloglucan galactosyltransferase KATAMARI1, putative [Ricinus communis]	--	--	--	--	ATP synthesis coupled electron transport//oxidation-reduction process	transferase activity//oxidoreductase activity, acting on NAD(P)H	--
comp55553_c0	1.365	9.565	4.46	2.80886	-1.10072	--	--	--	--	--	--	--	--	--	--	--
comp20859_c0	0.345	4.76	2.215	3.78629	-1.10365	--	--	--	--	--	--	--	--	--	--	--
comp63555_c0	7.5	19.655	9.135	1.38993	-1.10542	XP_002331196.1	3393	0	predicted protein [Populus trichocarpa] >gi|222873317|gb|EEF10448.1| predicted protein [Populus trichocarpa]	--	--	--	--	oxidation-reduction process//oxylipin biosynthetic process	oxidoreductase activity, acting on single donors with incorporation of molecular oxygen, incorporation of two atoms of oxygen//protein binding//metal ion binding//linoleate 13S-lipoxygenase activity//iron ion binding	--
comp61075_c0	3.02	7.395	3.435	1.292	-1.10624	XP_002285768.1	719	4.43426e-88	PREDICTED: uncharacterized protein LOC100245017 [Vitis vinifera] >gi|297746513|emb|CBI16569.3| unnamed protein product [Vitis vinifera]	--	--	--	--	--	--	--
comp60678_c0	15.12	35.81	16.625	1.2439	-1.10701	XP_002532589.1	720	2.44396e-88	conserved hypothetical protein [Ricinus communis] >gi|223527677|gb|EEF29786.1| conserved hypothetical protein [Ricinus communis]	--	--	--	--	--	--	--
comp61308_c0	6.955	15.735	7.3	1.17785	-1.10801	XP_003632149.1	2199	0	PREDICTED: U-box domain-containing protein 33-like [Vitis vinifera]	--	--	--	--	protein phosphorylation//response to stress//protein ubiquitination	protein kinase activity//catalytic activity//ATP binding//ubiquitin-protein ligase activity	ubiquitin ligase complex
comp61158_c0	65.385	167.9	77.87	1.36057	-1.10846	XP_002515285.1	385	3.33391e-41	Ocs element-binding factor, putative [Ricinus communis] >gi|223545765|gb|EEF47269.1| Ocs element-binding factor, putative [Ricinus communis]	--	--	--	--	cell cycle//proton transport//kinetochore assembly//transmembrane transport//metal ion transport//regulation of transcription, DNA-dependent//protein folding//ATP hydrolysis coupled proton transport	hydrogen ion transmembrane transporter activity//ATP binding//metal ion transmembrane transporter activity//unfolded protein binding//sequence-specific DNA binding transcription factor activity//sequence-specific DNA binding//DNA binding//hexon binding	viral capsid//nucleus//virion//membrane//kinetochore//proton-transporting V-type ATPase, V0 domain//transcription factor complex//prefoldin complex
comp61698_c0	26.055	75.315	34.895	1.53138	-1.10992	CAN74732.1	907	1.16286e-116	hypothetical protein VITISV_037838 [Vitis vinifera]	XM_002530557.1	153	3.04608e-72	Ricinus communis conserved hypothetical protein, mRNA	metabolic process	methyltransferase activity	--
comp70007_c1	172.74	387.285	179.15	1.16479	-1.11223	XP_002528311.1	6737	0	clathrin heavy chain, putative [Ricinus communis] >gi|223532266|gb|EEF34069.1| clathrin heavy chain, putative [Ricinus communis]	XM_002276819.1	1899	0	PREDICTED: Vitis vinifera clathrin heavy chain 2-like (LOC100251869), mRNA	vesicle-mediated transport//DNA repair//regulation of transcription, DNA-dependent//intracellular protein transport	methyltransferase activity//zinc ion binding//DNA binding//structural molecule activity	clathrin coat of trans-Golgi network vesicle//clathrin coat of coated pit
comp61117_c0	5.835	38.46	17.785	2.72055	-1.1127	XP_002266969.1	1184	6.78436e-158	PREDICTED: probable carboxylesterase 6-like [Vitis vinifera]	DQ279925.1	78	1.37983e-30	Actinidia chinensis CXE carboxylesterase (CXE12) mRNA, complete cds	metabolic process	hydrolase activity	--
comp62579_c0	8.72	28.475	13.14	1.7073	-1.11573	XP_002328279.1	392	3.25871e-43	predicted protein [Populus trichocarpa] >gi|222837794|gb|EEE76159.1| predicted protein [Populus trichocarpa]	--	--	--	--	signal transduction//pathogenesis	receptor activity	integral to membrane
comp69183_c0	26.945	149.73	69.07	2.47427	-1.11623	XP_002285868.1	1561	0	PREDICTED: replication factor C subunit 5 [Vitis vinifera] >gi|302141794|emb|CBI18997.3| unnamed protein product [Vitis vinifera]	NM_001054815.1	260	1.86846e-131	Oryza sativa Japonica Group Os02g0775200 (Os02g0775200) mRNA, complete cds	DNA recombination//DNA replication//regulation of transcription, DNA-dependent//DNA repair//chlorophyll biosynthetic process//chlorophyll metabolic process//photosynthesis	hydrolase activity//DNA-directed DNA polymerase activity//DNA helicase activity//DNA binding//nucleoside-triphosphatase activity//magnesium chelatase activity//ATPase activity//ATP binding//four-way junction helicase activity//ATP-dependent helicase activity//ADP binding//nucleic acid binding	DNA polymerase III complex//magnesium chelatase complex//DNA polymerase complex//Holliday junction helicase complex//replication fork
comp55670_c1	4.15	17.07	7.86	2.04028	-1.11886	--	--	--	--	--	--	--	--	--	--	--
comp68554_c0	17.635	38.94	17.885	1.14281	-1.1225	XP_002509502.1	2232	0	conserved hypothetical protein [Ricinus communis] >gi|223549401|gb|EEF50889.1| conserved hypothetical protein [Ricinus communis]	--	--	--	--	response to oxidative stress//oxidation-reduction process//peroxidase reaction	peroxidase activity//heme binding	--
comp67648_c0	19.2	46.185	21.18	1.26632	-1.12472	XP_003536807.1	1756	0	PREDICTED: probable UDP-sugar transporter protein SLC35A4-like [Glycine max]	XM_003536759.1	405	0	PREDICTED: Glycine max probable UDP-sugar transporter protein SLC35A4-like (LOC100791591), mRNA	carbohydrate transport//nucleotide-sugar transport	sugar:hydrogen symporter activity//nucleotide-sugar transmembrane transporter activity	membrane//integral to membrane//Golgi membrane
comp56884_c0	161.265	336.465	154.15	1.06102	-1.12612	--	--	--	--	--	--	--	--	neuropeptide signaling pathway	ATP binding	--
comp56135_c0	1.18	33.315	15.245	4.81931	-1.12784	--	--	--	--	--	--	--	--	--	--	--
comp51441_c0	2.94	9.945	4.55	1.75816	-1.1281	--	--	--	--	--	--	--	--	--	--	--
comp62179_c0	7.99	97.655	44.49	3.61143	-1.13421	XP_002315091.1	869	8.83426e-112	predicted protein [Populus trichocarpa] >gi|222864131|gb|EEF01262.1| predicted protein [Populus trichocarpa]	XM_004967686.1	58	1.58525e-19	PREDICTED: Setaria italica phenazine biosynthesis-like domain-containing protein 1-like (LOC101765423), mRNA	lysine biosynthetic process via diaminopimelate//biosynthetic process	catalytic activity//diaminopimelate epimerase activity	--
comp66147_c0	12.475	29.885	13.615	1.26038	-1.13422	XP_003525308.1	1541	0	PREDICTED: pollen-specific protein SF21-like [Glycine max]	--	--	--	--	--	--	--
comp57720_c0	12.77	32.53	14.82	1.34901	-1.13423	XP_002272757.1	235	1.19734e-19	PREDICTED: extended synaptotagmin-2 isoform 1 [Vitis vinifera] >gi|302142694|emb|CBI19897.3| unnamed protein product [Vitis vinifera]	--	--	--	--	--	protein binding	--
comp39809_c0	6.965	31.285	14.245	2.16728	-1.13502	--	--	--	--	--	--	--	--	--	--	--
comp57814_c0	11.61	25.945	11.81	1.16009	-1.13545	BAH10646.1	1052	3.30716e-141	Prephenate dehydratase [Hevea brasiliensis]	BT136573.1	59	5.88557e-20	Medicago truncatula clone JCVI-FLMt-18B22 unknown mRNA	metabolic process//L-phenylalanine biosynthetic process//tyrosine biosynthetic process//tryptophan biosynthetic process	prephenate dehydratase activity//amino acid binding	--
comp49401_c0	1.025	8.21	3.735	3.00176	-1.13627	--	--	--	--	--	--	--	--	--	--	--
comp55641_c1	0.975	13.52	6.15	3.79355	-1.13644	--	--	--	--	--	--	--	--	--	--	--
comp59121_c1	26.875	312.525	141.875	3.53963	-1.13935	1MHM	163	3.47423e-13	Chain B, Crystal Structure Of S-Adenosylmethionine Decarboxylase From Potato	--	--	--	--	proline metabolic process//spermine biosynthetic process//spermidine biosynthetic process//arginine metabolic process//S-adenosylmethioninamine biosynthetic process	adenosylmethionine decarboxylase activity	--
comp67500_c0	9.655	38.725	17.56	2.00392	-1.14097	XP_002333749.1	522	6.67105e-65	predicted protein [Populus trichocarpa] >gi|222838352|gb|EEE76717.1| predicted protein [Populus trichocarpa]	--	--	--	--	proline metabolic process//arginine metabolic process//polyamine biosynthetic process//beta-alanine metabolic process	spermine synthase activity//catalytic activity	--
comp50887_c0	8.6	140.56	63.695	4.03071	-1.14193	XP_002522466.1	862	3.67384e-111	NAC domain-containing protein, putative [Ricinus communis] >gi|223538351|gb|EEF39958.1| NAC domain-containing protein, putative [Ricinus communis]	DQ022843.1	100	6.8207e-43	Triticum aestivum NAC domain transcription factor (NAC69-3) mRNA, complete cds	regulation of transcription, DNA-dependent	DNA binding	--
comp53966_c1	18.94	63.13	28.57	1.73689	-1.14382	EEE63725.1	565	7.65114e-67	hypothetical protein OsJ_18543 [Oryza sativa Japonica Group]	AY353093.1	141	3.75069e-66	Populus x canescens beta tubulin mRNA, partial cds	protein polymerization//response to salt stress//GTP catabolic process//response to cold//microtubule-based movement	structural molecule activity//GTPase activity//GTP binding	microtubule//plasma membrane//plastid
comp66009_c0	30.78	78.18	35.36	1.34481	-1.14468	BAJ33836.1	1621	0	unnamed protein product [Thellungiella halophila]	BT134239.1	159	2.62037e-75	Medicago truncatula clone JCVI-FLMt-18O22 unknown mRNA	--	acetylglucosaminyltransferase activity	membrane
comp66020_c0	19.88	68.11	30.6	1.77655	-1.15433	XP_002527745.1	989	2.83079e-124	plant origin recognition complex subunit, putative [Ricinus communis] >gi|223532886|gb|EEF34658.1| plant origin recognition complex subunit, putative [Ricinus communis]	--	--	--	--	DNA replication	--	nucleus//origin recognition complex
comp51918_c0	15.275	48.71	21.875	1.67305	-1.15493	AER62754.1	167	1.64448e-11	hypothetical protein [Hordeum vulgare subsp. spontaneum]	--	--	--	--	cellular metabolic process	catalytic activity//coenzyme binding//nucleotide binding	--
comp60637_c0	8.035	19.005	8.515	1.24201	-1.1583	XP_002525284.1	917	8.93235e-113	conserved hypothetical protein [Ricinus communis] >gi|223535442|gb|EEF37112.1| conserved hypothetical protein [Ricinus communis]	--	--	--	--	--	--	--
comp62703_c1	13.93	34.605	15.47	1.31279	-1.16151	XP_002285504.1	163	3.39564e-10	PREDICTED: uncharacterized protein LOC100242447 [Vitis vinifera]	--	--	--	--	--	--	--
comp59121_c2	18.865	197.66	88.285	3.38924	-1.16278	ACV52080.1	141	1.28618e-09	small uORF [Sorghum bicolor] >gi|257220655|gb|ACV52084.1| small uORF [Sorghum bicolor]	--	--	--	--	--	--	--
comp62649_c0	6.875	24.055	10.735	1.80691	-1.16401	XP_002324576.1	1897	0	predicted protein [Populus trichocarpa] >gi|222866010|gb|EEF03141.1| predicted protein [Populus trichocarpa]	--	--	--	--	transport//transmembrane transport	transmembrane transporter activity//transporter activity	integral to membrane
comp57051_c0	8.085	35.345	15.745	2.12819	-1.16661	XP_002324403.1	984	3.67724e-128	predicted protein [Populus trichocarpa] >gi|222865837|gb|EEF02968.1| predicted protein [Populus trichocarpa]	DQ340438.1	56	2.4278e-18	Cornus peruviana voucher Xiang 02-02 26S ribosomal RNA gene, partial sequence	electron transport	electron carrier activity	integral to membrane
comp46684_c0	45.275	534.195	237.89	3.56058	-1.16707	EAY81902.1	226	1.19633e-22	hypothetical protein OsI_37074 [Oryza sativa Indica Group]	XM_002468052.1	85	2.94963e-35	Sorghum bicolor hypothetical protein, mRNA	--	ATP binding	--
comp63974_c0	14.085	44.165	19.635	1.64874	-1.16948	XP_002320619.1	1255	1.89168e-164	predicted protein [Populus trichocarpa] >gi|222861392|gb|EEE98934.1| predicted protein [Populus trichocarpa]	AK333084.1	41	6.76103e-10	Triticum aestivum cDNA, clone: WT005_J17, cultivar: Chinese Spring	folic acid biosynthetic process//arginine metabolic process//glutamate biosynthetic process//tetrahydrofolate biosynthetic process//nitrogen compound metabolic process//proline biosynthetic process//oxidation-reduction process//proline catabolic process	proline dehydrogenase activity//GTP cyclohydrolase I activity	cytoplasm
comp61738_c0	21.975	58.885	26.1	1.42204	-1.17385	CBI21385.3	670	5.7381e-83	unnamed protein product [Vitis vinifera]	--	--	--	--	--	adenyl nucleotide binding	--
comp64873_c1	54.595	128.88	57.04	1.23919	-1.17598	ABP04019.1	2415	0	UDP-glucose dehydrogenase [Eucalyptus grandis]	XM_004981649.1	578	0	PREDICTED: Setaria italica UDP-glucose 6-dehydrogenase 5-like (LOC101774039), mRNA	starch metabolic process//pentose-phosphate shunt//D-gluconate metabolic process//sucrose metabolic process//nucleotide metabolic process//oxidation-reduction process	phosphogluconate dehydrogenase (decarboxylating) activity//oxidoreductase activity, acting on the CH-OH group of donors, NAD or NADP as acceptor//UDP-glucose 6-dehydrogenase activity//NAD binding	--
comp64173_c0	23.56	56.83	25.13	1.27031	-1.17724	NP_001242435.1	1531	0	uncharacterized protein LOC100811913 [Glycine max] >gi|255635145|gb|ACU17929.1| unknown [Glycine max]	--	--	--	--	transmembrane transport	--	integral to membrane//membrane
comp66199_c3	102.11	311.905	137.88	1.61098	-1.17769	XP_002512427.1	658	9.2197e-80	Rubber elongation factor protein, putative [Ricinus communis] >gi|223548388|gb|EEF49879.1| Rubber elongation factor protein, putative [Ricinus communis]	--	--	--	--	translational elongation//regulation of translational elongation	translation elongation factor activity	ribosome
comp62115_c0	78.45	203.595	89.975	1.37586	-1.17811	CBI17550.3	1042	4.91838e-130	unnamed protein product [Vitis vinifera]	NM_001055808.2	187	5.90294e-91	Oryza sativa Japonica Group Os03g0197700 (Os03g0197700) mRNA, complete cds	--	metal ion binding	--
comp58721_c0	1.535	4.275	1.885	1.47769	-1.18136	--	--	--	--	--	--	--	--	--	--	--
comp59643_c0	1.18	14.975	6.6	3.6657	-1.18202	XP_002273320.2	1881	0	PREDICTED: serine carboxypeptidase-like 34 [Vitis vinifera]	XM_002871997.1	169	4.6561e-81	Arabidopsis lyrata subsp. lyrata SCPL34, mRNA	proteolysis	serine-type carboxypeptidase activity	--
comp41106_c0	2.14	50.86	22.405	4.57085	-1.18271	--	--	--	--	--	--	--	--	--	--	--
comp44140_c0	4.2	10.84	4.775	1.3679	-1.18279	--	--	--	--	--	--	--	--	regulation of RNA metabolic process	DNA binding//endoribonuclease activity	--
comp23403_c0	15.495	57.44	25.28	1.89025	-1.18406	--	--	--	--	--	--	--	--	--	--	--
comp67681_c0	50.51	157.195	69.135	1.63791	-1.18507	XP_002301501.1	1486	0	predicted protein [Populus trichocarpa] >gi|222843227|gb|EEE80774.1| predicted protein [Populus trichocarpa]	FQ382712.1	378	0	Vitis vinifera clone SS0ABG47YF22	protein folding	heat shock protein binding//unfolded protein binding	plasma membrane//endoplasmic reticulum lumen
comp65271_c0	17.295	89.515	39.205	2.37177	-1.19109	XP_002299428.1	1781	0	predicted protein [Populus trichocarpa] >gi|222846686|gb|EEE84233.1| predicted protein [Populus trichocarpa]	XM_004245409.1	177	1.64944e-85	PREDICTED: Solanum lycopersicum methionine gamma-lyase-like (LOC101263926), mRNA	metabolic process//phytochelatin biosynthetic process//response to metal ion//biosynthetic process//cellular amino acid metabolic process	metal ion binding//pyridoxal phosphate binding//methionine gamma-lyase activity//glutathione gamma-glutamylcysteinyltransferase activity	cytosol
comp61159_c3	2.375	12.285	5.38	2.3709	-1.19122	XP_003519672.1	313	3.22236e-32	PREDICTED: uncharacterized protein LOC100799330 [Glycine max]	--	--	--	--	--	--	--
comp54834_c0	38.395	127.92	55.935	1.73625	-1.19342	ADR71269.1	305	1.28087e-30	60S ribosomal protein L18aA [Hevea brasiliensis]	--	--	--	--	--	--	--
comp64319_c0	20.19	46.905	20.505	1.2161	-1.19377	XP_002525099.1	1765	0	carbohydrate transporter, putative [Ricinus communis] >gi|223535558|gb|EEF37226.1| carbohydrate transporter, putative [Ricinus communis]	--	--	--	--	transmembrane transport//heme transport//cytochrome complex assembly	--	integral to membrane
comp53717_c0	5.755	34.015	14.825	2.56328	-1.19814	--	--	--	--	--	--	--	--	--	--	--
comp64446_c1	6.635	23.875	10.405	1.84733	-1.19822	--	--	--	--	--	--	--	--	aflatoxin biosynthetic process//regulation of transcription, DNA-dependent	DNA binding	nucleus
comp51564_c0	6.29	18.23	7.925	1.53518	-1.20183	--	--	--	--	--	--	--	--	--	--	--
comp63643_c0	14.245	81.29	35.33	2.51262	-1.20218	ACI15346.1	790	7.86533e-98	NAC domain protein NAC5 [Gossypium hirsutum] >gi|206584357|gb|ACI15351.1| NAC domain protein NAC5 [Gossypium hirsutum]	HM626401.1	92	2.43509e-38	Bambusa emeiensis NAC transcription factor 1 (NAC1) mRNA, complete cds	regulation of transcription, DNA-dependent	DNA binding	--
comp69263_c0	19.035	40.305	17.49	1.0823	-1.20443	XP_002266259.1	1994	0	PREDICTED: type I inositol-1,4,5-trisphosphate 5-phosphatase 1-like [Vitis vinifera]	XM_004300224.1	64	2.11975e-22	PREDICTED: Fragaria vesca subsp. vesca type I inositol 1,4,5-trisphosphate 5-phosphatase 2-like (LOC101293593), mRNA	carbohydrate transport//phosphoenolpyruvate-dependent sugar phosphotransferase system	protein-N(PI)-phosphohistidine-sugar phosphotransferase activity//sugar:hydrogen symporter activity	protein-N(PI)-phosphohistidine-sugar phosphotransferase complex//membrane
comp66691_c0	20.85	76.61	33.21	1.87749	-1.20591	AAB80714.1	769	2.74543e-92	phosphoenolpyruvate carboxylase 1 [Gossypium hirsutum]	XM_002285405.1	164	1.122e-78	PREDICTED: Vitis vinifera phosphoenolpyruvate carboxylase, housekeeping isozyme-like, transcript variant 1 (LOC100267525), mRNA	gluconeogenesis//carbon fixation//reductive tricarboxylic acid cycle//tricarboxylic acid cycle	phosphoenolpyruvate carboxylase activity	--
comp67498_c0	53.72	176.69	76.465	1.71769	-1.20835	XP_002267972.2	670	4.48371e-75	PREDICTED: uncharacterized protein LOC100246099 [Vitis vinifera]	AM481260.1	65	6.39165e-23	Vitis vinifera contig VV78X161420.17, whole genome shotgun sequence	proton transport//ATP hydrolysis coupled proton transport	hydrogen ion transmembrane transporter activity//unfolded protein binding	proton-transporting V-type ATPase, V0 domain
comp68065_c0	34.89	71.165	30.795	1.02835	-1.20847	XP_002534741.1	1141	1.67861e-150	conserved hypothetical protein [Ricinus communis] >gi|223524648|gb|EEF27640.1| conserved hypothetical protein [Ricinus communis]	--	--	--	--	protein metabolic process	omega peptidase activity	--
comp67297_c0	1.745	9.36	4.05	2.42328	-1.20859	XP_002268342.1	1853	0	PREDICTED: G-type lectin S-receptor-like serine/threonine-protein kinase At1g67520-like [Vitis vinifera]	XM_003556686.1	63	5.77035e-22	PREDICTED: Glycine max G-type lectin S-receptor-like serine/threonine-protein kinase At1g11330-like (LOC100809337), mRNA	protein phosphorylation	protein kinase activity//ATP binding	--
comp68559_c0	20.1	65.225	28.22	1.69823	-1.20871	XP_002304926.1	1693	0	predicted protein [Populus trichocarpa] >gi|222847890|gb|EEE85437.1| predicted protein [Populus trichocarpa]	XM_002264605.1	321	5.04055e-165	PREDICTED: Vitis vinifera RNA pseudourine synthase 6, chloroplastic-like (LOC100248694), mRNA	carbon utilization//transmembrane transport//pseudouridine synthesis//malate metabolic process//transformation of host cell by virus//biosynthetic process//oxidation-reduction process//tricarboxylic acid cycle//RNA modification//carbohydrate metabolic process//pyruvate metabolic process	ammonia-lyase activity//malate dehydrogenase (decarboxylating) activity//hydrolase activity, hydrolyzing O-glycosyl compounds//pseudouridine synthase activity//RNA binding//NAD binding	membrane//integral to membrane
comp53979_c0	0.195	9.04	3.91	5.53478	-1.20915	--	--	--	--	--	--	--	--	--	--	--
comp67532_c0	27.62	113.425	49.035	2.03795	-1.20985	ABU96744.1	1509	0	chloroplast acyl-ACP thioesterase [Jatropha curcas] >gi|248570279|gb|ACT09366.1| stearoyl acyl-ACP-thioesterase [Jatropha curcas]	FJ899671.1	287	1.43681e-146	Camellia oleifera acyl acyl-carrier-protein thioesterase type B (FatB2) mRNA, partial cds	proton transport//ATP synthesis coupled proton transport//fatty acid biosynthetic process//acyl-carrier-protein biosynthetic process	hydrogen ion transmembrane transporter activity//thiolester hydrolase activity//myristoyl-[acyl-carrier-protein] hydrolase activity//palmitoyl-[acyl-carrier-protein] hydrolase activity//oleoyl-[acyl-carrier-protein] hydrolase activity	fatty acid synthase complex//mitochondrial proton-transporting ATP synthase complex, coupling factor F(o)
comp53594_c1	17.235	90.405	39.035	2.39106	-1.21163	XP_002302326.1	1064	1.44096e-138	predicted protein [Populus trichocarpa] >gi|222844052|gb|EEE81599.1| predicted protein [Populus trichocarpa]	--	--	--	--	transport//transmembrane transport//drug transport//drug transmembrane transport	drug transmembrane transporter activity//antiporter activity	membrane
comp54300_c1	9.765	24.135	10.38	1.30543	-1.21732	ABF93589.1	123	6.53686e-13	LysM domain containing protein, expressed [Oryza sativa Japonica Group]	--	--	--	--	cAMP biosynthetic process//purine nucleobase metabolic process	magnesium ion binding//adenylate cyclase activity	--
comp50739_c0	3.845	19.84	8.525	2.36736	-1.21864	XP_002281226.1	452	7.43668e-51	PREDICTED: allene oxide synthase, chloroplastic [Vitis vinifera]	--	--	--	--	electron transport//oxidation-reduction process	monooxygenase activity//heme binding//oxidoreductase activity, acting on paired donors, with incorporation or reduction of molecular oxygen//electron carrier activity//iron ion binding	--
comp65658_c0	26.915	94.32	40.395	1.80915	-1.22339	XP_002285095.1	929	2.57601e-121	PREDICTED: pyridoxal biosynthesis protein PDX2-like [Vitis vinifera]	NM_001254091.1	143	8.94992e-67	Glycine max pyridoxal biosynthesis protein PDX2-like (LOC100776337), mRNA >gi|255639402|gb|BT095761.1| Soybean clone JCVI-FLGm-19H20 unknown mRNA	vitamin B6 biosynthetic process//proteolysis//cobalamin biosynthetic process	catalytic activity//protein heterodimerization activity//serine-type peptidase activity	cytosol
comp43799_c0	4.99	47.575	20.37	3.25309	-1.22376	XP_002284136.1	1955	0	PREDICTED: aspartate aminotransferase, chloroplastic [Vitis vinifera]	FQ383055.1	493	0	Vitis vinifera clone SS0ABG33YG18	biosynthetic process	pyridoxal phosphate binding	--
comp47785_c0	24.42	49.16	21.035	1.00942	-1.22469	XP_002271171.1	481	1.14253e-55	PREDICTED: putative gamma-glutamylcyclotransferase At3g02910-like [Vitis vinifera]	--	--	--	--	--	--	--
comp40873_c1	5.96	35.38	15.13	2.56955	-1.22552	--	--	--	--	--	--	--	--	--	--	--
comp58707_c0	0.185	2.165	0.925	3.54877	-1.22684	XP_002265339.1	1087	4.00969e-142	PREDICTED: probable esterase At1g33990 [Vitis vinifera]	--	--	--	--	GPI anchor metabolic process//acyl-carrier-protein biosynthetic process//intracellular protein transport//lipid metabolic process	hydrolase activity, acting on ester bonds//O-acyltransferase activity//hydrolase activity	--
comp61290_c0	4.52	12.845	5.475	1.50681	-1.23028	XP_002510390.1	1464	0	lrr receptor protein kinase, putative [Ricinus communis] >gi|223551091|gb|EEF52577.1| lrr receptor protein kinase, putative [Ricinus communis]	--	--	--	--	protein phosphorylation//metabolic process	protein binding//protein kinase activity//ATP binding//transferase activity, transferring phosphorus-containing groups	--
comp63277_c0	12.08	35.32	15.025	1.54786	-1.23312	XP_002277132.1	1225	1.42702e-158	PREDICTED: CMP-N-acetylneuraminate-beta-galactosamide-alpha-2,3-sialyltransferase 1-like [Vitis vinifera]	--	--	--	--	signal transduction//regulation of transcription, DNA-dependent//pathogenesis//androgen receptor signaling pathway//protein glycosylation	androgen receptor activity//RNA binding//sialyltransferase activity//hydrolase activity, acting on ester bonds//DNA binding//ribosome binding//steroid binding	nucleus
comp66277_c0	12.08	34.64	14.735	1.51982	-1.23319	XP_002530973.1	284	2.18763e-23	phosphatidylinositol n-acetylglucosaminyltransferase subunit p, putative [Ricinus communis] >gi|223529449|gb|EEF31408.1| phosphatidylinositol n-acetylglucosaminyltransferase subunit p, putative [Ricinus communis]	--	--	--	--	--	protein binding	--
comp68835_c0	12.81	28.625	12.16	1.16001	-1.23513	XP_003540124.1	2532	0	PREDICTED: ATPase family AAA domain-containing protein 3-B-like [Glycine max]	XM_004151796.1	611	0	PREDICTED: Cucumis sativus ATPase family AAA domain-containing protein 3-like (LOC101204659), mRNA >gi|449517958|ref|XM_004165963.1| PREDICTED: Cucumis sativus ATPase family AAA domain-containing protein 3-like (LOC101204659), mRNA	DNA repair//DNA recombination//photosynthesis//chlorophyll metabolic process//transcription initiation from RNA polymerase II promoter//chlorophyll biosynthetic process	magnesium chelatase activity//RNA binding//RNA helicase activity//four-way junction helicase activity//ATPase activity//ATP binding	replication fork//Holliday junction helicase complex//transcription factor TFIIA complex//magnesium chelatase complex
comp63212_c0	3.305	8.77	3.725	1.40793	-1.23534	XP_002316213.1	2035	0	predicted protein [Populus trichocarpa] >gi|222865253|gb|EEF02384.1| predicted protein [Populus trichocarpa]	XM_002316177.1	172	1.27188e-82	Populus trichocarpa predicted protein, mRNA	intracellular signal transduction//diacylglycerol metabolic process//phospholipid catabolic process//lipid metabolic process//signal transduction	calcium ion binding//phosphatidylinositol phospholipase C activity//signal transducer activity//protein binding	intracellular
comp54958_c0	5.39	152.835	64.88	4.82555	-1.23613	--	--	--	--	XM_003632706.1	51	7.4566e-16	PREDICTED: Vitis vinifera putative phytosulfokines 6-like, transcript variant 2 (LOC100853778), mRNA	DNA catabolic process//signal transduction//growth//cell proliferation	growth factor activity//endodeoxyribonuclease activity, producing 5'-phosphomonoesters	extracellular region
comp65767_c0	1.61	4.635	1.965	1.52551	-1.23804	ACB28472.1	1238	0	polyprotein [Ananas comosus]	--	--	--	--	RNA-dependent DNA replication//DNA integration//lipid transport	RNA binding//lipid transporter activity//RNA-directed DNA polymerase activity	--
comp58897_c1	8.375	23.29	9.87	1.47555	-1.23859	XP_002309201.1	152	6.14408e-12	predicted protein [Populus trichocarpa] >gi|222855177|gb|EEE92724.1| predicted protein [Populus trichocarpa]	XM_004287548.1	35	5.2088e-07	PREDICTED: Fragaria vesca subsp. vesca unconventional myosin-Vb-like (LOC101308904), mRNA	carbohydrate metabolic process//single-organism cellular process//multicellular organismal development	hydrolase activity, hydrolyzing O-glycosyl compounds	--
comp40141_c0	2.03	39.305	16.65	4.27516	-1.23919	--	--	--	--	--	--	--	--	--	--	--
comp58939_c0	10.45	21.715	9.19	1.05519	-1.24056	XP_002330702.1	576	5.43329e-62	predicted protein [Populus trichocarpa] >gi|222872306|gb|EEF09437.1| predicted protein [Populus trichocarpa]	--	--	--	--	--	--	nucleus
comp57296_c0	30.045	60.7	25.565	1.01457	-1.24753	XP_002266670.1	693	6.52251e-85	PREDICTED: uncharacterized protein LOC100264328 [Vitis vinifera] >gi|296083014|emb|CBI22315.3| unnamed protein product [Vitis vinifera]	AP010498.1	49	1.84916e-14	Lotus japonicus genomic DNA, chromosome 2, clone: LjT20I14, TM1805, complete sequence	--	--	--
comp67415_c1	11.095	25.84	10.87	1.2197	-1.24925	XP_003538770.1	1699	0	PREDICTED: type I inositol-1,4,5-trisphosphate 5-phosphatase 2-like [Glycine max]	--	--	--	--	--	--	--
comp68468_c0	194.49	420.095	176.515	1.11102	-1.25092	XP_002272757.1	2307	0	PREDICTED: extended synaptotagmin-2 isoform 1 [Vitis vinifera] >gi|302142694|emb|CBI19897.3| unnamed protein product [Vitis vinifera]	XM_004162190.1	408	0	PREDICTED: Cucumis sativus synaptotagmin-2-like (LOC101232115), mRNA	defense response to bacterium//defense response	protein binding	extracellular region
comp63221_c0	9.98	36.785	15.455	1.88201	-1.25104	XP_003525525.1	1062	2.2613e-152	PREDICTED: lysine histidine transporter-like 2-like [Glycine max]	--	--	--	--	--	--	--
comp65241_c1	3.52	17.075	7.16	2.27824	-1.25385	AFH56718.1	824	3.67237e-101	class III HD-Zip protein 8 [Prunus persica]	XM_004302818.1	231	6.28943e-116	PREDICTED: Fragaria vesca subsp. vesca homeobox-leucine zipper protein ATHB-15-like (LOC101306733), mRNA	cell cycle//regulation of transcription, DNA-dependent//cell division	sequence-specific DNA binding transcription factor activity//sequence-specific DNA binding	transcription factor complex//nucleus//integral to membrane
comp64581_c0	17.085	60.2	25.195	1.81703	-1.25663	XP_002277175.1	812	1.41274e-105	PREDICTED: coatomer subunit zeta-2 [Vitis vinifera] >gi|297743043|emb|CBI35910.3| unnamed protein product [Vitis vinifera]	--	--	--	--	transport	--	--
comp61902_c0	0.39	10.725	4.485	4.78136	-1.2578	XP_002282303.1	537	5.50835e-60	PREDICTED: uncharacterized protein LOC100243808 [Vitis vinifera]	--	--	--	--	--	--	--
comp60977_c0	10.78	148.385	61.99	3.78292	-1.25924	XP_002307922.1	631	3.001e-76	predicted protein [Populus trichocarpa] >gi|222853898|gb|EEE91445.1| predicted protein [Populus trichocarpa]	--	--	--	--	metabolic process	UDP-glucosyltransferase activity//transferase activity, transferring hexosyl groups	--
comp59787_c0	3.29	18.665	7.795	2.50418	-1.25971	XP_002311069.1	298	2.01538e-30	predicted protein [Populus trichocarpa] >gi|222850889|gb|EEE88436.1| predicted protein [Populus trichocarpa]	--	--	--	--	--	--	--
comp65790_c0	19	59.19	24.715	1.63935	-1.25997	XP_002277990.1	1573	0	PREDICTED: probable isoprenylcysteine alpha-carbonyl methylesterase ICMEL1 [Vitis vinifera] >gi|297737903|emb|CBI27104.3| unnamed protein product [Vitis vinifera]	NM_102377.3	223	4.60117e-111	Arabidopsis thaliana probable isoprenylcysteine alpha-carbonyl methylesterase ICMEL1 mRNA, complete cds	proteolysis//metabolic process	serine-type peptidase activity//hydrolase activity	--
comp60300_c0	4.195	10.995	4.59	1.3901	-1.26028	XP_002312408.1	287	1.24929e-26	predicted protein [Populus trichocarpa] >gi|222852228|gb|EEE89775.1| predicted protein [Populus trichocarpa]	--	--	--	--	--	--	--
comp69563_c0	43.68	126.905	52.77	1.5387	-1.26596	XP_002267907.2	2688	0	PREDICTED: uncharacterized protein LOC100253141 [Vitis vinifera]	--	--	--	--	iron-sulfur cluster assembly	iron ion binding//iron-sulfur cluster binding	--
comp49433_c0	8.085	90.77	37.595	3.4889	-1.27167	XP_002285236.1	332	1.32826e-31	PREDICTED: uncharacterized protein LOC100257151 [Vitis vinifera]	--	--	--	--	--	--	--
comp66329_c0	19.2	97.05	40.145	2.33762	-1.27351	XP_002282540.1	2837	0	PREDICTED: SPX domain-containing membrane protein At4g22990 [Vitis vinifera] >gi|297742609|emb|CBI34758.3| unnamed protein product [Vitis vinifera]	XM_002282504.1	559	0	PREDICTED: Vitis vinifera SPX domain-containing membrane protein At4g22990-like (LOC100261500), mRNA	ATP hydrolysis coupled proton transport//oxidative phosphorylation//transmembrane transport//proton transport	proton-transporting ATPase activity, rotational mechanism	integral to membrane//proton-transporting two-sector ATPase complex, catalytic domain
comp59121_c0	32.965	338.76	140.09	3.36126	-1.27391	Q96471.1	969	4.94481e-126	RecName: Full=S-adenosylmethionine decarboxylase proenzyme; Short=AdoMetDC; Short=SAMDC; Contains: RecName: Full=S-adenosylmethionine decarboxylase alpha chain; Contains: RecName: Full=S-adenosylmethionine decarboxylase beta chain; Flags: Precursor >gi|1498080|gb|AAC04611.1| S-adenosylmethionine decarboxylase [Ipomoea nil]	--	--	--	--	spermidine biosynthetic process//spermine biosynthetic process//polyamine biosynthetic process//arginine metabolic process//proline metabolic process//DNA integration	carboxy-lyase activity//DNA binding//structural molecule activity//adenosylmethionine decarboxylase activity	viral capsid
comp53548_c0	76.31	722.545	298.33	3.24314	-1.27618	XP_002279359.1	651	1.56107e-109	PREDICTED: NADP-dependent alkenal double bond reductase P2 [Vitis vinifera] >gi|147792339|emb|CAN61471.1| hypothetical protein VITISV_043825 [Vitis vinifera]	--	--	--	--	pantothenate biosynthetic process//branched-chain amino acid biosynthetic process//isoleucine biosynthetic process//leucine biosynthetic process//oxidation-reduction process//valine biosynthetic process	binding//zinc ion binding//oxidoreductase activity//ketol-acid reductoisomerase activity	--
comp61639_c0	4.225	13.37	5.52	1.66198	-1.27626	--	--	--	--	--	--	--	--	conjugation	DNA binding	--
comp49309_c0	0.215	9.28	3.83	5.43172	-1.27678	--	--	--	--	--	--	--	--	--	--	--
comp68307_c0	19.155	63.57	26.185	1.73063	-1.27961	AAN62343.1	2044	0	nodulin-like protein [Citrus trifoliata]	--	--	--	--	transmembrane transport	protein binding	integral to membrane
comp66198_c0	71.75	197.61	81.07	1.46161	-1.28542	XP_002268013.1	1765	0	PREDICTED: acetylornithine aminotransferase, mitochondrial [Vitis vinifera] >gi|296082676|emb|CBI21681.3| unnamed protein product [Vitis vinifera]	XM_002267977.2	290	2.85471e-148	PREDICTED: Vitis vinifera acetylornithine aminotransferase, mitochondrial-like (LOC100242776), mRNA	arginine metabolic process//defense response to bacterium	copper ion binding//pyridoxal phosphate binding//transaminase activity	chloroplast stroma
comp56905_c0	0.905	9.085	3.72	3.3275	-1.28818	--	--	--	--	--	--	--	--	--	--	--
comp50971_c0	0.11	2.63	1.075	4.57949	-1.29073	--	--	--	--	--	--	--	--	--	--	--
comp50272_c0	0	6.195	2.53	#DIV/0!	-1.29197	CBI20294.3	242	1.40076e-19	unnamed protein product [Vitis vinifera]	--	--	--	--	--	--	--
comp64117_c0	15.165	62.395	25.475	2.04068	-1.29235	XP_002302720.1	468	4.46939e-55	predicted protein [Populus trichocarpa] >gi|222844446|gb|EEE81993.1| predicted protein [Populus trichocarpa]	XM_004290757.1	76	1.14227e-29	PREDICTED: Fragaria vesca subsp. vesca uncharacterized LOC101311147 (LOC101311147), mRNA	--	--	--
comp60697_c0	6.01	13.355	5.45	1.15194	-1.29305	XP_002518674.1	664	5.17437e-131	ribosomal pseudouridine synthase, putative [Ricinus communis] >gi|223542055|gb|EEF43599.1| ribosomal pseudouridine synthase, putative [Ricinus communis]	XM_003516727.1	60	1.87857e-20	PREDICTED: Glycine max RNA pseudourine synthase 4, mitochondrial-like (LOC100779473), mRNA	RNA modification//pyrroloquinoline quinone biosynthetic process//pseudouridine synthesis//carbohydrate metabolic process	lysozyme activity//RNA binding//pseudouridine synthase activity	--
comp68119_c0	19.525	47.63	19.435	1.28655	-1.29321	XP_002272471.1	1423	0	PREDICTED: scarecrow-like protein 8-like [Vitis vinifera]	--	--	--	--	--	--	--
comp65873_c0	0.99	14.635	5.965	3.88585	-1.29483	XP_002311230.1	566	1.34251e-64	2-oxoglutarate-dependent dioxygenase [Populus trichocarpa] >gi|222851050|gb|EEE88597.1| 2-oxoglutarate-dependent dioxygenase [Populus trichocarpa]	XM_004490971.1	54	3.31528e-17	PREDICTED: Cicer arietinum 1-aminocyclopropane-1-carboxylate oxidase 2-like (LOC101515623), mRNA	oxidation-reduction process	oxidoreductase activity, acting on paired donors, with incorporation or reduction of molecular oxygen, 2-oxoglutarate as one donor, and incorporation of one atom each of oxygen into both donors//oxidoreductase activity	--
comp67105_c0	8.135	23.35	9.51	1.52121	-1.29591	XP_002266772.2	1527	0	PREDICTED: pentatricopeptide repeat-containing protein At1g08610-like [Vitis vinifera]	--	--	--	--	--	protein binding	--
comp60337_c0	52.585	227.505	92.63	2.11318	-1.29635	XP_002263337.1	4274	0	PREDICTED: aconitate hydratase 1-like [Vitis vinifera]	FN552254.1	1101	0	Citrus clementina mRNA for aconitate hydratase 1 (aco1 gene)	signal transduction//purine nucleobase metabolic process//metabolic process//oxidation-reduction process	protein binding//oxidoreductase activity//oxidoreductase activity, acting on paired donors, with incorporation or reduction of molecular oxygen, 2-oxoglutarate as one donor, and incorporation of one atom each of oxygen into both donors//hydrolase activity, acting on acid anhydrides//RNA-directed RNA polymerase activity	RNA-directed RNA polymerase complex
comp63311_c1	13.245	29.795	12.13	1.16962	-1.29649	XP_002326491.1	1259	2.22044e-166	predicted protein [Populus trichocarpa] >gi|222833813|gb|EEE72290.1| predicted protein [Populus trichocarpa]	--	--	--	--	protein phosphorylation	ATP binding//protein kinase activity	--
comp60216_c0	6.735	18.87	7.68	1.48634	-1.29692	XP_002322648.1	1933	0	predicted protein [Populus trichocarpa] >gi|222867278|gb|EEF04409.1| predicted protein [Populus trichocarpa]	XR_136364.1	368	0	PREDICTED: Glycine max uncharacterized LOC100806614 (LOC100806614), miscRNA	--	--	--
comp65241_c0	4.93	20.175	8.21	2.03291	-1.29711	ACL51017.1	2692	0	class III HD-Zip protein 8 [Citrus trifoliata]	XM_002894312.1	126	4.78635e-57	Arabidopsis lyrata subsp. lyrata ATHB-15, mRNA	cell cycle//transcription, DNA-dependent//regulation of transcription, DNA-dependent//signal transduction	signal transducer activity//lipid binding//sequence-specific DNA binding transcription factor activity//sequence-specific DNA binding	nucleus//transcription factor complex//DRM complex
comp60281_c0	16.345	57.715	23.475	1.8201	-1.29782	XP_002519287.1	1018	1.6286e-126	protein phosphatase 2c, putative [Ricinus communis] >gi|223541602|gb|EEF43151.1| protein phosphatase 2c, putative [Ricinus communis]	HQ896311.1	40	3.68045e-09	Solanum tuberosum clone RH198H18, complete sequence	protein dephosphorylation	metal ion binding//protein serine/threonine phosphatase activity//nucleic acid binding//catalytic activity	protein serine/threonine phosphatase complex
comp55212_c0	19.78	242.575	98.63	3.61632	-1.29833	ACL54839.1	405	4.35002e-46	aquaporin [Carya cathayensis]	--	--	--	--	defense response//transport//defense response to bacterium	transporter activity	integral to membrane//extracellular region//membrane
comp66701_c0	23.585	70.7	28.72	1.58384	-1.29965	XP_002316632.1	1557	0	polyphenol oxidase [Populus trichocarpa] >gi|222859697|gb|EEE97244.1| polyphenol oxidase [Populus trichocarpa]	--	--	--	--	tyrosine metabolic process//electron transport//single-organism metabolic process//regulation of transcription, DNA-dependent//oxidation-reduction process//metabolic process	oxidoreductase activity//catechol oxidase activity//sequence-specific DNA binding transcription factor activity//sequence-specific DNA binding	transcription factor complex
comp65781_c0	23.915	80.355	32.575	1.74847	-1.30262	XP_002271948.2	2216	0	PREDICTED: uncharacterized protein ycf45-like [Vitis vinifera]	XM_002271912.2	404	0	PREDICTED: Vitis vinifera uncharacterized LOC100254713 (LOC100254713), mRNA	DNA recombination//SRP-dependent cotranslational protein targeting to membrane//DNA repair//small GTPase mediated signal transduction//transport//chlorophyll biosynthetic process//photosynthesis//chlorophyll metabolic process	RNA helicase activity//protein binding//kinase activity//nucleotide binding//magnesium chelatase activity//RNA binding//nucleoside-triphosphatase activity//ATPase activity//ATP binding//four-way junction helicase activity//GTPase activity//GTP binding	chloroplast//intracellular//magnesium chelatase complex//Holliday junction helicase complex//replication fork
comp65700_c1	81.2	224.46	90.885	1.46691	-1.30434	XP_002265088.1	1890	0	PREDICTED: UDP-glucuronate 4-epimerase 6 [Vitis vinifera]	XR_137512.1	412	0	PREDICTED: Glycine max UDP-glucuronate 4-epimerase 6-like (LOC100811409), miscRNA	cellular metabolic process//streptomycin biosynthetic process//C21-steroid hormone metabolic process//oxidation-reduction process//androgen metabolic process//polyketide biosynthetic process//extracellular polysaccharide biosynthetic process//biosynthetic process//steroid biosynthetic process//carbohydrate metabolic process//nucleotide-sugar metabolic process//metabolic process//nucleotide metabo…	oxidoreductase activity//racemase and epimerase activity, acting on carbohydrates and derivatives//catalytic activity//oxidoreductase activity, acting on the CH-OH group of donors, NAD or NADP as acceptor//dTDP-4-dehydrorhamnose reductase activity//nucleotide binding//3-beta-hydroxy-delta5-steroid dehydrogenase activity//methyltransferase activity//coenzyme binding	--
comp53832_c0	3.175	12.215	4.925	1.94383	-1.31046	CBI29082.3	374	1.68268e-38	unnamed protein product [Vitis vinifera]	--	--	--	--	lipid metabolic process//photosynthesis	--	photosystem II reaction center//membrane//photosystem II
comp65573_c0	5.285	11.13	4.485	1.07448	-1.31127	XP_002301358.1	1992	0	predicted protein [Populus trichocarpa] >gi|222843084|gb|EEE80631.1| predicted protein [Populus trichocarpa]	--	--	--	--	protein phosphorylation//telomere maintenance//response to stress	transferase activity, transferring phosphorus-containing groups//ATP binding//protein kinase activity	extracellular region
comp67808_c0	28.625	79.675	32.035	1.47685	-1.31448	XP_002525670.1	3237	0	ATP-binding cassette transporter, putative [Ricinus communis] >gi|223535106|gb|EEF36788.1| ATP-binding cassette transporter, putative [Ricinus communis]	XM_002525624.1	742	0	Ricinus communis ATP-binding cassette transporter, putative, mRNA	cellular protein modification process//ATP catabolic process//organic phosphonate transport//organophosphate ester transport	DNA binding//GTPase activity//GTP binding//zinc ion binding//ATP binding//organic phosphonate transmembrane-transporting ATPase activity//nickel cation binding//ATPase activity	membrane
comp61995_c0	14.165	29.945	12.005	1.07998	-1.31868	XP_003617547.1	982	4.71926e-166	Calcium dependent protein kinase [Medicago truncatula] >gi|355518882|gb|AET00506.1| Calcium dependent protein kinase [Medicago truncatula]	KC488318.1	135	3.3535e-62	Vitis amurensis calcium-dependent protein kinase 1d (CDPK1d) mRNA, complete cds	lipopolysaccharide biosynthetic process//protein phosphorylation//phosphorylation	nucleotide binding//phosphotransferase activity, alcohol group as acceptor//ATP binding//ion binding//calcium ion binding//protein kinase activity	membrane
comp66691_c2	11.895	46.9	18.78	1.97923	-1.32039	CAB59571.1	844	2.953e-111	phosphoenolpyruvate carboxylase [Vanilla planifolia]	XM_002316825.1	269	3.17618e-137	Populus trichocarpa predicted protein, mRNA	carbon fixation//reductive tricarboxylic acid cycle//gluconeogenesis//tricarboxylic acid cycle//chemotaxis//ciliary or bacterial-type flagellar motility	phosphoenolpyruvate carboxylase activity	bacterial-type flagellum basal body
comp56915_c1	1.63	11.72	4.69	2.84603	-1.32131	--	--	--	--	--	--	--	--	--	--	--
comp69099_c1	23.14	52.995	21.195	1.19547	-1.32213	XP_002515582.1	2141	0	conserved hypothetical protein [Ricinus communis] >gi|223545526|gb|EEF47031.1| conserved hypothetical protein [Ricinus communis]	--	--	--	--	regulation of transcription, DNA-dependent	protein binding	--
comp64808_c1	1.425	4.86	1.94	1.76999	-1.3249	XP_002513121.1	1325	8.13985e-174	conserved hypothetical protein [Ricinus communis] >gi|223548132|gb|EEF49624.1| conserved hypothetical protein [Ricinus communis]	AC241133.1	72	4.67821e-27	Brassica rapa subsp. pekinensis clone KBrH046K16, complete sequence	--	--	--
comp63807_c0	14.77	72.15	28.775	2.28833	-1.32618	XP_002532504.1	1396	0	protein phosphatase 2c, putative [Ricinus communis] >gi|223527779|gb|EEF29880.1| protein phosphatase 2c, putative [Ricinus communis]	--	--	--	--	protein dephosphorylation	protein serine/threonine phosphatase activity//metal ion binding//catalytic activity	protein serine/threonine phosphatase complex
comp63688_c0	9.055	24.165	9.635	1.41613	-1.32656	XP_002511491.1	2399	0	galactosyltransferase, putative [Ricinus communis] >gi|223550606|gb|EEF52093.1| galactosyltransferase, putative [Ricinus communis]	XM_004301253.1	385	0	PREDICTED: Fragaria vesca subsp. vesca probable beta-1,3-galactosyltransferase 19-like (LOC101309841), mRNA	regulation of transcription, DNA-dependent//chondroitin sulfate biosynthetic process//protein glycosylation	galactosyltransferase activity//sequence-specific DNA binding transcription factor activity//carbohydrate binding//galactosylxylosylprotein 3-beta-galactosyltransferase activity//transferase activity, transferring glycosyl groups	integral to membrane//Golgi apparatus//membrane//transcription factor complex//host cell nucleus
comp48359_c0	7.585	25.245	10.06	1.73478	-1.32737	--	--	--	--	--	--	--	--	--	--	--
comp64954_c0	3.1	24.17	9.605	2.96288	-1.33136	XP_002310782.1	514	1.11682e-55	predicted protein [Populus trichocarpa] >gi|222853685|gb|EEE91232.1| predicted protein [Populus trichocarpa]	--	--	--	--	--	--	--
comp58956_c0	1.49	10.86	4.3	2.86564	-1.33662	--	--	--	--	--	--	--	--	--	--	--
comp63239_c0	40.2	126.62	50.13	1.65524	-1.33676	XP_002272024.1	403	3.43593e-76	PREDICTED: uncharacterized protein LOC100248040 [Vitis vinifera] >gi|296082319|emb|CBI21324.3| unnamed protein product [Vitis vinifera]	--	--	--	--	--	--	--
comp104127_c0	1.245	10.11	3.99	3.02157	-1.34132	XP_002268886.1	334	1.17812e-35	PREDICTED: (+)-pulegone reductase [Vitis vinifera] >gi|297739152|emb|CBI28803.3| unnamed protein product [Vitis vinifera]	--	--	--	--	--	binding	--
comp54999_c0	19.99	50.565	19.95	1.33886	-1.34175	XP_002530622.1	252	1.17118e-23	chaperone protein DNAj, putative [Ricinus communis] >gi|223529832|gb|EEF31765.1| chaperone protein DNAj, putative [Ricinus communis]	--	--	--	--	--	--	--
comp60052_c0	3.15	36.57	14.42	3.53724	-1.34259	XP_002534094.1	942	5.2242e-124	Beta-expansin 1a precursor, putative [Ricinus communis] >gi|223525857|gb|EEF28288.1| Beta-expansin 1a precursor, putative [Ricinus communis]	--	--	--	--	sexual reproduction	--	extracellular region
comp64688_c0	10.87	44.065	17.365	2.01928	-1.34345	XP_003594552.1	849	4.00908e-105	hypothetical protein MTR_2g030510 [Medicago truncatula] >gi|355483600|gb|AES64803.1| hypothetical protein MTR_2g030510 [Medicago truncatula]	--	--	--	--	retrograde vesicle-mediated transport, Golgi to ER	protein binding//structural molecule activity	--
comp54122_c0	2.23	30.56	12.01	3.77653	-1.34741	--	--	--	--	--	--	--	--	--	--	--
comp67675_c0	0.445	94.305	36.94	7.72739	-1.35215	--	--	--	--	--	--	--	--	--	--	--
comp65392_c0	14.38	48.515	18.955	1.75437	-1.35585	XP_002311534.1	1576	0	predicted protein [Populus trichocarpa] >gi|222851354|gb|EEE88901.1| predicted protein [Populus trichocarpa]	HM015631.1	403	0	Glycine max aspartate-semialdehyde dehydrogenase 2 mRNA, complete cds	metabolic process//methionine biosynthetic process//isoleucine biosynthetic process//lysine biosynthetic process//oxidation-reduction process//threonine biosynthetic process//cellular amino acid biosynthetic process//glycine metabolic process//threonine metabolic process//lysine biosynthetic process via diaminopimelate//L-serine metabolic process//urea cycle intermediate metabolic process	NAD binding//oxidoreductase activity, acting on the aldehyde or oxo group of donors, NAD or NADP as acceptor//catalytic activity//NADP binding//protein dimerization activity//N-acetyl-gamma-glutamyl-phosphate reductase activity//aspartate-semialdehyde dehydrogenase activity	chloroplast stroma//mitochondrion//cytoplasm
comp69690_c0	7.995	37.71	14.665	2.23778	-1.36257	XP_002511862.1	1584	0	Rop guanine nucleotide exchange factor, putative [Ricinus communis] >gi|223549042|gb|EEF50531.1| Rop guanine nucleotide exchange factor, putative [Ricinus communis]	XM_004510730.1	155	9.799e-73	PREDICTED: Cicer arietinum rop guanine nucleotide exchange factor 2-like (LOC101508293), mRNA	regulation of GTPase activity	Rho guanyl-nucleotide exchange factor activity	--
comp68829_c0	27.525	85.62	33.24	1.63721	-1.36503	XP_003635632.1	1069	9.8993e-134	PREDICTED: U-box domain-containing protein 4-like [Vitis vinifera] >gi|147866196|emb|CAN79837.1| hypothetical protein VITISV_007520 [Vitis vinifera]	--	--	--	--	vesicle-mediated transport//ATP hydrolysis coupled proton transport//intracellular protein transport//oxidative phosphorylation//proton transport	protein binding//proton-transporting ATPase activity, rotational mechanism	vacuolar proton-transporting V-type ATPase, V1 domain//membrane coat
comp58714_c0	9.325	34.675	13.455	1.89472	-1.36575	XP_002516040.1	551	2.36616e-62	conserved hypothetical protein [Ricinus communis] >gi|223544945|gb|EEF46460.1| conserved hypothetical protein [Ricinus communis]	--	--	--	--	--	--	--
comp63335_c0	54.015	207.595	80.52	1.94234	-1.36635	XP_002530291.1	1468	0	ubiquitin-protein ligase, putative [Ricinus communis] >gi|223530189|gb|EEF32098.1| ubiquitin-protein ligase, putative [Ricinus communis]	--	--	--	--	--	protein binding//selenium binding//ligase activity	--
comp64018_c0	2.65	6.295	2.44	1.24821	-1.36733	XP_002528562.1	855	2.36453e-149	calmodulin binding protein, putative [Ricinus communis] >gi|223532006|gb|EEF33817.1| calmodulin binding protein, putative [Ricinus communis]	XM_002329105.1	160	8.77076e-76	Populus trichocarpa predicted protein, mRNA	defense response//response to biotic stimulus//cell death	calmodulin binding	integral to membrane
comp49777_c0	16.185	36.7	14.2	1.18112	-1.36989	ABK95120.1	140	4.50607e-09	unknown [Populus trichocarpa]	--	--	--	--	--	--	WASH complex
comp28212_c0	26.835	92.56	35.765	1.78627	-1.37184	--	--	--	--	--	--	--	--	--	--	--
comp54961_c0	6.875	17.65	6.8	1.36024	-1.37606	XP_003518706.1	567	5.99853e-66	PREDICTED: polyadenylate-binding protein 2-like [Glycine max]	XM_002989149.1	44	4.69516e-12	Selaginella moellendorffii hypothetical protein, mRNA	--	RNA binding	--
comp62000_c0	2.41	8.7	3.35	1.85198	-1.37685	XP_002281226.1	1176	1.68582e-155	PREDICTED: allene oxide synthase, chloroplastic [Vitis vinifera]	--	--	--	--	oxidation-reduction process	metal ion binding//heme binding//oxidoreductase activity, acting on paired donors, with incorporation or reduction of molecular oxygen//oxidoreductase activity//iron ion binding	--
comp65855_c0	12.085	32.105	12.36	1.40958	-1.37712	XP_002279490.2	2615	0	PREDICTED: translation initiation factor IF-2-like [Vitis vinifera] >gi|296089697|emb|CBI39516.3| unnamed protein product [Vitis vinifera]	AE017308.1	53	2.33323e-16	Mycoplasma mobile 163K complete genome	ferrous iron transport//regulation of translational initiation//GTP catabolic process//small GTPase mediated signal transduction//photosynthesis//cellular biogenic amine metabolic process//translational initiation	ferrous iron transmembrane transporter activity//translation initiation factor activity//ATP binding//GTP binding//GTPase activity	photosystem I reaction center//integral to membrane//intracellular//ribosome//photosystem I
comp55584_c0	16.81	50.595	19.465	1.58968	-1.37811	XP_002272904.1	449	5.29117e-49	PREDICTED: uncharacterized protein LOC100242678 [Vitis vinifera]	--	--	--	--	--	protein binding	--
comp64803_c0	6.765	39.785	15.27	2.55606	-1.38152	XP_002527492.1	739	7.4459e-93	Protein SYM1, putative [Ricinus communis] >gi|223533132|gb|EEF34890.1| Protein SYM1, putative [Ricinus communis]	--	--	--	--	rRNA methylation	methyltransferase activity	integral to membrane
comp59292_c0	4.875	17.13	6.55	1.81305	-1.38696	XP_002884068.1	189	5.69458e-15	undecaprenyl pyrophosphate synthetase family protein [Arabidopsis lyrata subsp. lyrata] >gi|297329908|gb|EFH60327.1| undecaprenyl pyrophosphate synthetase family protein [Arabidopsis lyrata subsp. lyrata]	--	--	--	--	--	transferase activity, transferring alkyl or aryl (other than methyl) groups	--
comp22882_c0	0.2	29.85	11.405	7.22159	-1.38806	--	--	--	--	--	--	--	--	metal ion transport	metal ion binding	--
comp59091_c0	9.925	34.93	13.335	1.81533	-1.38925	CAN80057.1	270	1.40444e-25	hypothetical protein VITISV_023146 [Vitis vinifera]	--	--	--	--	--	--	--
comp65070_c0	6.03	13.36	5.085	1.14769	-1.3936	XP_003519171.1	1751	0	PREDICTED: UDP-glucuronate 4-epimerase 1-like [Glycine max]	BX813557.1	158	7.58313e-75	Arabidopsis thaliana Full-length cDNA Complete sequence from clone GSLTFB24ZD12 of Flowers and buds of strain col-0 of Arabidopsis thaliana (thale cress)	estrogen metabolic process//nucleotide metabolic process//metabolic process//nucleotide-sugar metabolic process//carbohydrate metabolic process//steroid biosynthetic process//biosynthetic process//extracellular polysaccharide biosynthetic process//androgen metabolic process//polyketide biosynthetic process//oxidation-reduction process//C21-steroid hormone metabolic process//streptomycin biosynthe…	coenzyme binding//nucleotide binding//dTDP-4-dehydrorhamnose reductase activity//3-beta-hydroxy-delta5-steroid dehydrogenase activity//catalytic activity//oxidoreductase activity, acting on the CH-OH group of donors, NAD or NADP as acceptor//racemase and epimerase activity, acting on carbohydrates and derivatives//oxidoreductase activity	--
comp67973_c0	7.58	18.2	6.905	1.26367	-1.39823	XP_002278897.1	1858	0	PREDICTED: pentatricopeptide repeat-containing protein At3g29230-like [Vitis vinifera]	--	--	--	--	carbohydrate transport	sugar:hydrogen symporter activity	membrane//integral to membrane//Golgi membrane
comp67706_c0	46.655	155.34	58.875	1.73533	-1.3997	XP_002512807.1	3312	0	Potassium transporter, putative [Ricinus communis] >gi|223547818|gb|EEF49310.1| Potassium transporter, putative [Ricinus communis]	XM_002277417.2	625	0	PREDICTED: Vitis vinifera potassium transporter 4-like (LOC100265199), mRNA	potassium ion transport//potassium ion transmembrane transport	potassium ion transmembrane transporter activity	membrane
comp60155_c1	5.805	14.28	5.39	1.29863	-1.40564	XP_002330702.1	951	7.60935e-120	predicted protein [Populus trichocarpa] >gi|222872306|gb|EEF09437.1| predicted protein [Populus trichocarpa]	--	--	--	--	--	--	--
comp61372_c0	1.815	5.705	2.14	1.65226	-1.41462	XP_002268893.1	1359	5.8879e-180	PREDICTED: uncharacterized protein LOC100256698 [Vitis vinifera]	--	--	--	--	platelet activation//signal transduction//cell cycle//protein polymerization	protein binding, bridging//receptor binding	fibrinogen complex
comp62600_c0	13.23	95.11	35.67	2.84578	-1.41489	CBI29168.3	1649	0	unnamed protein product [Vitis vinifera]	--	--	--	--	transport//transmembrane transport	transporter activity//transmembrane transporter activity	membrane//integral to membrane
comp61995_c1	12.005	26.44	9.905	1.13909	-1.41649	AAC25423.1	545	1.39781e-63	calcium-dependent protein kinase [Nicotiana tabacum]	--	--	--	--	acyl-carrier-protein biosynthetic process//protein phosphorylation//phosphorylation//serine family amino acid metabolic process//signal transduction//lipid metabolic process	O-acyltransferase activity//ATP binding//calcium ion binding//protein serine/threonine kinase activity	proteinaceous extracellular matrix
comp66320_c0	5.53	17.625	6.6	1.67227	-1.41709	XP_002269944.1	765	6.64214e-143	PREDICTED: probable receptor-like serine/threonine-protein kinase At5g57670 [Vitis vinifera] >gi|297735406|emb|CBI17846.3| unnamed protein product [Vitis vinifera]	XM_004954373.1	36	3.82973e-07	PREDICTED: Setaria italica calmodulin-binding receptor-like cytoplasmic kinase 2-like (LOC101761146), mRNA	phosphorylation//protein phosphorylation//serine family amino acid metabolic process	ATP binding//protein serine/threonine kinase activity//protein kinase activity	--
comp65156_c0	10.81	46.685	17.46	2.11059	-1.41891	XP_002523536.1	2778	0	lipid binding protein, putative [Ricinus communis] >gi|223537243|gb|EEF38875.1| lipid binding protein, putative [Ricinus communis]	XM_003545634.1	220	3.33569e-109	PREDICTED: Glycine max uncharacterized protein LOC100786048 (LOC100786048), mRNA	--	phospholipid binding//lipid binding	--
comp69635_c1	8.375	23.19	8.665	1.46934	-1.42023	XP_002263011.1	1543	0	PREDICTED: uncharacterized protein LOC100258654 [Vitis vinifera]	--	--	--	--	signal transduction//platelet activation//protein polymerization	protein binding, bridging//receptor binding	fibrinogen complex
comp68715_c3	175.48	511.495	191.075	1.54341	-1.42058	XP_002272448.2	1715	0	PREDICTED: uncharacterized protein LOC100253419 [Vitis vinifera]	XM_002448752.1	252	1.06711e-126	Sorghum bicolor hypothetical protein, mRNA	mRNA polyadenylation	zinc ion binding//mRNA binding//protein binding//hydrolase activity	mRNA cleavage factor complex
comp55953_c1	4.465	14.205	5.29	1.66967	-1.42506	XP_002268040.1	837	1.38849e-101	PREDICTED: uncharacterized protein LOC100263435 [Vitis vinifera] >gi|296089980|emb|CBI39799.3| unnamed protein product [Vitis vinifera]	--	--	--	--	--	--	--
comp67699_c0	30.04	76.29	28.41	1.34461	-1.4251	XP_003550608.1	1104	1.59528e-156	PREDICTED: aspartic proteinase-like protein 2-like [Glycine max]	--	--	--	--	proteolysis	aspartic-type endopeptidase activity	--
comp67049_c0	15.335	35.235	13.11	1.20018	-1.42634	XP_002277966.2	494	1.99113e-53	PREDICTED: uncharacterized protein LOC100245665 [Vitis vinifera] >gi|296082405|emb|CBI21410.3| unnamed protein product [Vitis vinifera]	XM_004287975.1	128	2.56109e-58	PREDICTED: Fragaria vesca subsp. vesca uncharacterized LOC101290893 (LOC101290893), mRNA	ribosome biogenesis//translation	structural constituent of ribosome//protein dimerization activity//RNA binding	ribosome//intracellular
comp54529_c0	2.91	15.885	5.89	2.44857	-1.43133	XP_002510602.1	606	6.90301e-70	phospholipase d delta, putative [Ricinus communis] >gi|223551303|gb|EEF52789.1| phospholipase d delta, putative [Ricinus communis]	AP004948.1	59	2.53095e-20	Lotus japonicus genomic DNA, chromosome 1, clone: LjT35I07, TM0121b, complete sequence	metabolic process	hydrolase activity//protein binding	--
comp56169_c0	7.285	23.48	8.685	1.68843	-1.43483	XP_003633713.1	1004	3.5013e-127	PREDICTED: probable serine/threonine-protein kinase At1g18390-like [Vitis vinifera]	--	--	--	--	protein phosphorylation//lipopolysaccharide biosynthetic process	ATP binding//protein kinase activity//phosphotransferase activity, alcohol group as acceptor	membrane
comp59402_c2	2.725	38.37	14.125	3.81565	-1.44173	--	--	--	--	--	--	--	--	--	--	--
comp53330_c0	4.27	18.2	6.69	2.09163	-1.44386	--	--	--	--	--	--	--	--	--	--	--
comp60155_c0	2.515	13.8	5.065	2.45604	-1.44603	--	--	--	--	--	--	--	--	--	--	--
comp48253_c0	3.29	17.74	6.495	2.43085	-1.4496	XP_002023314.1	158	1.61001e-16	GL20619 [Drosophila persimilis] >gi|194105419|gb|EDW27462.1| GL20619 [Drosophila persimilis]	X67957.1	46	1.2591e-13	A.majus mRNA for ubiquitin (partial)	--	--	--
comp60102_c0	11.145	28.385	10.39	1.34873	-1.44993	XP_002329285.1	1349	0	predicted protein [Populus trichocarpa] >gi|222870739|gb|EEF07870.1| predicted protein [Populus trichocarpa]	--	--	--	--	biosynthetic process//proteolysis//metabolic process	serine-type peptidase activity//hydrolase activity//aminopeptidase activity//hydrolase activity, acting on ester bonds	--
comp55669_c0	0.07	3.365	1.23	5.58711	-1.45195	XP_003527604.1	728	3.03394e-90	PREDICTED: uncharacterized protein LOC100807596 [Glycine max]	--	--	--	--	--	--	--
comp69743_c0	11.21	31.44	11.485	1.48781	-1.45285	XP_002510189.1	645	1.95727e-70	protein binding protein, putative [Ricinus communis] >gi|223550890|gb|EEF52376.1| protein binding protein, putative [Ricinus communis]	XM_003528468.1	78	2.20049e-30	PREDICTED: Glycine max uncharacterized protein LOC100809024 (LOC100809024), mRNA	protein ubiquitination	metal ion binding//protein binding//ubiquitin-protein ligase activity//zinc ion binding	anaphase-promoting complex
comp64849_c0	6.75	22.075	8.025	1.70945	-1.45984	XP_003632194.1	2197	0	PREDICTED: probable protein phosphatase 2C 23-like isoform 2 [Vitis vinifera]	XM_004160148.1	126	6.4904e-57	PREDICTED: Cucumis sativus probable protein phosphatase 2C 4-like, transcript variant 2 (LOC101223863), mRNA	--	catalytic activity	--
comp51436_c0	4.38	25.3	9.19	2.53013	-1.461	AFF18802.1	148	8.06113e-10	spermidine synthase, partial [Dimocarpus longan]	--	--	--	--	--	--	--
comp58815_c1	7.54	15.82	5.74	1.06911	-1.46263	XP_002267490.2	917	1.33709e-111	PREDICTED: probable ubiquitin-conjugating enzyme E2 24-like [Vitis vinifera] >gi|297735992|emb|CBI23966.3| unnamed protein product [Vitis vinifera]	--	--	--	--	--	--	--
comp53244_c0	111.605	335.15	121.43	1.58641	-1.46468	AFK46751.1	661	2.91732e-83	unknown [Lotus japonicus]	--	--	--	--	regulation of transcription, DNA-dependent	zinc ion binding//sequence-specific DNA binding//sequence-specific DNA binding transcription factor activity	transcription factor complex//nucleus
comp59828_c0	4.555	22.12	8.01	2.27983	-1.46548	AAO13797.1	398	1.31533e-48	actin [Armoracia rusticana]	FQ382624.1	105	2.05576e-46	Vitis vinifera clone SS0ABG50YA16	oxidation-reduction process	NAD binding//oxidoreductase activity, acting on the CH-OH group of donors, NAD or NADP as acceptor	--
comp59477_c0	4.685	15.365	5.56	1.71353	-1.46649	CBI26937.3	602	1.51973e-76	unnamed protein product [Vitis vinifera]	--	--	--	--	oxidation-reduction process	oxidoreductase activity	--
comp58365_c0	12.99	56.615	20.475	2.12378	-1.46732	XP_002330960.1	1753	0	predicted protein [Populus trichocarpa] >gi|222873154|gb|EEF10285.1| predicted protein [Populus trichocarpa]	AM471913.1	370	0	Vitis vinifera contig VV78X112372.8, whole genome shotgun sequence	response to cold//C21-steroid hormone metabolic process//malate metabolic process//reductive tricarboxylic acid cycle//androgen metabolic process//cellular carbohydrate metabolic process//oxidation-reduction process//steroid biosynthetic process//pyruvate metabolic process//glyoxylate metabolic process//estrogen metabolic process	L-malate dehydrogenase activity//oxidoreductase activity//nucleotide binding//3-beta-hydroxy-delta5-steroid dehydrogenase activity//oxidoreductase activity, acting on the CH-OH group of donors, NAD or NADP as acceptor//oxidoreductase activity, acting on the aldehyde or oxo group of donors, NAD or NADP as acceptor//NAD binding	chloroplast envelope//plasma membrane//mitochondrion//stromule//apoplast//chloroplast stroma
comp52718_c0	35.39	158.62	57.365	2.16416	-1.46733	--	--	--	--	--	--	--	--	--	--	--
comp61146_c0	12.77	43.67	15.785	1.77388	-1.46809	XP_003535059.1	1021	5.03013e-130	PREDICTED: uncharacterized protein LOC100800037 [Glycine max]	XM_004295416.1	41	6.57747e-10	PREDICTED: Fragaria vesca subsp. vesca uncharacterized LOC101292983 (LOC101292983), mRNA	lipid metabolic process	--	--
comp56915_c0	1.875	12.945	4.665	2.78743	-1.47245	XP_002265221.2	139	1.94912e-07	PREDICTED: uncharacterized protein LOC100263414 [Vitis vinifera]	--	--	--	--	--	--	--
comp62040_c0	10.465	25.14	9.035	1.26441	-1.47639	XP_002262703.1	563	4.13643e-65	PREDICTED: dof zinc finger protein DOF4.6-like [Vitis vinifera]	XM_003527923.1	56	2.46464e-18	PREDICTED: Glycine max dof zinc finger protein DOF3.5-like (LOC100806008), mRNA	regulation of transcription, DNA-dependent	DNA binding//protein binding	--
comp68642_c0	12.64	25.61	9.18	1.01871	-1.48014	XP_002510151.1	2095	0	serine-threonine protein kinase, plant-type, putative [Ricinus communis] >gi|223550852|gb|EEF52338.1| serine-threonine protein kinase, plant-type, putative [Ricinus communis]	--	--	--	--	protein phosphorylation//recognition of pollen//cellular process	ATP binding//protein kinase activity	--
comp57940_c0	28.225	193.225	68.91	2.77524	-1.4875	XP_002326235.1	1553	0	predicted protein [Populus trichocarpa] >gi|222833428|gb|EEE71905.1| predicted protein [Populus trichocarpa]	XM_002283952.2	297	3.73238e-152	PREDICTED: Vitis vinifera uncharacterized LOC100240792, transcript variant 1 (LOC100240792), mRNA	--	--	integral to membrane
comp53840_c0	1.08	6.795	2.42	2.65344	-1.48947	--	--	--	--	--	--	--	--	--	GTP binding	--
comp22574_c0	55.105	124.665	44.345	1.1778	-1.49121	--	--	--	--	--	--	--	--	--	--	--
comp53723_c0	6.01	17.03	6.055	1.50264	-1.49188	XP_002529872.1	426	8.24391e-48	aldo-keto reductase, putative [Ricinus communis] >gi|223530648|gb|EEF32522.1| aldo-keto reductase, putative [Ricinus communis]	--	--	--	--	--	--	--
comp64363_c0	0.63	31.205	11.075	5.63028	-1.49447	XP_002512097.1	2122	0	beta-glucosidase, putative [Ricinus communis] >gi|223549277|gb|EEF50766.1| beta-glucosidase, putative [Ricinus communis]	XM_002512051.1	303	1.74159e-155	Ricinus communis beta-glucosidase, putative, mRNA	carbohydrate metabolic process	cation binding//hydrolase activity, hydrolyzing O-glycosyl compounds//beta-glucosidase activity	--
comp68218_c0	36.475	113.045	40.095	1.63192	-1.4954	XP_002514944.1	2824	0	ubiquitin-protein ligase, putative [Ricinus communis] >gi|223545995|gb|EEF47498.1| ubiquitin-protein ligase, putative [Ricinus communis]	--	--	--	--	protein ubiquitination	ubiquitin-protein ligase activity//protein binding	ubiquitin ligase complex
comp67557_c0	0.335	45.765	16.115	7.09394	-1.50584	ABC86708.1	621	1.05012e-101	putative WRKY1b transcription factor [Coffea arabica]	--	--	--	--	regulation of transcription, DNA-dependent//ATP hydrolysis coupled proton transport//proton transport	sequence-specific DNA binding transcription factor activity//sequence-specific DNA binding//hydrogen ion transmembrane transporter activity	proton-transporting V-type ATPase, V0 domain//transcription factor complex
comp59017_c0	5.61	72.965	25.665	3.70113	-1.5074	XP_002513771.1	1049	6.09235e-130	conserved hypothetical protein [Ricinus communis] >gi|223546857|gb|EEF48354.1| conserved hypothetical protein [Ricinus communis]	--	--	--	--	transcription, DNA-dependent//pyrimidine nucleobase metabolic process//purine nucleobase metabolic process	sulfotransferase activity//DNA-directed RNA polymerase activity//DNA binding	nucleolus//integral to membrane
comp63051_c0	4.97	22.085	7.765	2.15175	-1.50801	--	--	--	--	--	--	--	--	--	--	--
comp64253_c0	5.235	19.77	6.945	1.91705	-1.50927	NP_001059999.1	570	5.92769e-64	Os07g0563800 [Oryza sativa Japonica Group] >gi|50510178|dbj|BAD31272.1| ARF GAP-like zinc finger-containing protein-like [Oryza sativa Japonica Group] >gi|113611535|dbj|BAF21913.1| Os07g0563800 [Oryza sativa Japonica Group] >gi|125600730|gb|EAZ40306.1| hypothetical protein OsJ_24751 [Oryza sativa Japonica Group] >gi|213959152|gb|ACJ54910.1| GAP-like zinc-finger containing protein [Oryza sativa Ja…	--	--	--	--	regulation of ARF GTPase activity//activation of ARF GTPase activity//floral organ abscission	zinc ion binding//ARF GTPase activator activity	trans-Golgi network//cytosol//endosome
comp55385_c0	3.11	229.445	80.55	6.20509	-1.51019	XP_002512945.1	257	2.93234e-24	Ocs element-binding factor, putative [Ricinus communis] >gi|223547956|gb|EEF49448.1| Ocs element-binding factor, putative [Ricinus communis]	--	--	--	--	cell adhesion//regulation of transcription, DNA-dependent	sequence-specific DNA binding transcription factor activity//structural molecule activity//DNA binding//sequence-specific DNA binding	transcription factor complex//nucleus//actin cytoskeleton
comp66229_c0	7.675	30.145	10.58	1.97368	-1.51058	CBI26962.3	1609	0	unnamed protein product [Vitis vinifera]	XM_002311441.1	386	0	Populus trichocarpa amino acid transporter, mRNA	amino acid transmembrane transport//amino acid transport//transport//transmembrane transport	amino acid transmembrane transporter activity	integral to membrane//membrane
comp63829_c0	41.65	100.875	35.36	1.27618	-1.51238	ADX97444.1	460	2.15657e-49	DREB1p [Hevea brasiliensis]	FJ092680.2	51	1.99748e-15	Pinus taeda isolate 6727 anonymous locus 2_2931_01 genomic sequence	regulation of transcription, DNA-dependent	iron-sulfur cluster binding//sequence-specific DNA binding transcription factor activity	transcription factor complex
comp56301_c0	0	12.795	4.485	#DIV/0!	-1.5124	AFR41760.1	402	7.38007e-47	sucrose synthase, partial [Populus nigra] >gi|403328854|gb|AFR41761.1| sucrose synthase, partial [Populus nigra] >gi|403328856|gb|AFR41762.1| sucrose synthase, partial [Populus nigra] >gi|403328858|gb|AFR41763.1| sucrose synthase, partial [Populus nigra] >gi|403328860|gb|AFR41764.1| sucrose synthase, partial [Populus nigra] >gi|403328862|gb|AFR41765.1| sucrose synthase, partial [Populus nigra]	--	--	--	--	sucrose metabolic process//electron transport//photosynthesis	electron carrier activity//iron ion binding//heme binding	integral to thylakoid membrane
comp29481_c0	7.495	33.84	11.86	2.17473	-1.51263	--	--	--	--	--	--	--	--	--	--	--
comp67680_c0	3.15	24.08	8.42	2.93441	-1.51594	CBI25711.3	1898	0	unnamed protein product [Vitis vinifera]	XM_004982506.1	97	5.04622e-41	PREDICTED: Setaria italica receptor-like serine/threonine-protein kinase SD1-8-like (LOC101778641), mRNA	serine family amino acid metabolic process//protein targeting to Golgi//protein phosphorylation//phosphorylation	protein kinase activity//protein binding//protein serine/threonine kinase activity//ATP binding	--
comp57950_c0	30.815	96.2	33.59	1.6424	-1.51801	XP_002869952.1	160	5.14807e-09	hypothetical protein ARALYDRAFT_492872 [Arabidopsis lyrata subsp. lyrata] >gi|297315788|gb|EFH46211.1| hypothetical protein ARALYDRAFT_492872 [Arabidopsis lyrata subsp. lyrata]	--	--	--	--	reciprocal meiotic recombination	DNA binding	--
comp43633_c0	14.525	36.39	12.705	1.325	-1.51815	XP_002306182.1	159	3.29451e-11	plant synaptotagmin [Populus trichocarpa] >gi|222849146|gb|EEE86693.1| plant synaptotagmin [Populus trichocarpa]	--	--	--	--	multi-organism process//response to stress//single-organism cellular process//vesicle-mediated transport	protein binding	cytoplasmic part//intracellular membrane-bounded organelle//membrane
comp55932_c0	13.615	46.715	16.295	1.77869	-1.51946	XP_002311927.1	683	5.56266e-81	aminophospholipid ATPase [Populus trichocarpa] >gi|222851747|gb|EEE89294.1| aminophospholipid ATPase [Populus trichocarpa]	--	--	--	--	aminophospholipid transport//cation transport//phospholipid transport	ATP binding//magnesium ion binding//ATPase activity, coupled to transmembrane movement of ions, phosphorylative mechanism//phospholipid-translocating ATPase activity	plasma membrane//integral to membrane
comp48165_c0	12.175	47.175	16.375	1.9541	-1.52653	XP_002275221.1	334	1.67719e-36	PREDICTED: dnaJ homolog subfamily B member 11 [Vitis vinifera] >gi|147769615|emb|CAN72389.1| hypothetical protein VITISV_040417 [Vitis vinifera] >gi|297743958|emb|CBI36928.3| unnamed protein product [Vitis vinifera]	--	--	--	--	protein folding	unfolded protein binding//heat shock protein binding	--
comp54246_c1	3.65	15.445	5.36	2.08117	-1.52683	AAB87727.1	1420	0	hydroxy-methylglutaryl-coenzyme A reductase [Nicotiana tabacum]	KF306244.1	204	1.0316e-100	Corylus avellana voucher 705MPIH 3-hydroxy-3-methylglutaryl coenzyme A reductase mRNA, complete cds	isoprenoid biosynthetic process//oxidation-reduction process//coenzyme A metabolic process//steroid biosynthetic process	coenzyme binding//hydroxymethylglutaryl-CoA reductase (NADPH) activity//NADP binding	integral to membrane
comp63129_c0	4.715	18.97	6.575	2.00839	-1.52866	XP_002525574.1	531	2.71569e-56	r2r3-myb transcription factor, putative [Ricinus communis] >gi|223535153|gb|EEF36833.1| r2r3-myb transcription factor, putative [Ricinus communis]	XM_002525528.1	126	4.21146e-57	Ricinus communis r2r3-myb transcription factor, putative, mRNA	--	DNA binding//chromatin binding	chromatin
comp59759_c0	17.445	88.18	30.555	2.33764	-1.52904	XP_002329119.1	347	3.02464e-35	AP2/ERF domain-containing transcription factor [Populus trichocarpa] >gi|222869788|gb|EEF06919.1| AP2/ERF domain-containing transcription factor [Populus trichocarpa]	DQ334409.1	101	2.11484e-43	Triticum aestivum ethylene-responsive factor-like transcription factor ERFL2a (ERFL2a) mRNA, complete cds	regulation of transcription, DNA-dependent	sequence-specific DNA binding transcription factor activity	transcription factor complex
comp64432_c0	2.945	33.23	11.48	3.49615	-1.53336	XP_002274361.1	2739	0	PREDICTED: L-aspartate oxidase 1-like [Vitis vinifera]	XM_004489222.1	348	2.06559e-180	PREDICTED: Cicer arietinum L-aspartate oxidase-like (LOC101500480), mRNA	tRNA processing//prosthetic group biosynthetic process//oxidation-reduction process//DNA replication	oxidoreductase activity//DNA-directed DNA polymerase activity//flavin adenine dinucleotide binding	DNA polymerase complex
comp61373_c0	22.45	66.79	23.06	1.57292	-1.53424	XP_002334041.1	1262	0	predicted protein [Populus trichocarpa] >gi|222839644|gb|EEE77967.1| predicted protein [Populus trichocarpa]	--	--	--	--	--	protein binding	--
comp68573_c0	23.25	53.965	18.61	1.21479	-1.53595	CAN82462.1	3166	0	hypothetical protein VITISV_009583 [Vitis vinifera]	XM_002331646.1	140	1.78198e-64	Populus trichocarpa predicted protein, mRNA	protein phosphorylation	protein kinase activity//protein binding//ATP binding	integral to membrane
comp67278_c0	23.78	60.495	20.855	1.34707	-1.53642	NP_178475.2	254	2.60995e-20	18S pre-ribosomal assembly protein gar2-related protein [Arabidopsis thaliana] >gi|42570677|ref|NP_973412.1| 18S pre-ribosomal assembly protein gar2-related protein [Arabidopsis thaliana] >gi|79316683|ref|NP_001030966.1| 18S pre-ribosomal assembly protein gar2-related protein [Arabidopsis thaliana] >gi|186499149|ref|NP_001118260.1| 18S pre-ribosomal assembly protein gar2-related protein [Arabidop…	--	--	--	--	--	--	--
comp64830_c0	30.37	274.545	94.515	3.17632	-1.53843	XP_002532053.1	1038	2.00288e-133	RNA-binding protein, putative [Ricinus communis] >gi|223528275|gb|EEF30325.1| RNA-binding protein, putative [Ricinus communis]	--	--	--	--	--	nucleotide binding//nucleic acid binding	--
comp53638_c1	10.165	33.69	11.595	1.72871	-1.53882	XP_002282371.1	108	2.07833e-11	PREDICTED: uncharacterized protein LOC100243478 [Vitis vinifera]	--	--	--	--	--	--	--
comp62110_c0	6.345	32.295	11.095	2.34762	-1.5414	CAN77030.1	1159	1.18233e-152	hypothetical protein VITISV_015341 [Vitis vinifera]	XM_004302385.1	155	2.6842e-73	PREDICTED: Fragaria vesca subsp. vesca peroxisomal adenine nucleotide carrier 1-like (LOC101297745), mRNA	transmembrane transport	--	integral to membrane
comp22577_c0	10.525	81.535	27.965	2.9536	-1.5438	ABQ96123.1	352	5.0431e-39	gibberellic acid receptor-b [Gossypium hirsutum]	XM_003518892.1	86	6.87118e-36	PREDICTED: Glycine max gibberellin receptor GID1B-like (LOC100804463), mRNA	metabolic process	hydrolase activity	--
comp62879_c0	0.9	10.12	3.47	3.49114	-1.5442	--	--	--	--	--	--	--	--	--	--	--
comp55616_c0	0.825	5.225	1.79	2.66297	-1.54547	--	--	--	--	--	--	--	--	--	--	--
comp56479_c0	3.23	13.445	4.605	2.05746	-1.5458	XP_003529545.1	460	4.62141e-50	PREDICTED: COBRA-like protein 7-like [Glycine max]	--	--	--	--	--	--	--
comp64796_c0	0.695	5.215	1.785	2.90758	-1.54674	XP_002509871.1	3677	0	respiratory burst oxidase, putative [Ricinus communis] >gi|223549770|gb|EEF51258.1| respiratory burst oxidase, putative [Ricinus communis]	XM_003538216.1	508	0	PREDICTED: Glycine max respiratory burst oxidase homolog protein F-like (LOC100775988), mRNA	peroxidase reaction//oxidation-reduction process//response to oxidative stress	peroxidase activity//oxidoreductase activity, acting on NAD(P)H, oxygen as acceptor//NAD(P)H oxidase activity//oxidoreductase activity//calcium ion binding	integral to membrane
comp64039_c0	14.205	36.595	12.525	1.36525	-1.54684	XP_002509632.1	1470	0	amino acid binding protein, putative [Ricinus communis] >gi|223549531|gb|EEF51019.1| amino acid binding protein, putative [Ricinus communis]	--	--	--	--	metabolic process//spore germination	amino acid binding	integral to membrane
comp69898_c0	24.92	99.66	34.085	1.99971	-1.54788	XP_002276261.2	579	5.01755e-66	PREDICTED: potassium transporter 11-like [Vitis vinifera] >gi|147778418|emb|CAN60810.1| hypothetical protein VITISV_036657 [Vitis vinifera]	--	--	--	--	potassium ion transmembrane transport//pollen development//potassium ion transport	potassium ion transmembrane transporter activity	plasma membrane
comp67933_c0	16.335	50.385	17.215	1.62503	-1.54933	XP_002331059.1	2038	0	predicted protein [Populus trichocarpa] >gi|222872989|gb|EEF10120.1| predicted protein [Populus trichocarpa]	XM_004293463.1	497	0	PREDICTED: Fragaria vesca subsp. vesca CBL-interacting serine/threonine-protein kinase 23-like (LOC101309707), mRNA	lipopolysaccharide biosynthetic process//phosphorylation//response to water deprivation//protein phosphorylation//potassium ion import//proteolysis//stomatal movement//signal transduction//serine family amino acid metabolic process//response to nutrient	protein kinase activity//cysteine-type endopeptidase activity//protein serine/threonine kinase activity//phosphotransferase activity, alcohol group as acceptor//ATP binding	cytosol//nucleus//plasma membrane//membrane
comp59878_c1	13.25	31.365	10.715	1.24316	-1.54952	XP_002511450.1	795	9.4334e-103	Pollen-specific protein SF3, putative [Ricinus communis] >gi|223550565|gb|EEF52052.1| Pollen-specific protein SF3, putative [Ricinus communis]	GU575308.1	53	8.50423e-17	Solanum nigrum transcription factor LIM (LIM) mRNA, partial cds	DNA recombination//DNA repair	ATP binding//zinc ion binding//four-way junction helicase activity//metal ion binding	Holliday junction helicase complex//replication fork
comp61086_c0	3.11	36.525	12.47	3.5539	-1.55042	XP_002269463.1	1289	1.08153e-170	PREDICTED: arogenate dehydratase/prephenate dehydratase 1, chloroplastic [Vitis vinifera]	--	--	--	--	tyrosine biosynthetic process//metabolic process//virion assembly//tryptophan biosynthetic process//L-phenylalanine biosynthetic process	prephenate dehydratase activity//amino acid binding	viral envelope
comp56290_c0	1.835	11.11	3.77	2.59801	-1.55922	--	--	--	--	--	--	--	--	--	--	--
comp56248_c0	18.19	39.065	13.245	1.10273	-1.56043	XP_002279060.2	682	3.70744e-81	PREDICTED: uncharacterized protein LOC100252495 [Vitis vinifera]	--	--	--	--	--	--	--
comp64270_c0	14.315	42.045	14.2	1.55441	-1.56604	XP_002285804.1	1292	1.71808e-165	PREDICTED: uncharacterized WD repeat-containing protein C2A9.03 [Vitis vinifera]	XM_004984135.1	37	1.81341e-07	PREDICTED: Setaria italica uncharacterized LOC101752696 (LOC101752696), transcript variant X6, mRNA	synaptic transmission//tachykinin receptor signaling pathway	protein binding	--
comp56827_c0	0.645	6.555	2.21	3.34522	-1.56855	XP_002528420.1	797	2.23468e-100	hypothetical protein RCOM_0615680 [Ricinus communis] >gi|223532156|gb|EEF33962.1| hypothetical protein RCOM_0615680 [Ricinus communis]	FQ383213.1	50	4.60594e-15	Vitis vinifera clone SS0ABG27YM19	--	--	--
comp66109_c0	6.26	14.715	4.96	1.23305	-1.56888	XP_002269452.1	1974	0	PREDICTED: pentatricopeptide repeat-containing protein At5g04780-like [Vitis vinifera]	--	--	--	--	--	--	integral to membrane
comp31912_c0	5.985	25.48	8.58	2.08994	-1.57032	XP_003520926.1	655	9.4912e-80	PREDICTED: GDP-mannose-dependent alpha-mannosyltransferase-like [Glycine max]	--	--	--	--	biosynthetic process	--	--
comp59268_c2	5.295	36.85	12.4	2.79896	-1.57132	XP_003533977.1	2078	0	PREDICTED: heat shock protein 83-like [Glycine max]	XM_002327458.1	713	0	Populus trichocarpa predicted protein, mRNA	regulation of transcription, DNA-dependent//protein folding//mitochondrion organization//response to stress	sequence-specific DNA binding transcription factor activity//unfolded protein binding//ATP binding	host cell nucleus//transcription factor complex//integral to mitochondrial inner membrane
comp61367_c0	3.87	16.245	5.45	2.06959	-1.57567	--	--	--	--	--	--	--	--	--	--	--
comp58280_c0	1.52	5.515	1.845	1.85929	-1.57974	XP_002513906.1	205	2.42337e-15	conserved hypothetical protein [Ricinus communis] >gi|223546992|gb|EEF48489.1| conserved hypothetical protein [Ricinus communis]	--	--	--	--	--	--	--
comp61987_c0	15.27	47.94	16.025	1.65053	-1.58091	--	--	--	--	--	--	--	--	--	--	--
comp55953_c0	5.035	18.07	6.035	1.84353	-1.58217	XP_002268040.1	246	4.85449e-21	PREDICTED: uncharacterized protein LOC100263435 [Vitis vinifera] >gi|296089980|emb|CBI39799.3| unnamed protein product [Vitis vinifera]	--	--	--	--	--	--	--
comp52488_c1	0	8.915	2.97	#DIV/0!	-1.58577	AFI57908.1	347	8.50219e-37	sucrose synthase 1 [Prunus persica]	AB022092.1	95	6.45592e-41	Citrus unshiu CitSUS1 mRNA for sucrose synthase, complete cds	sucrose metabolic process//starch metabolic process//biosynthetic process	sucrose synthase activity	--
comp56403_c0	1.81	41.425	13.735	4.51644	-1.59264	XP_002324017.1	1098	2.22154e-142	predicted protein [Populus trichocarpa] >gi|222867019|gb|EEF04150.1| predicted protein [Populus trichocarpa]	XM_002517333.1	67	2.17058e-24	Ricinus communis conserved hypothetical protein, mRNA	--	--	--
comp54396_c0	51.775	265.855	88.135	2.36031	-1.59285	XP_002518196.1	2106	0	Beta-amylase, putative [Ricinus communis] >gi|223542792|gb|EEF44329.1| Beta-amylase, putative [Ricinus communis]	NM_001071333.1	190	1.15522e-92	Oryza sativa Japonica Group Os10g0465700 (Os10g0465700) mRNA, complete cds	sucrose metabolic process//cytoskeleton organization//starch metabolic process//polysaccharide catabolic process	actin binding//cation binding//beta-amylase activity	--
comp56727_c0	13.91	33.425	11.075	1.26481	-1.59362	XP_002277588.2	738	2.60748e-91	PREDICTED: protein grpE-like [Vitis vinifera] >gi|297737494|emb|CBI26695.3| unnamed protein product [Vitis vinifera]	--	--	--	--	protein folding//neuropeptide signaling pathway	chaperone binding//protein homodimerization activity//neuropeptide hormone activity//adenyl-nucleotide exchange factor activity	--
comp26248_c0	7.385	25.075	8.3	1.76358	-1.59507	--	--	--	--	--	--	--	--	--	--	--
comp40873_c0	8.965	114.375	37.845	3.67332	-1.5956	--	--	--	--	--	--	--	--	--	--	--
comp58845_c0	2.4	16.55	5.47	2.78572	-1.59722	XP_002321345.1	603	6.47241e-73	predicted protein [Populus trichocarpa] >gi|224151094|ref|XP_002337058.1| predicted protein [Populus trichocarpa] >gi|222837933|gb|EEE76298.1| predicted protein [Populus trichocarpa] >gi|222868341|gb|EEF05472.1| predicted protein [Populus trichocarpa]	--	--	--	--	--	calmodulin binding	--
comp68526_c0	3.595	13.96	4.61	1.95724	-1.59846	XP_002305701.1	2832	0	predicted protein [Populus trichocarpa] >gi|222848665|gb|EEE86212.1| predicted protein [Populus trichocarpa]	--	--	--	--	actin filament polymerization//galactose metabolic process//lipopolysaccharide biosynthetic process//nucleotide metabolic process//protein phosphorylation//nucleotide-sugar metabolic process//Arp2/3 complex-mediated actin nucleation	protein binding//ATP binding//protein kinase activity//UDP-glucose 4-epimerase activity	cytoskeleton//Arp2/3 protein complex//membrane
comp56764_c0	14.91	31.015	10.235	1.05669	-1.59946	--	--	--	--	--	--	--	--	--	--	--
comp67638_c1	111.885	266.56	87.935	1.25244	-1.59995	--	--	--	--	--	--	--	--	--	--	--
comp61122_c0	49.075	197.115	64.925	2.00598	-1.60219	XP_003543388.1	447	4.04769e-47	PREDICTED: aconitate hydratase, cytoplasmic-like [Glycine max]	XM_004287896.1	96	7.99263e-41	PREDICTED: Fragaria vesca subsp. vesca aconitate hydratase 2, mitochondrial-like (LOC101291564), mRNA	metabolic process	4 iron, 4 sulfur cluster binding	--
comp54181_c0	1.87	6.945	2.285	1.89294	-1.60378	--	--	--	--	--	--	--	--	--	--	--
comp53638_c0	6.945	20.47	6.72	1.55946	-1.60698	XP_002525451.1	176	3.37767e-12	conserved hypothetical protein [Ricinus communis] >gi|223535264|gb|EEF36941.1| conserved hypothetical protein [Ricinus communis]	--	--	--	--	--	--	--
comp60320_c0	2.405	9.39	3.075	1.96509	-1.61054	XP_003544632.1	458	4.05126e-49	PREDICTED: endonuclease V [Glycine max]	--	--	--	--	DNA repair	endonuclease activity	--
comp68163_c0	126.765	473.22	154.615	1.90035	-1.61383	XP_003530453.1	2788	0	PREDICTED: luminal-binding protein 5 [Glycine max]	AJ295617.1	889	0	Corylus avellana mRNA for putative luminal binding protein	protein secretion by the type II secretion system//protein transport//carbohydrate metabolic process//cell morphogenesis	ATP binding//protein transporter activity//hydrolase activity//phosphotransferase activity, alcohol group as acceptor	type II protein secretion system complex
comp68868_c0	9.28	28.02	9.15	1.59426	-1.61461	XP_003538975.1	2285	0	PREDICTED: extended synaptotagmin-3-like [Glycine max]	XM_002271843.2	468	0	PREDICTED: Vitis vinifera uncharacterized LOC100247873 (LOC100247873), mRNA	--	protein binding	--
comp68212_c0	16.85	55.01	17.94	1.70695	-1.61651	XP_002279345.1	1792	0	PREDICTED: diacylglycerol O-acyltransferase 1 [Vitis vinifera] >gi|297738641|emb|CBI27886.3| unnamed protein product [Vitis vinifera]	XM_002279309.1	377	0	PREDICTED: Vitis vinifera diacylglycerol O-acyltransferase 1-like (LOC100266364), mRNA	acyl-carrier-protein biosynthetic process//cell adhesion	O-acyltransferase activity//hyaluronic acid binding	endoplasmic reticulum membrane//integral to membrane
comp69320_c1	18.265	92.195	30.015	2.33561	-1.619	XP_002513606.1	5663	0	multidrug resistance-associated protein 1, 3 (mrp1, 3), abc-transoprter, putative [Ricinus communis] >gi|223547514|gb|EEF49009.1| multidrug resistance-associated protein 1, 3 (mrp1, 3), abc-transoprter, putative [Ricinus communis]	JX245004.1	720	0	Vitis vinifera cultivar Tempranillo ABCC subfamily ATP-binding cassette protein (ABCC1) mRNA, complete cds	carbon utilization//cell cycle//transport//chlorophyll biosynthetic process//small GTPase mediated signal transduction//transmembrane transport//chlorophyll metabolic process//cell division//photosynthesis//purine nucleobase metabolic process//oxidation-reduction process//chromosome segregation//gluconeogenesis//glycolysis//ATP catabolic process	ATPase activity, coupled to transmembrane movement of substances//ATPase activity//ATP binding//magnesium ion binding//GTP binding//pyruvate kinase activity//ADP binding//GTPase activity//nucleotide binding//potassium ion binding//magnesium chelatase activity//DNA binding//2-alkenal reductase [NAD(P)] activity	magnesium chelatase complex//integral to membrane//intracellular
comp62027_c1	170.59	352.395	114.52	1.04666	-1.62159	ADB93067.1	882	1.8462e-112	aquaporin [Jatropha curcas]	FP097421.1	218	2.41706e-108	Phyllostachys edulis cDNA clone: bphyem121k06, full insert sequence	transport	transporter activity	integral to membrane//membrane
comp62805_c0	21.055	67.025	21.755	1.67054	-1.62335	XP_002327195.1	184	9.28388e-12	predicted protein [Populus trichocarpa] >gi|222835510|gb|EEE73945.1| predicted protein [Populus trichocarpa]	JX866764.1	99	6.50264e-42	Vernicia fordii acyl-CoA binding protein 3B (ACBP3B) gene, complete cds	--	fatty-acyl-CoA binding	--
comp57809_c0	2.115	17.755	5.76	3.0695	-1.62408	XP_002534038.1	1245	2.17578e-159	Aspartic proteinase nepenthesin-1 precursor, putative [Ricinus communis] >gi|223525945|gb|EEF28342.1| Aspartic proteinase nepenthesin-1 precursor, putative [Ricinus communis]	--	--	--	--	proteolysis	hydrolase activity//aspartic-type endopeptidase activity	--
comp57136_c0	5.425	69.92	22.65	3.68801	-1.62619	XP_003591157.1	301	9.36661e-31	hypothetical protein MTR_1g083420 [Medicago truncatula] >gi|355480205|gb|AES61408.1| hypothetical protein MTR_1g083420 [Medicago truncatula] >gi|388492962|gb|AFK34547.1| unknown [Medicago truncatula] >gi|388521867|gb|AFK48995.1| unknown [Medicago truncatula]	FQ378935.1	60	1.02734e-20	Vitis vinifera clone SS0AEB11YP09	--	--	integral to membrane
comp66667_c0	3.795	13.405	4.34	1.8206	-1.627	XP_002319207.1	245	1.98518e-18	predicted protein [Populus trichocarpa] >gi|222857583|gb|EEE95130.1| predicted protein [Populus trichocarpa]	--	--	--	--	transposition, DNA-mediated//DNA integration	transposase activity//DNA binding//catalytic activity	--
comp50058_c0	25.51	112.3	36.315	2.13822	-1.62872	ABG81507.1	867	1.95121e-108	serine/threonine protein kinase [Camellia sinensis]	XM_002331452.1	123	1.63416e-55	Populus trichocarpa predicted protein, mRNA	serine family amino acid metabolic process//lipopolysaccharide biosynthetic process//protein phosphorylation//phosphorylation	protein kinase activity//phosphotransferase activity, alcohol group as acceptor//protein serine/threonine kinase activity//ATP binding	membrane
comp66451_c1	2.57	26.835	8.675	3.38428	-1.62918	XP_002280033.1	618	9.31852e-75	PREDICTED: uncharacterized protein LOC100262760 [Vitis vinifera] >gi|296081670|emb|CBI20675.3| unnamed protein product [Vitis vinifera]	--	--	--	--	--	structural molecule activity	viral capsid
comp62122_c1	1.06	2.29	0.74	1.11128	-1.62975	XP_002297990.1	3743	0	multidrug resistance protein ABC transporter family [Populus trichocarpa] >gi|222845248|gb|EEE82795.1| multidrug resistance protein ABC transporter family [Populus trichocarpa]	XM_002304505.1	84	1.47961e-33	Populus trichocarpa multidrug resistance protein ABC transporter family, mRNA	cell cycle//transmembrane transport//small GTPase mediated signal transduction//transport//chlorophyll biosynthetic process//cell division//photosynthesis//chlorophyll metabolic process//SRP-dependent cotranslational protein targeting to membrane//chromosome segregation//ATP catabolic process	ATPase activity, coupled to transmembrane movement of substances//ATPase activity//ATP binding//GTP binding//nucleic acid binding//GTPase activity//ADP binding//ATP-dependent helicase activity//nucleotide binding//magnesium chelatase activity//DNA binding	magnesium chelatase complex//intracellular//integral to membrane
comp22684_c0	0.42	43.15	13.94	6.68283	-1.63013	--	--	--	--	--	--	--	--	--	--	--
comp54721_c0	321.03	1252.81	404.645	1.96438	-1.63043	--	--	--	--	--	--	--	--	response to water stimulus//response to stress	--	integral to membrane
comp57255_c0	15.845	154.81	49.995	3.2884	-1.63064	XP_003516897.1	1166	5.78524e-154	PREDICTED: aldo-keto reductase family 4 member C9-like [Glycine max]	XM_002529826.1	188	1.20519e-91	Ricinus communis aldo-keto reductase, putative, mRNA	oxidation-reduction process	oxidoreductase activity	--
comp53337_c0	2.69	12.84	4.145	2.25497	-1.6312	XP_002870613.1	262	1.45729e-23	hypothetical protein ARALYDRAFT_916018 [Arabidopsis lyrata subsp. lyrata] >gi|297316449|gb|EFH46872.1| hypothetical protein ARALYDRAFT_916018 [Arabidopsis lyrata subsp. lyrata]	--	--	--	--	--	--	--
comp46879_c1	0.105	2.03	0.655	4.27302	-1.63191	XP_003518806.1	2423	0	PREDICTED: probable indole-3-acetic acid-amido synthetase GH3.1-like [Glycine max]	NM_001175792.1	352	0	Zea mays hypothetical protein (LOC100383126), mRNA >gi|223975890|gb|BT066257.1| Zea mays full-length cDNA clone ZM_BFc0140E09 mRNA, complete cds	--	--	--
comp54735_c0	1.805	29.39	9.465	4.02525	-1.63465	XP_002307765.1	1842	0	predicted protein [Populus trichocarpa] >gi|222857214|gb|EEE94761.1| predicted protein [Populus trichocarpa]	XM_004157032.1	267	1.32742e-135	PREDICTED: Cucumis sativus L-ascorbate oxidase homolog (LOC101215694), mRNA	oxidation-reduction process	oxidoreductase activity//copper ion binding	apoplast//membrane//plant-type cell wall
comp58003_c0	12.195	38.945	12.53	1.67515	-1.63605	ABK96563.1	240	1.65084e-20	unknown [Populus trichocarpa x Populus deltoides]	--	--	--	--	--	--	--
comp66693_c0	8.535	25.34	8.12	1.56995	-1.64186	XP_002313110.1	697	5.34023e-81	predicted protein [Populus trichocarpa] >gi|222849518|gb|EEE87065.1| predicted protein [Populus trichocarpa]	--	--	--	--	--	DNA binding	--
comp68228_c0	90.46	897.15	286.735	3.31	-1.64563	XP_002266004.1	2454	0	PREDICTED: 2-hydroxyacyl-CoA lyase [Vitis vinifera]	XM_002455039.1	248	7.1728e-125	Sorghum bicolor hypothetical protein, mRNA	methanogenesis, from acetate//metabolic process	catalytic activity//thiamine pyrophosphate binding//magnesium ion binding	--
comp54643_c0	0.765	5.175	1.64	2.75803	-1.65786	XP_002511920.1	297	3.79204e-28	WRKY transcription factor, putative [Ricinus communis] >gi|223549100|gb|EEF50589.1| WRKY transcription factor, putative [Ricinus communis]	XM_004308289.1	90	1.85368e-37	PREDICTED: Fragaria vesca subsp. vesca WRKY transcription factor 22-like (LOC101304921), mRNA	regulation of transcription, DNA-dependent	sequence-specific DNA binding//sequence-specific DNA binding transcription factor activity	transcription factor complex
comp59094_c0	23.415	65.885	20.81	1.49252	-1.66267	XP_002520611.1	1688	0	calcium-dependent protein kinase, putative [Ricinus communis] >gi|223540210|gb|EEF41784.1| calcium-dependent protein kinase, putative [Ricinus communis]	XM_002282958.2	267	1.24101e-135	PREDICTED: Vitis vinifera calcium-dependent protein kinase 4-like (LOC100253693), mRNA	lipopolysaccharide biosynthetic process//serine family amino acid metabolic process//phosphorylation//protein phosphorylation	phosphotransferase activity, alcohol group as acceptor//calcium ion binding//ATP binding//calmodulin-dependent protein kinase activity//protein kinase activity	membrane
comp64354_c1	4.41	48.27	15.22	3.45228	-1.66516	XP_003529275.1	1880	0	PREDICTED: squalene monooxygenase-like [Glycine max]	XM_004289260.1	147	8.67937e-69	PREDICTED: Fragaria vesca subsp. vesca squalene monooxygenase-like (LOC101301827), mRNA	pantothenate biosynthetic process//valine catabolic process//lysine catabolic process//fatty acid biosynthetic process//isoleucine catabolic process//terpenoid biosynthetic process//carotenoid biosynthetic process//oxidation-reduction process//steroid biosynthetic process//leucine catabolic process//fatty acid metabolic process//tRNA processing//tryptophan metabolic process//glycerol-3-phosphate …	3-hydroxyacyl-CoA dehydrogenase activity//oxidoreductase activity//oxidoreductase activity, acting on paired donors, with incorporation or reduction of molecular oxygen//flavin adenine dinucleotide binding//2-dehydropantoate 2-reductase activity//oxidoreductase activity, acting on the CH-OH group of donors, NAD or NADP as acceptor//squalene monooxygenase activity//NAD binding	cytoplasm//integral to membrane
comp66092_c0	3.12	10.05	3.15	1.68758	-1.67377	XP_002534059.1	1262	9.91778e-157	60S ribosomal protein L34, putative [Ricinus communis] >gi|223525913|gb|EEF28325.1| 60S ribosomal protein L34, putative [Ricinus communis]	XM_002278199.1	77	1.06015e-29	PREDICTED: Vitis vinifera uncharacterized LOC100268097 (LOC100268097), mRNA	double-strand break repair via nonhomologous end joining	DNA binding	intracellular
comp61170_c0	1.085	30.495	9.495	4.81281	-1.68333	XP_002279031.1	906	3.53595e-117	PREDICTED: bidirectional sugar transporter SWEET16 [Vitis vinifera] >gi|147839221|emb|CAN65683.1| hypothetical protein VITISV_022457 [Vitis vinifera] >gi|296089722|emb|CBI39541.3| unnamed protein product [Vitis vinifera]	--	--	--	--	transport	--	integral to membrane//membrane
comp56465_c0	1.37	20.55	6.375	3.90689	-1.68864	XP_002276360.1	403	5.78803e-46	PREDICTED: uncharacterized protein LOC100253478 [Vitis vinifera]	--	--	--	--	--	--	--
comp41401_c0	1.505	11.35	3.515	2.91486	-1.6911	--	--	--	--	--	--	--	--	--	--	--
comp69873_c1	185.935	627.25	194.055	1.75424	-1.69257	XP_002309336.1	1648	0	predicted protein [Populus trichocarpa] >gi|116265936|gb|ABJ91216.1| CBL-interacting protein kinase 9 [Populus trichocarpa] >gi|222855312|gb|EEE92859.1| predicted protein [Populus trichocarpa]	JF751063.1	190	1.0599e-92	Brassica napus kinase CIPK6 (CIPK6) mRNA, complete cds	hyperosmotic salinity response//response to water deprivation//phosphorylation//basipetal auxin transport//protein phosphorylation//lipopolysaccharide biosynthetic process//serine family amino acid metabolic process//signal transduction//multicellular organismal development	protein kinase activity//ATP binding//protein serine/threonine kinase activity//phosphotransferase activity, alcohol group as acceptor	membrane
comp57072_c0	1.18	9.255	2.86	2.97145	-1.69422	XP_002524681.1	367	2.31122e-38	conserved hypothetical protein [Ricinus communis] >gi|223536042|gb|EEF37700.1| conserved hypothetical protein [Ricinus communis]	--	--	--	--	--	protein binding	--
comp58411_c0	1.435	8.83	2.71	2.62136	-1.70412	--	--	--	--	--	--	--	--	--	--	--
comp62595_c0	5.925	30.515	9.35	2.36463	-1.70648	XP_002320550.1	935	4.04614e-120	predicted protein [Populus trichocarpa] >gi|222861323|gb|EEE98865.1| predicted protein [Populus trichocarpa]	--	--	--	--	--	--	integral to membrane
comp61368_c0	0.075	23.65	7.245	8.30073	-1.70678	XP_003556700.1	611	1.08155e-72	PREDICTED: uncharacterized protein LOC100777990 [Glycine max]	--	--	--	--	copper ion homeostasis	copper ion binding	--
comp54188_c0	0.435	8.33	2.55	4.25923	-1.70782	XP_002317087.1	598	3.67677e-72	predicted protein [Populus trichocarpa] >gi|222860152|gb|EEE97699.1| predicted protein [Populus trichocarpa]	--	--	--	--	oxidation-reduction process//amino sugar metabolic process//response to oxidative stress	flavin adenine dinucleotide binding//UDP-N-acetylmuramate dehydrogenase activity	mitochondrion//plant-type cell wall//vacuole//plasma membrane//apoplast
comp58480_c0	0	8.16	2.495	#DIV/0!	-1.70953	ADN33790.1	289	1.11877e-29	transcription factor [Cucumis melo subsp. melo] >gi|307136471|gb|ADN34275.1| transcription factor [Cucumis melo subsp. melo]	--	--	--	--	--	chromatin binding	chromatin
comp59133_c0	6.115	503.805	153.825	6.36437	-1.71158	XP_003542150.1	1046	4.51784e-138	PREDICTED: probable xyloglucan endotransglucosylase/hydrolase protein 23-like [Glycine max]	AK426244.1	148	1.59447e-69	Brachypodium distachyon mRNA, clone: PL016C01-A-013_E03	cellular glucan metabolic process//carbohydrate metabolic process	xyloglucan:xyloglucosyl transferase activity//hydrolase activity, hydrolyzing O-glycosyl compounds	apoplast//cell wall
comp67132_c2	14.29	63.46	19.32	2.15084	-1.71575	XP_003547675.1	1872	0	PREDICTED: lysine histidine transporter 1-like [Glycine max]	FP092356.1	327	1.53621e-168	Phyllostachys edulis cDNA clone: bphyem203k09, full insert sequence	amino acid transmembrane transport	--	--
comp60464_c0	14.87	42.195	12.835	1.50467	-1.71699	CAN76136.1	314	1.03289e-30	hypothetical protein VITISV_034276 [Vitis vinifera]	KF033585.1	41	4.84515e-10	Phaseolus vulgaris clone BE5D1324 VQ motif-containing protein mRNA, complete cds	DNA replication	DNA-directed DNA polymerase activity//DNA binding	DNA polymerase complex
comp57654_c0	0.95	11.74	3.565	3.62736	-1.71946	XP_002279841.1	356	9.02231e-38	PREDICTED: uncharacterized protein LOC100253569 [Vitis vinifera] >gi|297733800|emb|CBI15047.3| unnamed protein product [Vitis vinifera]	--	--	--	--	--	protein dimerization activity	--
comp57416_c0	10.785	23.085	7.01	1.09793	-1.71947	--	--	--	--	--	--	--	--	--	--	--
comp59292_c1	11.73	66.71	20.245	2.5077	-1.72034	XP_003533416.1	763	1.17706e-94	PREDICTED: dehydrodolichyl diphosphate synthase 6-like [Glycine max]	--	--	--	--	--	transferase activity, transferring alkyl or aryl (other than methyl) groups	--
comp59561_c0	21.705	79.915	24.21	1.88044	-1.72286	XP_002282182.1	2237	0	PREDICTED: phosphoethanolamine N-methyltransferase [Vitis vinifera] >gi|297734321|emb|CBI15568.3| unnamed protein product [Vitis vinifera]	JF968605.1	492	0	Pyrus betulifolia phosphoethanolamine N-methyltransferase mRNA, complete cds	RNA processing//RNA modification//cellular protein modification process//methylation//protein methylation//RNA methylation//lysine catabolic process//S-adenosylmethionine metabolic process//7-methylguanosine RNA capping//phosphatidylcholine biosynthetic process//lipid biosynthetic process//oligosaccharide biosynthetic process//metabolic process//tRNA processing//rRNA modification//tRNA modificati…	S-adenosylmethionine-dependent methyltransferase activity//protein-L-isoaspartate (D-aspartate) O-methyltransferase activity//rRNA methyltransferase activity//histone-lysine N-methyltransferase activity//transferase activity//rRNA (adenine-N6,N6-)-dimethyltransferase activity//tRNA (guanine-N7-)-methyltransferase activity//protein methyltransferase activity//phosphoethanolamine N-methyltransferas…	cytoplasm
comp37142_c0	0.29	5.815	1.76	4.32565	-1.7242	--	--	--	--	--	--	--	--	--	--	--
comp61492_c0	19.755	98.425	29.775	2.31681	-1.72492	XP_002519647.1	1937	0	ornithine aminotransferase, putative [Ricinus communis] >gi|223541064|gb|EEF42620.1| ornithine aminotransferase, putative [Ricinus communis]	EU414030.1	254	3.68284e-128	Pisum sativum ornithine aminotransferase (OAT) mRNA, complete cds	proline metabolic process//arginine metabolic process//biosynthetic process//metabolic process	ornithine-oxo-acid transaminase activity//pyridoxal phosphate binding//transaminase activity	--
comp69511_c0	57.475	268.185	80.99	2.22222	-1.72741	BAE71240.1	1008	1.28669e-133	putative cytoplasmic aconitate hydratase [Trifolium pratense]	XM_003540254.1	277	2.29229e-141	PREDICTED: Glycine max aconitate hydratase, cytoplasmic-like (LOC100794803), mRNA	metabolic process	--	--
comp52974_c0	7.855	16.565	4.99	1.07646	-1.73103	CBI39864.3	216	1.04681e-17	unnamed protein product [Vitis vinifera]	--	--	--	--	--	--	--
comp59306_c1	3.265	86.375	26.005	4.72546	-1.73182	--	--	--	--	--	--	--	--	--	--	--
comp48400_c0	5.015	22.955	6.895	2.19449	-1.73519	XP_002316993.1	900	5.65799e-108	predicted protein [Populus trichocarpa] >gi|222860058|gb|EEE97605.1| predicted protein [Populus trichocarpa]	--	--	--	--	transmembrane transport//mitosis//acetyl-CoA transport	acetyl-CoA transporter activity	integral to membrane//spliceosomal complex
comp68179_c0	23.18	79.68	23.92	1.78134	-1.736	XP_002512891.1	1765	0	zinc finger protein, putative [Ricinus communis] >gi|223547902|gb|EEF49394.1| zinc finger protein, putative [Ricinus communis]	XM_002511078.1	184	2.69235e-89	Ricinus communis Palmitoyltransferase ZDHHC9, putative, mRNA	oxidation-reduction process	zinc ion binding//2-alkenal reductase [NAD(P)] activity//metal ion binding	membrane
comp52488_c0	0.845	10.45	3.125	3.62841	-1.74157	BAM05648.1	823	5.24224e-102	sucrose synthase 1, partial [Eucalyptus globulus subsp. globulus]	JQ582803.1	129	2.75264e-59	Rorippa sylvestris voucher 92-3/Rhine sucrose synthase 1 (SUS1) mRNA, partial cds	biosynthetic process//starch metabolic process//sucrose metabolic process	sucrose synthase activity	--
comp61696_c0	7.845	17.935	5.355	1.19293	-1.74382	XP_002513907.1	1706	0	carbohydrate transporter, putative [Ricinus communis] >gi|223546993|gb|EEF48490.1| carbohydrate transporter, putative [Ricinus communis]	--	--	--	--	transmembrane transport//transport	transmembrane transporter activity//transporter activity	integral to membrane//membrane
comp52711_c0	7.18	30.51	9.085	2.08723	-1.74772	XP_002309122.1	1131	3.87233e-151	predicted protein [Populus trichocarpa] >gi|222855098|gb|EEE92645.1| predicted protein [Populus trichocarpa]	--	--	--	--	cellular response to phosphate starvation//biosynthetic process//glycolipid biosynthetic process	UDP-sulfoquinovose:DAG sulfoquinovosyltransferase activity	chloroplast envelope
comp60828_c0	3.04	9.11	2.71	1.58338	-1.74916	XP_002513971.1	1128	1.73216e-144	queuine tRNA-ribosyltransferase, putative [Ricinus communis] >gi|223547057|gb|EEF48554.1| queuine tRNA-ribosyltransferase, putative [Ricinus communis]	AK329520.1	305	1.45077e-156	Solanum lycopersicum cDNA, clone: LEFL3146B14, HTC in root	tRNA modification//queuosine biosynthetic process	queuine tRNA-ribosyltransferase activity	--
comp46425_c0	6.41	47.82	14.18	2.89922	-1.75376	XP_002874833.1	1542	0	hypothetical protein ARALYDRAFT_911781 [Arabidopsis lyrata subsp. lyrata] >gi|297320670|gb|EFH51092.1| hypothetical protein ARALYDRAFT_911781 [Arabidopsis lyrata subsp. lyrata]	XM_002304952.1	156	7.38186e-74	Populus trichocarpa equilibrative nucleoside transporter, mRNA	nucleoside transport//transport	nucleoside transmembrane transporter activity	integral to membrane
comp54954_c1	1.37	12.315	3.64	3.16817	-1.75841	ACU21016.1	265	1.98674e-26	unknown [Glycine max]	--	--	--	--	--	--	--
comp51717_c0	1.375	4.875	1.44	1.82597	-1.75933	XP_002275123.1	721	4.24969e-88	PREDICTED: uncharacterized protein LOC100261455 [Vitis vinifera] >gi|296086700|emb|CBI32335.3| unnamed protein product [Vitis vinifera]	--	--	--	--	regulation of transcription, DNA-dependent//bacterial-type flagellum assembly	sequence-specific DNA binding transcription factor activity	transcription factor complex
comp64493_c1	35.835	82.82	24.445	1.20861	-1.76044	ABW74476.1	408	4.60672e-44	unknown [Paeonia suffruticosa]	--	--	--	--	--	--	--
comp60416_c0	15.515	49.19	14.49	1.6647	-1.76331	XP_003612909.1	484	6.12979e-53	BHLH transcription factor [Medicago truncatula] >gi|355514244|gb|AES95867.1| BHLH transcription factor [Medicago truncatula]	--	--	--	--	SRP-dependent cotranslational protein targeting to membrane//protein phosphorylation//intracellular protein transport//phosphorylation//serine family amino acid metabolic process	ATP binding//protein serine/threonine kinase activity//structural molecule activity//GTP binding	endoplasmic reticulum//integral to membrane
comp52986_c0	0.115	3.48	1.025	4.91938	-1.76346	XP_002528523.1	178	1.20075e-13	conserved hypothetical protein [Ricinus communis] >gi|223532025|gb|EEF33835.1| conserved hypothetical protein [Ricinus communis]	--	--	--	--	--	--	--
comp68625_c0	18.745	79.28	23.35	2.08045	-1.76353	XP_002318194.1	3273	0	predicted protein [Populus trichocarpa] >gi|222858867|gb|EEE96414.1| predicted protein [Populus trichocarpa]	XM_002321737.1	480	0	Populus trichocarpa predicted protein, mRNA	photosynthesis//viral transcription//protein metabolic process//chlorophyll metabolic process//transport//chlorophyll biosynthetic process//DNA repair//regulation of transcription, DNA-dependent//chaperone mediated protein folding requiring cofactor//DNA recombination	GTP binding//GTPase activity//four-way junction helicase activity//transcription factor binding//ATPase activity//ATP binding//magnesium chelatase activity//RNA binding//nucleoside-triphosphatase activity//RNA helicase activity//kinase activity	replication fork//Holliday junction helicase complex//magnesium chelatase complex//chloroplast envelope//transcription factor complex
comp56971_c0	3.095	23.695	6.94	2.93657	-1.77158	XP_002525864.1	1012	6.47604e-132	abhydrolase domain containing, putative [Ricinus communis] >gi|223534869|gb|EEF36558.1| abhydrolase domain containing, putative [Ricinus communis]	--	--	--	--	--	hydrolase activity	--
comp67984_c2	9.815	57.885	16.95	2.56013	-1.7719	XP_002264409.1	1778	0	PREDICTED: transcription factor bHLH13 [Vitis vinifera]	--	--	--	--	response to stimulus	protein dimerization activity	--
comp52681_c0	1.43	5.43	1.59	1.92494	-1.77193	XP_002327141.1	1870	0	cytochrome P450 [Populus trichocarpa] >gi|222835456|gb|EEE73891.1| cytochrome P450 [Populus trichocarpa]	--	--	--	--	oxidation-reduction process//electron transport	heme binding//monooxygenase activity//electron carrier activity//iron ion binding//oxidoreductase activity, acting on paired donors, with incorporation or reduction of molecular oxygen	--
comp58976_c0	0.38	8.635	2.525	4.50612	-1.77391	--	--	--	--	--	--	--	--	--	--	--
comp49890_c0	0.82	5.585	1.63	2.76786	-1.77669	XP_002307644.1	308	3.7117e-32	hypothetical protein POPTRDRAFT_761338 [Populus trichocarpa] >gi|222857093|gb|EEE94640.1| hypothetical protein POPTRDRAFT_761338 [Populus trichocarpa]	--	--	--	--	--	--	--
comp54716_c0	43.49	458.45	133.575	3.39801	-1.77911	XP_002323166.1	354	9.59199e-40	predicted protein [Populus trichocarpa] >gi|222867796|gb|EEF04927.1| predicted protein [Populus trichocarpa]	--	--	--	--	lipid transport	--	--
comp58532_c1	7.22	55.035	16.025	2.93028	-1.78003	XP_002533590.1	474	1.6873e-56	heat-shock protein, putative [Ricinus communis] >gi|223526534|gb|EEF28795.1| heat-shock protein, putative [Ricinus communis]	XM_004307545.1	170	5.26526e-82	PREDICTED: Fragaria vesca subsp. vesca 17.5 kDa class I heat shock protein-like (LOC101312485), mRNA	--	--	--
comp58024_c0	4.795	14.31	4.165	1.57742	-1.78064	XP_003540515.1	768	2.07852e-94	PREDICTED: bidirectional sugar transporter SWEET2-like [Glycine max]	--	--	--	--	transport	--	membrane//integral to membrane
comp63996_c0	2.91	16.975	4.935	2.54432	-1.78229	XP_002514976.1	749	1.00423e-89	3'-N-debenzoyl-2'-deoxytaxol N-benzoyltransferase, putative [Ricinus communis] >gi|223546027|gb|EEF47530.1| 3'-N-debenzoyl-2'-deoxytaxol N-benzoyltransferase, putative [Ricinus communis]	--	--	--	--	--	transferase activity, transferring acyl groups other than amino-acyl groups	--
comp70086_c0	12.005	536.625	155.67	5.48221	-1.78542	XP_002299508.1	147	9.06721e-09	predicted protein [Populus trichocarpa] >gi|222846766|gb|EEE84313.1| predicted protein [Populus trichocarpa]	--	--	--	--	cellular copper ion homeostasis//metal ion transport	copper ion binding//metal ion binding	cell outer membrane
comp55836_c0	4.93	269.69	78.09	5.77357	-1.78809	BAJ34567.1	166	1.76453e-12	unnamed protein product [Thellungiella halophila]	--	--	--	--	response to stress	--	--
comp57869_c0	18.965	91.06	26.235	2.26348	-1.79532	XP_002513717.1	529	7.38246e-58	expressed protein, putative [Ricinus communis] >gi|223547168|gb|EEF48664.1| expressed protein, putative [Ricinus communis]	--	--	--	--	--	protein dimerization activity	--
comp34140_c0	1.135	10.705	3.07	3.23752	-1.80197	--	--	--	--	--	--	--	--	--	--	--
comp52319_c0	11.115	25.1	7.18	1.17518	-1.80563	XP_002284329.1	1257	6.06886e-169	PREDICTED: UPF0553 protein [Vitis vinifera] >gi|147768860|emb|CAN78136.1| hypothetical protein VITISV_034055 [Vitis vinifera]	XM_002284293.1	223	3.62602e-111	PREDICTED: Vitis vinifera uncharacterized LOC100267891 (LOC100267891), mRNA	--	--	--
comp66990_c0	14.735	58.22	16.65	1.98227	-1.80599	XP_002323799.1	1659	0	predicted protein [Populus trichocarpa] >gi|222866801|gb|EEF03932.1| predicted protein [Populus trichocarpa]	XM_002526910.1	340	3.56255e-176	Ricinus communis glycerol-3-phosphate dehydrogenase, putative, mRNA	carbohydrate metabolic process//glycerol-3-phosphate metabolic process//glycerol-3-phosphate catabolic process//oxidation-reduction process//glycerolipid metabolic process	oxidoreductase activity, acting on the CH-OH group of donors, NAD or NADP as acceptor//glycerol-3-phosphate dehydrogenase [NAD+] activity//NAD binding//protein homodimerization activity	glycerol-3-phosphate dehydrogenase complex//cytoplasm
comp55315_c0	3.585	11.175	3.195	1.64023	-1.80639	XP_002308298.1	309	7.71888e-30	predicted protein [Populus trichocarpa] >gi|222854274|gb|EEE91821.1| predicted protein [Populus trichocarpa]	--	--	--	--	--	--	--
comp59306_c0	7.52	242.295	68.83	5.00989	-1.81566	AAO39008.1	1147	1.70426e-155	plasma intrinsic protein 2,2 [Juglans regia]	AY189973.1	282	3.565e-144	Juglans regia plasma intrinsic protein 2,1 mRNA, complete cds	transport	transporter activity	integral to membrane//membrane
comp55338_c0	8.625	24.1	6.84	1.48244	-1.81696	XP_002510238.1	287	1.86399e-30	conserved hypothetical protein [Ricinus communis] >gi|223550939|gb|EEF52425.1| conserved hypothetical protein [Ricinus communis]	--	--	--	--	--	calcium ion binding	--
comp34972_c0	0.86	4.45	1.26	2.3714	-1.82038	--	--	--	--	--	--	--	--	--	--	--
comp60561_c0	5.825	28.88	8.165	2.30974	-1.82255	XP_002308518.1	998	2.49369e-125	predicted protein [Populus trichocarpa] >gi|222854494|gb|EEE92041.1| predicted protein [Populus trichocarpa]	--	--	--	--	--	intramolecular lyase activity//zinc ion binding	intracellular
comp60283_c0	3.815	12.82	3.615	1.74864	-1.82633	XP_002510462.1	529	1.14031e-62	Dehydration-responsive element-binding protein 2G, putative [Ricinus communis] >gi|223551163|gb|EEF52649.1| Dehydration-responsive element-binding protein 2G, putative [Ricinus communis]	XM_002991611.1	33	9.67317e-06	Selaginella moellendorffii hypothetical protein, mRNA	regulation of transcription, DNA-dependent	sequence-specific DNA binding transcription factor activity	transcription factor complex
comp58601_c0	1.425	38.42	10.83	4.75282	-1.82682	XP_002326703.1	991	7.33673e-131	predicted protein [Populus trichocarpa] >gi|222834025|gb|EEE72502.1| predicted protein [Populus trichocarpa]	--	--	--	--	metabolic process	protein binding//hydrolase activity	plasma membrane
comp63674_c0	1.855	14.27	4.015	2.94349	-1.82951	XP_003607943.1	1035	3.58764e-156	PI-PLC X domain-containing protein [Medicago truncatula] >gi|355508998|gb|AES90140.1| PI-PLC X domain-containing protein [Medicago truncatula]	XM_002466090.1	138	9.65171e-64	Sorghum bicolor hypothetical protein, mRNA	lipid metabolic process	carbohydrate binding//phosphoric diester hydrolase activity	--
comp61740_c0	0.165	12.82	3.605	6.27979	-1.83033	AEX15512.1	1424	0	ABA 8'-hydroxylase [Citrus sinensis]	--	--	--	--	electron transport//tubulin complex assembly//oxidation-reduction process	iron ion binding//oxidoreductase activity, acting on paired donors, with incorporation or reduction of molecular oxygen//unfolded protein binding//heme binding//monooxygenase activity//electron carrier activity	microtubule
comp64384_c0	1.785	13.665	3.84	2.93649	-1.83131	XP_002318975.1	2143	0	predicted protein [Populus trichocarpa] >gi|222857351|gb|EEE94898.1| predicted protein [Populus trichocarpa]	XM_004495632.1	110	4.26875e-48	PREDICTED: Cicer arietinum uncharacterized LOC101491656 (LOC101491656), mRNA	--	--	--
comp52041_c0	0.645	29.185	8.18	5.49978	-1.83505	XP_002512962.1	1183	0	Purple acid phosphatase precursor, putative [Ricinus communis] >gi|223547973|gb|EEF49465.1| Purple acid phosphatase precursor, putative [Ricinus communis]	XM_002264014.2	146	2.83074e-68	PREDICTED: Vitis vinifera purple acid phosphatase 2-like, transcript variant 3 (LOC100246877), mRNA	hexachlorocyclohexane metabolic process//riboflavin metabolic process	acid phosphatase activity//metal ion binding//protein binding//hydrolase activity	--
comp55903_c0	27.79	148.345	41.47	2.41632	-1.83882	XP_002525989.1	1052	7.18776e-136	Desacetoxyvindoline 4-hydroxylase, putative [Ricinus communis] >gi|223534721|gb|EEF36413.1| Desacetoxyvindoline 4-hydroxylase, putative [Ricinus communis]	--	--	--	--	oxidation-reduction process	oxidoreductase activity, acting on paired donors, with incorporation or reduction of molecular oxygen, 2-oxoglutarate as one donor, and incorporation of one atom each of oxygen into both donors//oxidoreductase activity	--
comp65158_c0	20.64	173.52	48.365	3.07159	-1.84307	CBI20679.3	1076	3.6106e-135	unnamed protein product [Vitis vinifera]	--	--	--	--	--	catalytic activity	--
comp56743_c0	2.815	12.145	3.37	2.10916	-1.84954	XP_002329552.1	1374	0	predicted protein [Populus trichocarpa] >gi|222870261|gb|EEF07392.1| predicted protein [Populus trichocarpa]	EF085707.1	170	9.05975e-82	Picea sitchensis clone WS02718_F18 unknown mRNA	serine family amino acid metabolic process//phosphorylation//protein phosphorylation	protein serine/threonine kinase activity//protein kinase activity//ATP binding	--
comp44040_c0	0.535	11.96	3.31	4.48253	-1.85331	XP_002307385.1	250	1.39288e-23	predicted protein [Populus trichocarpa] >gi|222856834|gb|EEE94381.1| predicted protein [Populus trichocarpa]	--	--	--	--	--	--	--
comp53434_c0	0.795	7.76	2.145	3.28703	-1.85508	--	--	--	--	--	--	--	--	--	--	--
comp59549_c0	2.115	6.31	1.73	1.57698	-1.86687	--	--	--	--	--	--	--	--	--	--	--
comp62224_c0	2.215	7.44	2.035	1.748	-1.87027	XP_002314065.1	880	1.44018e-111	predicted protein [Populus trichocarpa] >gi|222850473|gb|EEE88020.1| predicted protein [Populus trichocarpa]	AC154900.1	54	3.15871e-17	Prunus persica (peach) BAC clone 28F08, complete sequence	--	--	--
comp68795_c0	6.085	12.545	3.425	1.04378	-1.87294	CBI21541.3	835	3.85773e-99	unnamed protein product [Vitis vinifera]	--	--	--	--	autophagy	RNA binding//nuclease activity//DNA binding	cytoplasm
comp56357_c0	9.06	35.29	9.63	1.96168	-1.87365	--	--	--	--	--	--	--	--	cytoskeleton organization//negative regulation of protein kinase activity//regulation of protein kinase activity	cAMP-dependent protein kinase inhibitor activity//actin binding	cAMP-dependent protein kinase complex
comp62391_c0	10.625	51.025	13.885	2.26374	-1.87768	XP_003519677.1	606	8.52175e-70	PREDICTED: fimbrin-like protein 2-like [Glycine max]	XM_002320471.1	48	4.26527e-14	Populus trichocarpa predicted protein, mRNA	--	actin binding//protein binding	--
comp61642_c1	13.995	67.99	18.43	2.28041	-1.88327	--	--	--	--	--	--	--	--	--	--	--
comp58813_c0	15.33	70.235	19.015	2.19583	-1.88505	--	--	--	--	--	--	--	--	--	--	--
comp57502_c0	24.15	207.85	56.27	3.10545	-1.8851	XP_002330197.1	950	5.44411e-122	predicted protein [Populus trichocarpa] >gi|222871653|gb|EEF08784.1| predicted protein [Populus trichocarpa]	--	--	--	--	nicotianamine biosynthetic process//response to zinc ion	nicotianamine synthase activity	--
comp64021_c0	7.815	47.965	12.84	2.61766	-1.90134	XP_002298601.1	300	3.11901e-27	predicted protein [Populus trichocarpa] >gi|222845859|gb|EEE83406.1| predicted protein [Populus trichocarpa]	--	--	--	--	--	--	--
comp59828_c2	2.105	16.1	4.305	2.93517	-1.90298	ACB71280.1	828	1.74384e-110	actin, partial [Phaseolus vulgaris]	AK375205.1	217	2.60626e-108	Hordeum vulgare subsp. vulgare mRNA for predicted protein, complete cds, clone: NIASHv3087P11	--	methyltransferase activity	--
comp49658_c0	2.67	22.825	6.1	3.0957	-1.90373	XP_002273940.1	539	3.3059e-64	PREDICTED: uncharacterized protein LOC100255664 [Vitis vinifera]	--	--	--	--	--	--	--
comp54735_c1	2.68	34.955	9.34	3.70519	-1.904	XP_002306213.1	506	5.01847e-58	predicted protein [Populus trichocarpa] >gi|222849177|gb|EEE86724.1| predicted protein [Populus trichocarpa]	XM_004142938.1	110	8.88077e-49	PREDICTED: Cucumis sativus L-ascorbate oxidase homolog (LOC101212563), mRNA	oxidation-reduction process	oxidoreductase activity//copper ion binding	apoplast//membrane//plant-type cell wall
comp56961_c1	8.765	27.625	7.37	1.65615	-1.90624	ADL36580.1	391	5.08244e-42	ARF domain class transcription factor [Malus x domestica]	NM_001279159.1	81	1.67349e-32	Solanum lycopersicum IAA26 (LOC101055552), mRNA >gi|365818552|gb|JN379449.1| Solanum lycopersicum IAA26 mRNA, complete cds	transcription, DNA-dependent//regulation of cellular process//regulation of transcription, DNA-dependent	--	nucleus
comp54625_c0	0.14	3.545	0.94	4.66229	-1.91505	--	--	--	--	--	--	--	--	--	--	--
comp22543_c0	9.58	40.32	10.675	2.0734	-1.91726	--	--	--	--	--	--	--	--	--	--	--
comp58242_c1	2.53	52.015	13.77	4.36172	-1.9174	--	--	--	--	--	--	--	--	--	--	--
comp59340_c0	21.49	88.545	23.435	2.04275	-1.91775	XP_002528625.1	2232	0	threonine dehydratase/deaminase, putative [Ricinus communis] >gi|223531914|gb|EEF33728.1| threonine dehydratase/deaminase, putative [Ricinus communis]	XM_002326194.1	481	0	Populus trichocarpa predicted protein, mRNA	glycine metabolic process//isoleucine biosynthetic process//L-serine metabolic process//threonine metabolic process	pyridoxal phosphate binding//L-threonine ammonia-lyase activity	--
comp60705_c0	18.695	51.705	13.67	1.46765	-1.91929	XP_002322828.1	501	1.07654e-55	predicted protein [Populus trichocarpa] >gi|222867458|gb|EEF04589.1| predicted protein [Populus trichocarpa]	XM_004302934.1	56	2.48569e-18	PREDICTED: Fragaria vesca subsp. vesca uncharacterized LOC101291844 (LOC101291844), mRNA	--	--	--
comp42692_c0	0	1.57	0.415	#DIV/0!	-1.91958	CBI32662.3	827	8.20238e-117	unnamed protein product [Vitis vinifera]	--	--	--	--	pathogenesis//exocytosis	ATP binding//DNA binding	exocyst
comp61642_c2	6.595	31.79	8.385	2.26913	-1.92269	XP_002285673.1	160	2.27488e-11	PREDICTED: uncharacterized protein LOC100251830 [Vitis vinifera]	--	--	--	--	--	--	outer membrane
comp58267_c0	15.155	100.995	26.515	2.73642	-1.9294	NP_001140513.1	796	8.64076e-102	uncharacterized protein LOC100272576 [Zea mays] >gi|194699798|gb|ACF83983.1| unknown [Zea mays] >gi|195610442|gb|ACG27051.1| cytidine/deoxycytidylate deaminase family protein [Zea mays] >gi|414873752|tpg|DAA52309.1| TPA: putative cytidine/deoxycytidylate deaminase family protein [Zea mays]	--	--	--	--	metabolic process//nitrogen compound metabolic process	zinc ion binding//hydrolase activity, acting on carbon-nitrogen (but not peptide) bonds, in cyclic amidines//hydrolase activity	--
comp59015_c2	4.975	105.825	27.775	4.41084	-1.92982	AAZ20429.1	573	1.72256e-67	MYB6 [Malus x domestica] >gi|302398951|gb|ADL36770.1| MYB domain class transcription factor [Malus x domestica]	HQ858701.1	56	1.90856e-18	Zea mays clone UT1157 MYB transcription factor mRNA, partial cds	--	chromatin binding//binding	chromatin
comp62240_c0	0.62	3.315	0.865	2.41867	-1.93824	XP_002517951.1	592	2.27682e-64	protein with unknown function [Ricinus communis] >gi|223542933|gb|EEF44469.1| protein with unknown function [Ricinus communis]	--	--	--	--	--	metalloendopeptidase activity	--
comp62044_c0	0.705	21.525	5.605	4.93225	-1.94123	XP_002527514.1	164	5.38798e-12	conserved hypothetical protein [Ricinus communis] >gi|223533154|gb|EEF34912.1| conserved hypothetical protein [Ricinus communis]	--	--	--	--	--	--	--
comp62244_c0	1.87	11.235	2.925	2.58689	-1.94149	XP_002315335.1	436	1.8978e-48	predicted protein [Populus trichocarpa] >gi|222864375|gb|EEF01506.1| predicted protein [Populus trichocarpa]	--	--	--	--	--	metal ion binding	--
comp60121_c0	2.07	31.35	8.16	3.92076	-1.94182	--	--	--	--	--	--	--	--	--	--	--
comp61085_c0	114.24	273.53	71.16	1.25963	-1.94256	XP_003517924.1	511	3.60109e-56	PREDICTED: uncharacterized protein LOC100783970 [Glycine max]	--	--	--	--	regulation of transcription, DNA-dependent	sequence-specific DNA binding//DNA binding//sequence-specific DNA binding transcription factor activity	transcription factor complex//nucleus
comp65479_c0	9.87	129.24	33.58	3.71086	-1.94438	XP_002280033.1	1748	0	PREDICTED: uncharacterized protein LOC100262760 [Vitis vinifera] >gi|296081670|emb|CBI20675.3| unnamed protein product [Vitis vinifera]	--	--	--	--	cytoskeleton organization	actin binding//hydrolase activity, acting on ester bonds	--
comp67713_c0	3.405	15.715	4.08	2.20642	-1.9455	CBI20471.3	1017	0	unnamed protein product [Vitis vinifera]	XM_002319758.1	282	9.01154e-144	Populus trichocarpa predicted protein, mRNA	carbohydrate metabolic process	hydrolase activity, hydrolyzing O-glycosyl compounds	--
comp55484_c0	109.665	592.44	153.77	2.43357	-1.94589	XP_002278601.2	959	8.38781e-122	PREDICTED: ubiquitin-conjugating enzyme E2 22-like [Vitis vinifera]	EU829160.1	289	1.0724e-147	Linum usitatissimum clone LU0018B05 mRNA sequence	polysaccharide transport//signal transduction//purine nucleobase metabolic process//pyrimidine nucleobase metabolic process//transcription, DNA-dependent	polysaccharide transmembrane transporter activity//DNA-directed RNA polymerase activity//acid-amino acid ligase activity//calcium ion binding	membrane//nucleolus//proteinaceous extracellular matrix
comp61273_c1	3.16	32.425	8.41	3.35911	-1.94693	XP_002865890.1	378	6.99944e-41	AP2 domain-containing protein [Arabidopsis lyrata subsp. lyrata] >gi|297311725|gb|EFH42149.1| AP2 domain-containing protein [Arabidopsis lyrata subsp. lyrata]	--	--	--	--	--	--	--
comp53047_c0	0.105	13.975	3.62	7.05632	-1.94879	ABB53602.1	1040	9.92405e-133	sucrose synthase [Eucalyptus grandis]	--	--	--	--	sucrose metabolic process//biosynthetic process//starch metabolic process	sucrose synthase activity	--
comp36521_c0	1.585	14.205	3.675	3.16384	-1.95058	--	--	--	--	--	--	--	--	--	--	--
comp69646_c0	23.96	104.79	26.87	2.1288	-1.96343	XP_002273796.1	2087	0	PREDICTED: GTP pyrophosphokinase-like [Vitis vinifera]	--	--	--	--	guanosine tetraphosphate metabolic process//sexual reproduction//response to stimulus	metal ion binding//structural molecule activity//phosphoric diester hydrolase activity//catalytic activity	secretory granule//extracellular region
comp58242_c0	2.16	31.355	7.995	3.85959	-1.97153	--	--	--	--	--	--	--	--	--	--	--
comp62840_c3	28.86	95.56	24.235	1.72734	-1.97931	ACJ54440.1	586	9.51343e-69	AP2/EREBP transcription factor [Gossypium hirsutum]	XM_004300306.1	147	6.60269e-69	PREDICTED: Fragaria vesca subsp. vesca ethylene-responsive transcription factor 1A-like (LOC101293789), mRNA	transcription, DNA-dependent//regulation of transcription, DNA-dependent	sequence-specific DNA binding transcription factor activity	transcription factor complex
comp58606_c0	4.395	10.96	2.76	1.31831	-1.98951	XP_002318383.1	782	2.2504e-99	NAC domain protein, IPR003441 [Populus trichocarpa] >gi|222859056|gb|EEE96603.1| NAC domain protein, IPR003441 [Populus trichocarpa]	FM878729.1	115	2.32517e-51	Musa acuminata subsp. burmannicoides var. calcutta 4 mRNA containing microsatellite, clone MAC4-57A02-F	regulation of transcription, DNA-dependent	DNA binding	--
comp41908_c0	8.265	307.455	77.355	5.21722	-1.99081	--	--	--	--	--	--	--	--	--	--	--
comp60304_c0	5.085	11.985	3	1.23691	-1.9982	XP_002298129.1	620	1.48527e-72	2-oxoglutarate-dependent dioxygenase [Populus trichocarpa] >gi|222845387|gb|EEE82934.1| 2-oxoglutarate-dependent dioxygenase [Populus trichocarpa]	--	--	--	--	oxidation-reduction process	oxidoreductase activity//protein binding//oxidoreductase activity, acting on paired donors, with incorporation or reduction of molecular oxygen, 2-oxoglutarate as one donor, and incorporation of one atom each of oxygen into both donors	--
comp64413_c0	2.815	11.935	2.985	2.08399	-1.9994	XP_002307585.1	1214	4.64535e-161	predicted protein [Populus trichocarpa] >gi|222857034|gb|EEE94581.1| predicted protein [Populus trichocarpa]	--	--	--	--	lipid metabolic process//metabolic process//phosphorelay signal transduction system//phosphorylation//regulation of carbohydrate metabolic process	protein kinase activity//phosphorelay sensor kinase activity//ATP binding	protein histidine kinase complex
comp67514_c1	13.915	61.255	15.205	2.13819	-2.01028	XP_002267374.1	1937	0	PREDICTED: riboflavin biosynthesis protein ribBA, chloroplastic-like [Vitis vinifera]	--	--	--	--	nitrogen compound metabolic process//riboflavin biosynthetic process//riboflavin metabolic process//phosphorylation	3,4-dihydroxy-2-butanone-4-phosphate synthase activity//GTP cyclohydrolase II activity//transferase activity, transferring phosphorus-containing groups	chloroplast//membrane
comp58160_c0	9.37	73.645	18.225	2.97447	-2.01467	XP_002314864.1	184	1.99603e-13	predicted protein [Populus trichocarpa] >gi|118482034|gb|ABK92948.1| unknown [Populus trichocarpa] >gi|222863904|gb|EEF01035.1| predicted protein [Populus trichocarpa]	--	--	--	--	--	--	--
comp65136_c0	5.915	23.59	5.835	1.99573	-2.01537	XP_002285267.1	2022	0	PREDICTED: glutamate decarboxylase 1 [Vitis vinifera]	XM_003560487.1	429	0	PREDICTED: Brachypodium distachyon glutamate decarboxylase 1-like (LOC100831298), mRNA	alanine metabolic process//carboxylic acid metabolic process//glutamate metabolic process//aspartate metabolic process//taurine metabolic process//beta-alanine metabolic process	glutamate decarboxylase activity//pyridoxal phosphate binding//carboxy-lyase activity	--
comp60956_c0	1.37	67.68	16.735	5.62648	-2.01586	NP_001234429.1	641	7.87792e-77	dicyanin precursor [Solanum lycopersicum] >gi|7670832|gb|AAF66242.1|AF243180_1 dicyanin [Solanum lycopersicum]	--	--	--	--	electron transport//transmembrane transport	copper ion binding//electron carrier activity	extrachromosomal circular DNA//membrane
comp56366_c1	2.48	16.31	4.025	2.71734	-2.0187	XP_002273581.1	797	6.11447e-102	PREDICTED: beta-carotene hydroxylase 2, chloroplastic isoform 1 [Vitis vinifera]	XM_002465913.1	190	5.20512e-93	Sorghum bicolor hypothetical protein, mRNA	xanthophyll biosynthetic process//oxidation-reduction process//carotene metabolic process//fatty acid biosynthetic process	iron ion binding//oxidoreductase activity	integral to membrane
comp66495_c0	1.63	5.35	1.32	1.71467	-2.019	XP_002516533.1	2881	0	serine-threonine protein kinase, plant-type, putative [Ricinus communis] >gi|223544353|gb|EEF45874.1| serine-threonine protein kinase, plant-type, putative [Ricinus communis]	XM_002324716.1	67	4.37305e-24	Populus trichocarpa predicted protein, mRNA	serine family amino acid metabolic process//phosphorylation//protein phosphorylation//MAPK cascade	protein kinase activity//protein serine/threonine kinase activity//protein binding//nucleotide binding//ATP binding//oxidoreductase activity	membrane
comp67218_c0	11.78	33.29	8.18	1.49875	-2.02492	XP_003634635.1	1654	0	PREDICTED: uncharacterized protein LOC100264164 [Vitis vinifera] >gi|302142926|emb|CBI20221.3| unnamed protein product [Vitis vinifera]	XM_002282924.1	41	8.24861e-10	PREDICTED: Vitis vinifera uncharacterized LOC100241883 (LOC100241883), mRNA	signal transduction//transmembrane transport	calcium ion binding	plant-type vacuole//integral to membrane//plasma membrane//proteinaceous extracellular matrix//vacuolar membrane
comp63295_c2	1.025	15.165	3.725	3.88705	-2.02543	XP_002304123.1	319	2.70311e-31	predicted protein [Populus trichocarpa] >gi|222841555|gb|EEE79102.1| predicted protein [Populus trichocarpa]	--	--	--	--	proton transport//ATP synthesis coupled proton transport	hydrogen ion transmembrane transporter activity	mitochondrial proton-transporting ATP synthase complex, coupling factor F(o)
comp62791_c0	60.925	265.885	65.225	2.1257	-2.02731	BAB40973.1	1152	6.15373e-154	isopentenyl diphosphate isomerase 1 [Nicotiana tabacum]	BT093805.1	290	1.88563e-148	Soybean clone JCVI-FLGm-17F6 unknown mRNA	isoprenoid biosynthetic process//terpenoid biosynthetic process//steroid biosynthetic process	isopentenyl-diphosphate delta-isomerase activity//hydrolase activity	--
comp57346_c0	2.385	62.925	15.435	4.72157	-2.02743	XP_002527190.1	253	1.97979e-23	Blue copper protein precursor, putative [Ricinus communis] >gi|223533455|gb|EEF35203.1| Blue copper protein precursor, putative [Ricinus communis]	--	--	--	--	electron transport	electron carrier activity//copper ion binding	--
comp57068_c0	3.405	9.255	2.265	1.44258	-2.03072	XP_002509462.1	411	1.20691e-45	conserved hypothetical protein [Ricinus communis] >gi|223549361|gb|EEF50849.1| conserved hypothetical protein [Ricinus communis]	--	--	--	--	--	--	--
comp62027_c0	70.92	157.085	38.405	1.14728	-2.03218	AEQ29861.1	155	4.23874e-11	aquaporin TIP1 [Malus prunifolia]	--	--	--	--	transport	transporter activity	membrane//integral to membrane
comp34253_c0	1.625	22.755	5.56	3.80767	-2.03303	--	--	--	--	--	--	--	--	regulation of transcription, DNA-dependent	sequence-specific DNA binding transcription factor activity	nucleus//transcription factor complex
comp64007_c0	3.875	14.035	3.415	1.85676	-2.03907	XP_002529316.1	1994	0	ethylene receptor, putative [Ricinus communis] >gi|223531240|gb|EEF33085.1| ethylene receptor, putative [Ricinus communis]	--	--	--	--	phosphorelay signal transduction system//signal transduction//intracellular signal transduction//GPI anchor biosynthetic process//metabolic process//phosphorylation//regulation of transcription, DNA-dependent//ethylene mediated signaling pathway//signal transduction by phosphorylation	phosphorelay response regulator activity//phosphorelay sensor kinase activity//ATP binding//protein binding//transferase activity, transferring acyl groups	membrane//endoplasmic reticulum membrane//integral to membrane//protein histidine kinase complex
comp64121_c0	0.52	68.1	16.57	7.033	-2.03908	ACI90292.1	645	1.09768e-75	WRKY transcription factor [Picrorhiza kurrooa]	AB493676.1	82	6.4917e-33	Arabidopsis thaliana At4g04450 mRNA for hypothetical protein, partial cds, clone: RAAt4g04450	regulation of transcription, DNA-dependent//barrier septum assembly//cell motility//cytokinesis by binary fission	sequence-specific DNA binding//sequence-specific DNA binding transcription factor activity	cytoplasm//motile cilium//transcription factor complex
comp64429_c0	6.445	64.595	15.69	3.32517	-2.04158	XP_002511397.1	769	1.93714e-91	conserved hypothetical protein [Ricinus communis] >gi|223550512|gb|EEF51999.1| conserved hypothetical protein [Ricinus communis]	--	--	--	--	--	NAD+ ADP-ribosyltransferase activity	--
comp60079_c0	0.8	6	1.455	2.90689	-2.04394	XP_002526336.1	277	4.85073e-46	tRNA-splicing endonuclease subunit Sen2-2, putative [Ricinus communis] >gi|223534295|gb|EEF36007.1| tRNA-splicing endonuclease subunit Sen2-2, putative [Ricinus communis]	--	--	--	--	regulation of RNA metabolic process//tRNA splicing, via endonucleolytic cleavage and ligation//nucleic acid metabolic process	endonuclease activity//tRNA-intron endonuclease activity	tRNA-intron endonuclease complex
comp60669_c0	21.17	55.095	13.305	1.3799	-2.04995	XP_002308036.1	1093	3.06409e-139	predicted protein [Populus trichocarpa] >gi|222854012|gb|EEE91559.1| predicted protein [Populus trichocarpa]	--	--	--	--	purine nucleobase metabolic process//purine nucleotide metabolic process	guanylate kinase activity//protein binding	--
comp54706_c0	1.91	6.5	1.565	1.76687	-2.05428	AFW64021.1	147	3.53072e-09	hypothetical protein ZEAMMB73_988730 [Zea mays]	CU229994.1	62	6.62356e-22	Populus EST from mild drought-stressed leaves	translation//ribosome biogenesis	structural constituent of ribosome	ribosome
comp45427_c0	10.315	30.135	7.24	1.5467	-2.05738	--	--	--	--	--	--	--	--	--	--	--
comp66296_c0	3.98	26.515	6.36	2.73597	-2.05971	XP_002305779.1	2067	0	predicted protein [Populus trichocarpa] >gi|222848743|gb|EEE86290.1| predicted protein [Populus trichocarpa]	--	--	--	--	regulation of salicylic acid metabolic process//plant-type hypersensitive response//defense response by callose deposition	--	--
comp58253_c0	3.395	7.52	1.8	1.14732	-2.06274	XP_002509632.1	1289	0	amino acid binding protein, putative [Ricinus communis] >gi|223549531|gb|EEF51019.1| amino acid binding protein, putative [Ricinus communis]	--	--	--	--	metabolic process	amino acid binding	--
comp61224_c1	15.72	35.14	8.405	1.16051	-2.06379	XP_002316773.1	1611	0	predicted protein [Populus trichocarpa] >gi|222859838|gb|EEE97385.1| predicted protein [Populus trichocarpa]	HM055366.1	46	1.10559e-12	Salvia miltiorrhiza auxin response factor 6-like mRNA, partial sequence	regulation of transcription, DNA-dependent//response to hormone stimulus	DNA binding	nucleus
comp40477_c0	1.63	23.79	5.675	3.86741	-2.06766	--	--	--	--	--	--	--	--	--	--	--
comp65524_c0	2.85	47.835	11.41	4.06903	-2.06777	XP_003540378.1	914	9.10192e-115	PREDICTED: hexokinase-3-like [Glycine max]	--	--	--	--	carbohydrate metabolic process	phosphotransferase activity, alcohol group as acceptor//ATP binding	--
comp43296_c0	0	4.34	1.03	#DIV/0!	-2.07505	XP_003631292.1	244	1.34304e-22	PREDICTED: uncharacterized protein LOC100854597 [Vitis vinifera] >gi|296086493|emb|CBI32082.3| unnamed protein product [Vitis vinifera]	CP002684.1	36	1.10057e-07	Arabidopsis thaliana chromosome 1, complete sequence	--	--	--
comp53677_c0	0.205	8.73	2.07	5.41229	-2.07635	XP_002539494.1	147	7.40278e-10	conserved hypothetical protein [Ricinus communis] >gi|223505641|gb|EEF22889.1| conserved hypothetical protein [Ricinus communis]	--	--	--	--	--	--	--
comp65371_c0	3.175	10.685	2.53	1.75076	-2.07838	XP_002509632.1	1725	0	amino acid binding protein, putative [Ricinus communis] >gi|223549531|gb|EEF51019.1| amino acid binding protein, putative [Ricinus communis]	--	--	--	--	metabolic process	amino acid binding	--
comp23029_c0	21.855	233.155	55.185	3.41525	-2.07894	--	--	--	--	--	--	--	--	--	--	--
comp64401_c0	75.46	211.015	49.9	1.48356	-2.08023	XP_002513943.1	1032	6.24312e-136	conserved hypothetical protein [Ricinus communis] >gi|223547029|gb|EEF48526.1| conserved hypothetical protein [Ricinus communis]	--	--	--	--	--	--	--
comp51934_c1	7.69	98.505	23.23	3.67914	-2.08421	ACF93235.1	155	1.44124e-10	ascorbate peroxidase [Picrorhiza kurrooa]	JN203288.1	93	2.2103e-39	Elaeis guineensis putative cytosolic ascorbate peroxidase protein mRNA, complete cds	oxidation-reduction process//L-ascorbic acid metabolic process//peroxidase reaction//response to oxidative stress	peroxidase activity//L-ascorbate peroxidase activity//heme binding//copper ion binding	--
comp68769_c0	8.685	66.6	15.705	2.93892	-2.0843	XP_002270946.1	2474	0	PREDICTED: protein WAX2 isoform 2 [Vitis vinifera] >gi|297743728|emb|CBI36611.3| unnamed protein product [Vitis vinifera]	XM_002270868.1	53	2.09175e-16	PREDICTED: Vitis vinifera protein WAX2-like, transcript variant 1 (LOC100248411), mRNA	metabolic process//oxidation-reduction process//fatty acid biosynthetic process	nucleotide binding//iron ion binding//oxidoreductase activity	integral to membrane
comp56465_c2	0.905	12.61	2.97	3.80051	-2.08603	XP_002276360.1	666	1.90904e-82	PREDICTED: uncharacterized protein LOC100253478 [Vitis vinifera]	--	--	--	--	meiotic chromosome segregation	--	chromosome, centromeric region//nucleus
comp63032_c0	0.115	2.72	0.64	4.5639	-2.08746	XP_002305078.1	836	2.35314e-103	predicted protein [Populus trichocarpa] >gi|222848042|gb|EEE85589.1| predicted protein [Populus trichocarpa]	--	--	--	--	ATP hydrolysis coupled proton transport	hydrolase activity, acting on acid anhydrides, catalyzing transmembrane movement of substances//protein binding	vacuolar proton-transporting V-type ATPase, V1 domain
comp57537_c0	1.71	9.43	2.215	2.46326	-2.08995	--	--	--	--	--	--	--	--	proteolysis	serine-type endopeptidase activity	--
comp63051_c1	25.885	255.665	59.66	3.30407	-2.09942	XP_003552902.1	597	2.01242e-66	PREDICTED: uncharacterized protein LOC100784357 [Glycine max]	CP002684.1	41	1.09402e-09	Arabidopsis thaliana chromosome 1, complete sequence	--	--	--
comp67383_c0	0.805	8.54	1.99	3.40718	-2.10147	XP_002270512.2	1164	3.98177e-148	PREDICTED: cation/calcium exchanger 3-like [Vitis vinifera]	--	--	--	--	transmembrane transport	--	integral to membrane//membrane
comp54112_c0	4.98	71.29	16.6	3.83948	-2.10252	--	--	--	--	--	--	--	--	--	--	--
comp45496_c1	2.1	26.12	6.07	3.63669	-2.10539	--	--	--	--	--	--	--	--	--	--	--
comp67445_c0	10.405	49.63	11.53	2.25394	-2.10582	XP_002510189.1	267	8.62587e-22	protein binding protein, putative [Ricinus communis] >gi|223550890|gb|EEF52376.1| protein binding protein, putative [Ricinus communis]	--	--	--	--	sexual reproduction//signal transduction	mating pheromone activity	extracellular region
comp58213_c0	0.375	2.47	0.565	2.71955	-2.12819	XP_002266304.1	1270	1.02039e-168	PREDICTED: UDP-glycosyltransferase 82A1 [Vitis vinifera]	--	--	--	--	metabolic process//lipid glycosylation//carbohydrate metabolic process	transferase activity, transferring hexosyl groups//transferase activity	--
comp59264_c0	11.41	35.63	8.14	1.64279	-2.12999	XP_003528941.1	1105	6.26601e-141	PREDICTED: cytochrome P450 71D10-like [Glycine max]	--	--	--	--	oxidation-reduction process	iron ion binding//oxidoreductase activity, acting on paired donors, with incorporation or reduction of molecular oxygen//oxidoreductase activity//heme binding//binding	--
comp52315_c0	1.065	5.9	1.345	2.46986	-2.13311	XP_002512594.1	817	9.00825e-105	Rhicadhesin receptor precursor, putative [Ricinus communis] >gi|223548555|gb|EEF50046.1| Rhicadhesin receptor precursor, putative [Ricinus communis]	--	--	--	--	oxidation-reduction process//superoxide metabolic process	superoxide dismutase activity//manganese ion binding//nutrient reservoir activity	apoplast
comp62838_c0	0.21	5.975	1.355	4.83048	-2.14065	XP_002283891.2	485	8.759e-62	PREDICTED: uncharacterized protein LOC100247170 [Vitis vinifera] >gi|147776518|emb|CAN74009.1| hypothetical protein VITISV_003546 [Vitis vinifera]	XM_002283855.2	55	1.33313e-17	PREDICTED: Vitis vinifera uncharacterized LOC100247170 (LOC100247170), mRNA	--	--	extracellular region
comp63373_c0	7.88	34.485	7.8	2.1297	-2.14442	XP_002279974.1	1694	0	PREDICTED: pentatricopeptide repeat-containing protein At2g03880, mitochondrial [Vitis vinifera]	--	--	--	--	--	--	--
comp64377_c0	2.765	40.325	9.115	3.86632	-2.14536	DAA40152.1	116	1.64347e-06	TPA: putative tify domain/CCT motif transcription factor family protein [Zea mays]	HQ825093.1	38	3.11608e-09	Prunus persica cultivar Venture jasmonate-zim-domain protein 1 (JAZ1) mRNA, complete cds	--	--	--
comp59774_c1	75.845	322.825	72.655	2.08963	-2.15162	XP_003556650.1	371	1.26196e-38	PREDICTED: glucan endo-1,3-beta-glucosidase-like protein At1g69295-like [Glycine max]	--	--	--	--	chorion-containing eggshell formation//multicellular organismal development	structural constituent of chorion	chorion
comp54982_c0	1.525	14.885	3.345	3.28698	-2.15378	NP_001119177.1	224	1.55562e-20	AP2/B3 domain-containing protein [Arabidopsis thaliana] >gi|75171862|sp|Q9FNI3.1|Y5625_ARATH RecName: Full=B3 domain-containing protein At5g06250 >gi|9758405|dbj|BAB08947.1| unnamed protein product [Arabidopsis thaliana] >gi|332003608|gb|AED90991.1| AP2/B3 domain-containing protein [Arabidopsis thaliana]	XM_003537033.1	58	4.05792e-20	PREDICTED: Glycine max B3 domain-containing protein At5g06250-like (LOC100795470), mRNA	leaf shaping//meristem maintenance//negative regulation of transcription, DNA-dependent//fatty acid catabolic process	DNA binding	--
comp71007_c0	12.4	60.295	13.53	2.2817	-2.15588	--	--	--	--	--	--	--	--	--	--	--
comp57309_c0	145.295	534.2	119.86	1.87839	-2.15603	XP_002300440.1	806	8.28259e-102	predicted protein [Populus trichocarpa] >gi|222847698|gb|EEE85245.1| predicted protein [Populus trichocarpa]	--	--	--	--	--	--	--
comp60313_c2	0	7.795	1.745	#DIV/0!	-2.15932	--	--	--	--	--	--	--	--	potassium ion transport//ion transport	voltage-gated potassium channel activity	membrane//voltage-gated potassium channel complex
comp57282_c0	0.85	22.185	4.965	4.70598	-2.15972	XP_003593690.1	339	5.10691e-36	Ethylene-responsive transcription factor [Medicago truncatula] >gi|355482738|gb|AES63941.1| Ethylene-responsive transcription factor [Medicago truncatula]	XM_002511542.1	39	4.06791e-09	Ricinus communis Ethylene-responsive transcription factor, putative, mRNA	regulation of transcription, DNA-dependent	sequence-specific DNA binding transcription factor activity	transcription factor complex//integral to membrane
comp67113_c0	19.045	96.19	21.525	2.33647	-2.15987	XP_002322517.1	2169	0	predicted protein [Populus trichocarpa] >gi|222867147|gb|EEF04278.1| predicted protein [Populus trichocarpa]	AC154901.1	132	2.27752e-60	Prunus persica (peach) BAC clone 82I18, complete sequence	myo-inositol transport//carbohydrate transport//cation transport//organic hydroxy compound transport//transmembrane transport	myo-inositol:hydrogen symporter activity//transmembrane transporter activity	integral to membrane//plasma membrane
comp57284_c1	1.14	5.435	1.21	2.25325	-2.16727	--	--	--	--	--	--	--	--	--	--	--
comp56515_c1	0.465	21.175	4.7	5.50899	-2.17163	XP_002302146.1	823	4.78123e-107	predicted protein [Populus trichocarpa] >gi|222843872|gb|EEE81419.1| predicted protein [Populus trichocarpa]	XM_002274791.2	116	5.98309e-52	PREDICTED: Vitis vinifera probable xyloglucan endotransglucosylase/hydrolase protein 23-like (LOC100263324), mRNA	cellular glucan metabolic process//carbohydrate metabolic process	xyloglucan:xyloglucosyl transferase activity//hydrolase activity, hydrolyzing O-glycosyl compounds	apoplast//cell wall
comp52267_c0	3.41	10.58	2.335	1.6335	-2.17985	--	--	--	--	--	--	--	--	--	--	--
comp52121_c0	6.66	15.84	3.495	1.24998	-2.18021	--	--	--	--	--	--	--	--	--	--	--
comp64397_c1	7.68	45.395	10.015	2.56336	-2.18037	XP_002279889.2	1686	0	PREDICTED: ankyrin repeat-containing protein At5g02620-like [Vitis vinifera]	--	--	--	--	--	protein binding	--
comp45338_c0	2.775	13.15	2.89	2.2445	-2.18592	--	--	--	--	--	--	--	--	--	--	--
comp69173_c0	16.295	115.88	25.455	2.83013	-2.18661	XP_002513623.1	2923	0	ATP binding protein, putative [Ricinus communis] >gi|223547531|gb|EEF49026.1| ATP binding protein, putative [Ricinus communis]	XM_003631383.1	366	0	PREDICTED: Vitis vinifera uncharacterized LOC100244958 (LOC100244958), mRNA	threonylcarbamoyladenosine biosynthetic process//chlorophyll biosynthetic process//cell cycle//photosynthesis//biosynthetic process//terpenoid biosynthetic process//chlorophyll metabolic process//DNA recombination//viral genome replication//steroid biosynthetic process//regulation of protein kinase activity//DNA repair//regulation of transcription, DNA-dependent	transcription factor binding//microtubule-severing ATPase activity//dimethylallyltranstransferase activity//ATPase activity//cyclin-dependent protein serine/threonine kinase regulator activity//ATP binding//four-way junction helicase activity//RNA helicase activity//protein binding//kinase activity//DNA helicase activity//magnesium chelatase activity//RNA binding	magnesium chelatase complex//Holliday junction helicase complex//replication fork//transcription factor complex
comp65583_c0	42.77	319.325	70.08	2.90035	-2.18795	XP_002269030.1	2559	0	PREDICTED: arginine decarboxylase [Vitis vinifera]	AF077547.1	162	6.6031e-77	Brassica juncea arginine decarboxylase mRNA, complete cds	response to wounding//arginine metabolic process//response to jasmonic acid stimulus//response to cold//putrescine biosynthetic process//proline metabolic process//response to salt stress//response to oxidative stress//seed development//spermidine biosynthetic process//arginine catabolic process//response to karrikin//response to abscisic acid stimulus	catalytic activity//arginine decarboxylase activity	--
comp58747_c0	5.56	48.905	10.66	3.13683	-2.19777	XP_002339508.1	2008	0	predicted protein [Populus trichocarpa] >gi|222832584|gb|EEE71061.1| predicted protein [Populus trichocarpa]	XM_002339467.1	508	0	Populus trichocarpa predicted protein, mRNA	cellular amino acid metabolic process//glutamine metabolic process//arginine metabolic process//oxidation-reduction process//proline metabolic process//electron transport//nitrogen compound metabolic process//response to salt stress//response to cadmium ion	copper ion binding//ATP binding//oxidoreductase activity//cofactor binding//glutamate dehydrogenase (NAD+) activity//glutamate dehydrogenase [NAD(P)+] activity//zinc ion binding//oxidoreductase activity, acting on the CH-OH group of donors, NAD or NADP as acceptor//cobalt ion binding	plasma membrane//mitochondrion
comp55450_c0	31.775	254.12	55.025	2.99955	-2.20735	--	--	--	--	--	--	--	--	--	--	--
comp40274_c0	3.685	14.345	3.1	1.96081	-2.21021	--	--	--	--	--	--	--	--	--	--	--
comp53977_c0	42.28	389.035	83.72	3.20185	-2.21626	XP_002280065.1	518	8.16339e-64	PREDICTED: protein translation factor SUI1 homolog isoform 1 [Vitis vinifera] >gi|297737437|emb|CBI26638.3| unnamed protein product [Vitis vinifera]	--	--	--	--	translational initiation//regulation of translational initiation	translation initiation factor activity	ribosome
comp64703_c0	10.775	67.355	14.435	2.6441	-2.22221	XP_002271740.2	834	9.84166e-107	PREDICTED: adenylyl-sulfate kinase 1, chloroplastic-like [Vitis vinifera] >gi|296087310|emb|CBI33684.3| unnamed protein product [Vitis vinifera]	NM_127039.3	176	4.05125e-85	Arabidopsis thaliana adenylyl-sulfate kinase 1 mRNA, complete cds	SRP-dependent cotranslational protein targeting to membrane//sulfate assimilation//DNA repair//telomere maintenance//phosphorylation//transport//hydrogen sulfide biosynthetic process//purine nucleobase metabolic process	kinase activity//adenylylsulfate kinase activity//RNA helicase activity//RNA binding//DNA helicase activity//ATP binding//ATPase activity//GTP binding//GTPase activity	replication fork
comp58261_c0	581.35	2699.48	576.23	2.2152	-2.22796	--	--	--	--	XM_002393936.1	51	4.76335e-16	Moniliophthora perniciosa FA553 hypothetical protein (MPER_06206) mRNA, complete cds	--	--	--
comp54220_c0	0	13.005	2.76	#DIV/0!	-2.23633	--	--	--	--	--	--	--	--	--	--	--
comp64588_c0	1.015	15.3	3.24	3.91398	-2.23947	CBI34393.3	380	2.05638e-39	unnamed protein product [Vitis vinifera]	XM_004293637.1	71	8.19162e-27	PREDICTED: Fragaria vesca subsp. vesca probable WRKY transcription factor 14-like (LOC101292382), mRNA	regulation of transcription, DNA-dependent	sequence-specific DNA binding//zinc ion binding//DNA binding//sequence-specific DNA binding transcription factor activity	transcription factor complex
comp67321_c0	43.285	376.705	79.745	3.1215	-2.23997	XP_002280109.1	2537	0	PREDICTED: uncharacterized membrane protein C24H6.13-like [Vitis vinifera]	--	--	--	--	proteolysis//regulation of transcription from RNA polymerase II promoter	serine-type endopeptidase activity//RNA polymerase II transcription cofactor activity	plasma membrane//chloroplast envelope//vacuole//mediator complex//membrane
comp61311_c0	5.245	28.75	6.085	2.45455	-2.24023	AAG51046.1	260	1.50888e-29	gypsy/Ty-3 retroelement polyprotein; 69905-74404 [Arabidopsis thaliana] >gi|10998138|dbj|BAB03109.1| retroelement pol polyprotein [Arabidopsis thaliana]	--	--	--	--	oxidation-reduction process//tetrapyrrole biosynthetic process	NADP binding//glutamyl-tRNA reductase activity	--
comp57242_c0	10.755	215.465	45.595	4.32437	-2.24051	XP_002513570.1	748	1.71132e-91	protein phosphatase 2c, putative [Ricinus communis] >gi|223547478|gb|EEF48973.1| protein phosphatase 2c, putative [Ricinus communis]	--	--	--	--	protein dephosphorylation	catalytic activity//ATP binding//metal ion binding//protein serine/threonine phosphatase activity	protein serine/threonine phosphatase complex
comp63894_c0	4.49	66.845	14.12	3.89603	-2.24308	XP_002326766.1	2578	0	predicted protein [Populus trichocarpa] >gi|118486237|gb|ABK94960.1| unknown [Populus trichocarpa] >gi|222834088|gb|EEE72565.1| predicted protein [Populus trichocarpa]	XM_002326730.1	411	0	Populus trichocarpa predicted protein, mRNA	methylation//metabolic process	methyltransferase activity	Golgi apparatus
comp56465_c1	2.405	16.5	3.475	2.77836	-2.24738	--	--	--	--	--	--	--	--	--	--	--
comp54249_c1	11.97	25.315	5.33	1.08057	-2.24779	XP_002299351.1	387	4.60339e-43	predicted protein [Populus trichocarpa] >gi|222846609|gb|EEE84156.1| predicted protein [Populus trichocarpa]	--	--	--	--	--	DNA binding	--
comp65761_c0	0.92	22.145	4.66	4.5892	-2.24858	AAZ57444.1	3034	0	lipoxygenase LOX1 [Populus deltoides]	DQ497793.1	45	6.67266e-12	Actinidia deliciosa lipoxygenase 4 mRNA, partial cds	fatty acid biosynthetic process//oxidation-reduction process	protein binding//metal ion binding//oxidoreductase activity, acting on single donors with incorporation of molecular oxygen, incorporation of two atoms of oxygen	--
comp56515_c0	0	13.455	2.83	#DIV/0!	-2.24927	XP_002520388.1	355	8.41721e-39	Brassinosteroid-regulated protein BRU1 precursor, putative [Ricinus communis] >gi|223540435|gb|EEF42004.1| Brassinosteroid-regulated protein BRU1 precursor, putative [Ricinus communis]	--	--	--	--	cellular glucan metabolic process//carbohydrate metabolic process	xyloglucan:xyloglucosyl transferase activity//transferase activity, transferring glycosyl groups	apoplast//cell wall
comp65345_c0	3.94	15.585	3.265	1.98389	-2.255	XP_002308316.1	962	4.5492e-126	predicted protein [Populus trichocarpa] >gi|222854292|gb|EEE91839.1| predicted protein [Populus trichocarpa]	--	--	--	--	intracellular protein transport//GPI anchor metabolic process	hydrolase activity, acting on ester bonds	--
comp60290_c0	2.18	33.05	6.9	3.92225	-2.25998	XP_003552207.1	151	1.68092e-10	PREDICTED: uncharacterized protein LOC100500199 [Glycine max] >gi|255629661|gb|ACU15178.1| unknown [Glycine max]	--	--	--	--	--	--	--
comp60979_c0	7.29	34.535	7.19	2.24407	-2.264	XP_002283583.1	1208	2.02507e-162	PREDICTED: probable protein phosphatase 2C 73 [Vitis vinifera] >gi|296089709|emb|CBI39528.3| unnamed protein product [Vitis vinifera]	--	--	--	--	metabolic process	catalytic activity	cytoplasm//nucleus
comp42759_c0	10.565	23.31	4.85	1.14166	-2.26489	--	--	--	--	--	--	--	--	--	--	--
comp51573_c0	85.945	590.42	122.825	2.78026	-2.26514	BAG54793.1	181	1.14969e-14	plasma membrance protein3 [Puccinellia tenuiflora] >gi|326525641|dbj|BAJ88867.1| predicted protein [Hordeum vulgare subsp. vulgare]	--	--	--	--	--	--	integral to membrane
comp63657_c1	0.915	10.065	2.065	3.45943	-2.28513	XP_002870902.1	1277	9.454e-168	hypothetical protein ARALYDRAFT_486898 [Arabidopsis lyrata subsp. lyrata] >gi|297316739|gb|EFH47161.1| hypothetical protein ARALYDRAFT_486898 [Arabidopsis lyrata subsp. lyrata]	XM_003516361.1	123	1.61122e-55	PREDICTED: Glycine max uncharacterized protein LOC100811015 (LOC100811015), mRNA	metabolic process//protein stabilization//regulation of transcription, DNA-dependent//photosynthesis	DNA binding//sequence-specific DNA binding transcription factor activity//phosphate ion binding//methyltransferase activity//copper ion binding	membrane//photosystem II//transcription factor complex//nucleus
comp58056_c0	1.84	8.725	1.79	2.24545	-2.2852	AEI84328.1	326	1.16406e-34	ubiquitin-protein ligase E3 [Jatropha curcas]	--	--	--	--	protein ubiquitination	ubiquitin-protein ligase activity//zinc ion binding//metal ion binding//protein binding	anaphase-promoting complex//viral capsid
comp64397_c0	6.075	51.905	10.62	3.09492	-2.28909	CBI24749.3	323	1.60291e-31	unnamed protein product [Vitis vinifera]	--	--	--	--	sensory perception of chemical stimulus	--	integral to membrane
comp69291_c0	8.645	111.06	22.7	3.68333	-2.29058	XP_004141104.1	3034	0	PREDICTED: probable galactinol--sucrose galactosyltransferase 5-like [Cucumis sativus] >gi|124057819|gb|ABD72603.1| raffinose synthase [Cucumis sativus]	XM_004968282.1	308	3.8304e-158	PREDICTED: Setaria italica galactinol--sucrose galactosyltransferase-like (LOC101762997), mRNA	metabolic process	catalytic activity	--
comp52172_c0	0.275	2.575	0.525	3.22707	-2.29418	XP_002529924.1	734	1.16137e-90	Mitogen-activated protein kinase kinase kinase, putative [Ricinus communis] >gi|223530601|gb|EEF32478.1| Mitogen-activated protein kinase kinase kinase, putative [Ricinus communis]	--	--	--	--	lipopolysaccharide biosynthetic process//serine family amino acid metabolic process//phosphorylation//protein phosphorylation//MAPK cascade	protein kinase activity//protein serine/threonine kinase activity//nucleotide binding//phosphotransferase activity, alcohol group as acceptor//catalytic activity//ATP binding	membrane
comp63041_c0	22.84	135.585	27.545	2.56956	-2.29934	XP_002275779.1	2234	0	PREDICTED: aspartokinase 3, chloroplastic-like [Vitis vinifera]	XM_002275743.2	576	0	PREDICTED: Vitis vinifera aspartokinase 3, chloroplastic-like (LOC100260089), mRNA	one-carbon metabolic process//nitrogen compound metabolic process//metabolic process//folic acid biosynthetic process	methenyltetrahydromethanopterin cyclohydrolase activity//amino acid binding	--
comp64210_c0	12.435	130.905	26.545	3.39604	-2.30201	XP_002308212.1	1170	3.01828e-152	predicted protein [Populus trichocarpa] >gi|222854188|gb|EEE91735.1| predicted protein [Populus trichocarpa]	--	--	--	--	--	transferase activity, transferring acyl groups other than amino-acyl groups	--
comp63164_c0	1.74	15.645	3.165	3.16854	-2.30542	XP_002522337.1	2261	0	multicopper oxidase, putative [Ricinus communis] >gi|223538415|gb|EEF40021.1| multicopper oxidase, putative [Ricinus communis]	XM_002522291.1	288	3.91935e-147	Ricinus communis multicopper oxidase, putative, mRNA	L-ascorbic acid metabolic process//electron transport//oxidation-reduction process	copper ion binding//oxidoreductase activity//L-ascorbate oxidase activity	--
comp57720_c1	4.75	21.55	4.33	2.18169	-2.31525	--	--	--	--	--	--	--	--	--	--	--
comp59426_c1	24.615	83.39	16.735	1.76034	-2.31701	XP_003556391.1	1118	1.64776e-144	PREDICTED: CBL-interacting serine/threonine-protein kinase 4-like [Glycine max]	--	--	--	--	phosphorylation//protein phosphorylation//signal transduction	catalytic activity//ATP binding//nucleotide binding//nucleic acid binding//protein kinase activity	--
comp59348_c0	2.005	17	3.385	3.08386	-2.32831	XP_003518854.1	201	1.00123e-14	PREDICTED: uncharacterized protein LOC100803045 [Glycine max]	--	--	--	--	--	--	--
comp59608_c0	2.21	40.45	8.025	4.19402	-2.33357	XP_002310795.1	345	3.7257e-39	predicted protein [Populus trichocarpa] >gi|222853698|gb|EEE91245.1| predicted protein [Populus trichocarpa]	--	--	--	--	regulation of transcription, DNA-dependent	sequence-specific DNA binding transcription factor activity//DNA binding//sequence-specific DNA binding	transcription factor complex
comp47248_c0	11.44	27.675	5.415	1.2745	-2.35355	--	--	--	--	--	--	--	--	--	--	nucleus
comp63803_c0	10.31	45.825	8.925	2.15209	-2.36021	XP_002271043.1	1759	0	PREDICTED: lysine histidine transporter 1 [Vitis vinifera]	XM_002271007.1	335	2.26525e-173	PREDICTED: Vitis vinifera lysine histidine transporter 1-like (LOC100246547), mRNA	--	--	integral to membrane
comp62909_c0	9.94	28.21	5.485	1.50489	-2.36264	XP_002511471.1	532	3.20269e-63	two-component sensor protein histidine protein kinase, putative [Ricinus communis] >gi|223550586|gb|EEF52073.1| two-component sensor protein histidine protein kinase, putative [Ricinus communis]	--	--	--	--	cellular metabolic process//phosphorelay signal transduction system//signal transduction//regulation of transcription, DNA-dependent	phosphorelay response regulator activity	--
comp67463_c0	16.975	57.7	11.15	1.76516	-2.37153	XP_002276775.1	684	1.67106e-83	PREDICTED: cytokinin riboside 5'-monophosphate phosphoribohydrolase LOG3 [Vitis vinifera] >gi|302142639|emb|CBI19842.3| unnamed protein product [Vitis vinifera]	XM_002306884.1	38	2.72749e-08	Populus trichocarpa predicted protein, mRNA	ribosome biogenesis//regulation of vegetative meristem growth//translation//maintenance of floral meristem identity//maintenance of inflorescence meristem identity//cytokinin biosynthetic process//specification of organ number	structural constituent of ribosome	ribosome//intracellular//plastid
comp65561_c0	19.73	190.52	36.18	3.27148	-2.39668	CBI34493.3	1613	0	unnamed protein product [Vitis vinifera]	XM_002303617.1	315	2.81679e-162	Populus trichocarpa predicted protein, mRNA	oxidation-reduction process//polyketide biosynthetic process//androgen metabolic process//biosynthetic process//extracellular polysaccharide biosynthetic process//cellular metabolic process//streptomycin biosynthetic process//galactose metabolic process//C21-steroid hormone metabolic process//nucleotide-sugar metabolic process//metabolic process//nucleotide metabolic process//estrogen metabolic p…	UDP-glucose 4-epimerase activity//oxidoreductase activity//coenzyme binding//NAD binding//oxidoreductase activity, acting on the CH-OH group of donors, NAD or NADP as acceptor//catalytic activity//3-beta-hydroxy-delta5-steroid dehydrogenase activity//dTDP-4-dehydrorhamnose reductase activity//nucleotide binding	--
comp60965_c0	4.99	81.03	15.35	4.02134	-2.40022	XP_003533782.1	1073	1.83931e-145	PREDICTED: mps one binder kinase activator-like 1-like [Glycine max]	AK332759.1	210	3.71202e-104	Triticum aestivum cDNA, clone: WT004_M19, cultivar: Chinese Spring	--	--	--
comp68091_c0	15.615	98.205	18.6	2.65286	-2.40049	XP_002511735.1	3438	0	Kinesin-II 85 kDa subunit, putative [Ricinus communis] >gi|223548915|gb|EEF50404.1| Kinesin-II 85 kDa subunit, putative [Ricinus communis]	XM_002320695.1	521	0	Populus trichocarpa predicted protein, mRNA	mannose metabolic process//microtubule-based movement//microtubule-based process//fructose metabolic process	6-phosphofructo-2-kinase activity//microtubule binding//microtubule motor activity//protein binding//ATP binding	microtubule associated complex//microtubule//tubulin complex
comp64858_c0	1.225	5.71	1.08	2.22071	-2.40246	XP_002318035.1	1541	0	predicted protein [Populus trichocarpa] >gi|224144077|ref|XP_002336107.1| predicted protein [Populus trichocarpa] >gi|222858708|gb|EEE96255.1| predicted protein [Populus trichocarpa] >gi|222872788|gb|EEF09919.1| predicted protein [Populus trichocarpa]	--	--	--	--	proteolysis//protein ubiquitination//negative regulation of transcription, DNA-dependent//purine nucleobase metabolic process	protein binding//zinc ion binding//ubiquitin-protein ligase activity//nucleoside-triphosphatase activity//RNA-directed RNA polymerase activity//cysteine-type endopeptidase activity	RNA-directed RNA polymerase complex//nucleus//ubiquitin ligase complex
comp68460_c0	9.045	55.145	10.43	2.60804	-2.40249	XP_002331022.1	1937	0	predicted protein [Populus trichocarpa] >gi|222872952|gb|EEF10083.1| predicted protein [Populus trichocarpa]	XM_004287219.1	339	3.65307e-175	PREDICTED: Fragaria vesca subsp. vesca bifunctional purple acid phosphatase 26-like (LOC101306162), mRNA	riboflavin metabolic process//phosphate ion homeostasis//positive regulation of transcription, DNA-dependent//hexachlorocyclohexane metabolic process	acid phosphatase activity//metal ion binding//hydrolase activity//protein binding	membrane//vacuole//plant-type cell wall//nucleus
comp34945_c0	5.075	24.72	4.675	2.2842	-2.40264	--	--	--	--	--	--	--	--	viral genome replication	ATP binding//ATP-dependent helicase activity	--
comp57277_c1	2.58	70.815	13.37	4.77861	-2.40506	ACZ48683.1	356	8.53027e-40	small heat shock protein 17.3 kDa [Vitis vinifera]	--	--	--	--	--	--	--
comp67033_c0	0.855	10	1.855	3.54793	-2.43051	XP_003536305.1	862	5.45343e-152	PREDICTED: lysine histidine transporter 1-like [Glycine max]	AM446126.2	106	8.96265e-46	Vitis vinifera contig VV78X221899.13, whole genome shotgun sequence	oxidation-reduction process//proton transport//mitochondrial electron transport, cytochrome c to oxygen	cytochrome-c oxidase activity	respiratory chain complex IV//integral to membrane
comp46212_c0	9.725	121.425	22.485	3.64222	-2.43303	XP_002326063.1	605	1.42661e-75	predicted protein [Populus trichocarpa] >gi|118481760|gb|ABK92819.1| unknown [Populus trichocarpa] >gi|118487613|gb|ABK95632.1| unknown [Populus trichocarpa] >gi|222862938|gb|EEF00445.1| predicted protein [Populus trichocarpa]	XM_002893327.1	113	2.39684e-50	Arabidopsis lyrata subsp. lyrata 60S ribosomal protein L10, mRNA	translation//cellular response to UV-B//ribosome biogenesis//developmental process	structural constituent of ribosome	ribosome//nucleolus//cytosolic large ribosomal subunit//vacuole//plasma membrane//chloroplast envelope
comp61695_c0	12.775	153.565	28.18	3.58745	-2.44611	XP_002264588.1	723	2.75261e-89	PREDICTED: NAC domain-containing protein 29 isoform 1 [Vitis vinifera] >gi|296088719|emb|CBI38169.3| unnamed protein product [Vitis vinifera]	XM_002264552.2	112	1.87159e-49	PREDICTED: Vitis vinifera NAC domain-containing protein 29-like, transcript variant 1 (LOC100259233), mRNA	regulation of transcription, DNA-dependent//sodium ion transport//mitochondrial electron transport, NADH to ubiquinone//ubiquinone biosynthetic process//proton transport//electron transport	NADH dehydrogenase activity//DNA binding//NADH dehydrogenase (ubiquinone) activity	mitochondrion
comp62773_c0	6.26	15.07	2.75	1.26744	-2.45418	XP_002283468.1	700	4.32333e-140	PREDICTED: vacuolar amino acid transporter 1 [Vitis vinifera] >gi|296082904|emb|CBI22205.3| unnamed protein product [Vitis vinifera]	--	--	--	--	--	--	integral to membrane
comp59637_c0	0	2.635	0.48	#DIV/0!	-2.4567	AAD43561.1	1203	5.46916e-162	bacterial-induced peroxidase precursor [Gossypium hirsutum]	--	--	--	--	peroxidase reaction//response to oxidative stress//oxidation-reduction process	metal ion binding//heme binding//peroxidase activity	--
comp63105_c0	6.045	47.805	8.69	2.98335	-2.45973	XP_002317104.1	1331	1.35887e-174	predicted protein [Populus trichocarpa] >gi|222860169|gb|EEE97716.1| predicted protein [Populus trichocarpa]	--	--	--	--	transport//drug transmembrane transport//transmembrane transport//drug transport//tubulin complex assembly//response to karrikin	antiporter activity//unfolded protein binding//drug transmembrane transporter activity	membrane//microtubule
comp59015_c0	0.665	16.295	2.955	4.61493	-2.4632	--	--	--	--	--	--	--	--	--	--	--
comp59154_c0	0	1.99	0.36	#DIV/0!	-2.4667	XP_002510843.1	119	1.12464e-09	two-component system sensor histidine kinase/response regulator, putative [Ricinus communis] >gi|223549958|gb|EEF51445.1| two-component system sensor histidine kinase/response regulator, putative [Ricinus communis]	--	--	--	--	--	--	--
comp51714_c0	1041.77	4842.17	874.715	2.21662	-2.46877	--	--	--	--	--	--	--	--	response to stress	--	--
comp56366_c0	2.71	22.57	4.05	3.05804	-2.47841	XP_002513654.1	215	2.36057e-18	beta-carotene hydroxylase, putative [Ricinus communis] >gi|223547562|gb|EEF49057.1| beta-carotene hydroxylase, putative [Ricinus communis]	--	--	--	--	--	--	--
comp55358_c0	2.47	4.995	0.895	1.01597	-2.48053	XP_002328599.1	215	4.30286e-18	predicted protein [Populus trichocarpa] >gi|222838581|gb|EEE76946.1| predicted protein [Populus trichocarpa]	--	--	--	--	--	--	--
comp69404_c0	4.03	14.84	2.65	1.88064	-2.48543	XP_002264637.2	1267	4.05246e-157	PREDICTED: U-box domain-containing protein 19-like [Vitis vinifera] >gi|296086547|emb|CBI32136.3| unnamed protein product [Vitis vinifera]	--	--	--	--	protein phosphorylation//protein ubiquitination	protein kinase activity//GTP binding//protein binding//ubiquitin-protein ligase activity//ATP binding	ubiquitin ligase complex
comp57031_c0	0	8.045	1.435	#DIV/0!	-2.48704	XP_003602327.1	269	4.72538e-26	Auxin-induced protein 10A5 [Medicago truncatula] >gi|355491375|gb|AES72578.1| Auxin-induced protein 10A5 [Medicago truncatula]	--	--	--	--	--	--	--
comp51823_c0	0.19	2.89	0.515	3.927	-2.48843	CBJ19440.1	870	1.17637e-111	SLAC-homologous 1 protein [Citrus clementina]	--	--	--	--	transmembrane transport	--	integral to membrane
comp63020_c0	5.435	80.05	14.225	3.88055	-2.49247	XP_002334266.1	1560	0	predicted protein [Populus trichocarpa] >gi|222870374|gb|EEF07505.1| predicted protein [Populus trichocarpa]	--	--	--	--	metabolic process//cellular process	UDP-glucosyltransferase activity//transferase activity, transferring hexosyl groups	--
comp59234_c0	32.105	91.24	16.1	1.50687	-2.50261	XP_002517876.1	1168	5.89947e-157	protein phosphatase 2c, putative [Ricinus communis] >gi|223542858|gb|EEF44394.1| protein phosphatase 2c, putative [Ricinus communis]	--	--	--	--	protein dephosphorylation//metabolic process	catalytic activity//phosphoprotein phosphatase activity	--
comp51087_c0	2.55	90.575	15.96	5.15054	-2.50465	--	--	--	--	XM_002308788.1	48	3.38568e-14	Populus trichocarpa predicted protein, mRNA	--	--	--
comp41954_c0	77.09	267.595	46.98	1.79544	-2.50993	--	--	--	--	--	--	--	--	--	--	--
comp66134_c0	1.815	18.36	3.205	3.33852	-2.51817	XP_002267400.1	730	8.20924e-88	PREDICTED: ethylene-responsive transcription factor CRF4 [Vitis vinifera] >gi|147838098|emb|CAN74147.1| hypothetical protein VITISV_018946 [Vitis vinifera]	XM_003566349.1	37	1.1128e-07	PREDICTED: Brachypodium distachyon ethylene-responsive transcription factor CRF4-like (LOC100845176), mRNA	regulation of transcription, DNA-dependent	sequence-specific DNA binding transcription factor activity	transcription factor complex
comp61224_c0	21.41	43.15	7.505	1.01108	-2.52344	XP_002334077.1	335	3.38238e-37	predicted protein [Populus trichocarpa] >gi|222869513|gb|EEF06644.1| predicted protein [Populus trichocarpa]	AK352760.1	40	5.28577e-10	Thellungiella halophila mRNA, complete cds, clone: RTFL01-03-M20	flower development//regulation of transcription, DNA-dependent//auxin mediated signaling pathway	protein dimerization activity	nucleus
comp51203_c0	0.485	4.975	0.865	3.35864	-2.52392	--	--	--	--	--	--	--	--	--	--	--
comp67896_c0	43.345	236.22	40.91	2.44619	-2.52961	XP_003540455.1	1200	2.68353e-158	PREDICTED: CBS domain-containing protein CBSX5-like [Glycine max]	XM_004291608.1	95	5.72868e-40	PREDICTED: Fragaria vesca subsp. vesca CBS domain-containing protein CBSX5-like (LOC101303300), mRNA	--	adenyl nucleotide binding	--
comp25554_c0	2.155	31.065	5.37	3.84953	-2.5323	--	--	--	--	--	--	--	--	--	--	--
comp57165_c1	33.235	79.455	13.7	1.25743	-2.53596	XP_003517076.1	423	2.74897e-46	PREDICTED: protein PAM68, chloroplastic-like [Glycine max]	BT140901.1	97	3.53887e-41	Lotus japonicus clone JCVI-FLLj-5G23 unknown mRNA	--	--	--
comp49696_c0	0.48	10.09	1.735	4.39375	-2.53992	--	--	--	--	--	--	--	--	--	--	--
comp67924_c0	2.785	59.96	10.31	4.42825	-2.53996	XP_002528712.1	1024	1.4989e-133	carboxylic ester hydrolase, putative [Ricinus communis] >gi|223531806|gb|EEF33624.1| carboxylic ester hydrolase, putative [Ricinus communis]	--	--	--	--	lipid metabolic process	hydrolase activity, acting on ester bonds//hydrolase activity	--
comp63278_c0	1.09	27.56	4.73	4.66018	-2.54266	XP_002529127.1	638	1.99371e-73	protein with unknown function [Ricinus communis] >gi|223531406|gb|EEF33240.1| protein with unknown function [Ricinus communis]	--	--	--	--	L-lysine catabolic process to acetate	transferase activity	--
comp69300_c0	0.27	6.765	1.16	4.64706	-2.54397	--	--	--	--	--	--	--	--	--	--	--
comp46651_c0	0.83	3.385	0.58	2.02797	-2.54503	XP_002305337.1	2286	0	predicted protein [Populus trichocarpa] >gi|222848301|gb|EEE85848.1| predicted protein [Populus trichocarpa]	XM_004969947.1	208	1.21675e-102	PREDICTED: Setaria italica potassium channel KAT3-like (LOC101758676), transcript variant X2, mRNA	single-organism cellular process//threonine biosynthetic process//ion transport//transcriptional attenuation by ribosome//transmembrane transport//regulation of DNA-dependent transcription, termination	ion channel activity	membrane
comp56604_c0	0.845	11.22	1.92	3.73098	-2.54689	--	--	--	--	--	--	--	--	--	--	--
comp40636_c0	36.255	83.795	14.29	1.20868	-2.55186	--	--	--	--	--	--	--	--	--	--	--
comp47760_c0	2.355	26.92	4.59	3.51488	-2.55211	--	--	--	--	--	--	--	--	--	--	--
comp54246_c0	3.545	15.84	2.685	2.15971	-2.56058	ACV04940.1	586	1.87467e-73	hydroxy-methyl-glutaryl-coenzyme A reductase [Bacopa monnieri]	KC183785.1	105	5.06141e-46	Litchi chinensis 3-hydroxy-3-methylglutaryl-coenzyme A reductase 3 (hmg3) mRNA, complete cds	steroid biosynthetic process//coenzyme A metabolic process//oxidation-reduction process	hydroxymethylglutaryl-CoA reductase (NADPH) activity//coenzyme binding	--
comp60413_c0	0.225	37.33	6.3	7.37427	-2.56691	ADI34108.1	303	2.08907e-29	putative ethylene-responsive element binding protein [Citrus unshiu]	XM_002327014.1	56	2.07521e-18	Populus trichocarpa AP2/ERF domain-containing transcription factor (ERF7), mRNA	regulation of transcription, DNA-dependent	sequence-specific DNA binding transcription factor activity//DNA binding	transcription factor complex//nucleus
comp59656_c0	0.375	21.215	3.575	5.82205	-2.56907	--	--	--	--	--	--	--	--	--	--	--
comp53866_c0	0.315	5.52	0.93	4.13124	-2.56937	XP_002514011.1	158	1.6653e-16	conserved hypothetical protein [Ricinus communis] >gi|223547097|gb|EEF48594.1| conserved hypothetical protein [Ricinus communis]	--	--	--	--	--	--	--
comp62618_c0	0.09	14.215	2.385	7.30327	-2.57535	AET80688.1	1387	0	putrescine hydroxycinnamoyl transferase [Nicotiana attenuata]	--	--	--	--	--	transferase activity, transferring acyl groups other than amino-acyl groups//transferase activity	--
comp60355_c0	5.655	45.39	7.605	3.00478	-2.57735	XP_002526686.1	411	7.35882e-47	light-inducible protein atls1, putative [Ricinus communis] >gi|223533986|gb|EEF35708.1| light-inducible protein atls1, putative [Ricinus communis]	--	--	--	--	cellular aromatic compound metabolic process	isomerase activity	--
comp39868_c0	3.355	16.89	2.82	2.33178	-2.5824	--	--	--	--	--	--	--	--	--	--	--
comp50778_c0	0	8.775	1.465	#DIV/0!	-2.5825	CBI21023.3	457	2.25725e-55	unnamed protein product [Vitis vinifera]	--	--	--	--	--	--	--
comp23049_c0	10.57	26	4.31	1.29854	-2.59275	AAX07459.1	265	1.06774e-27	ethylene-responsive element binding protein ERF5 [Gossypium hirsutum]	XM_003538704.1	70	5.09779e-27	PREDICTED: Glycine max ethylene-responsive transcription factor 1A-like (LOC100819649), mRNA	regulation of transcription, DNA-dependent	sequence-specific DNA binding transcription factor activity//DNA binding	transcription factor complex//nucleus
comp59520_c0	16.565	35.34	5.85	1.09316	-2.59479	XP_003635209.1	130	1.40032e-07	PREDICTED: uncharacterized protein LOC100853638 [Vitis vinifera]	--	--	--	--	--	--	--
comp34254_c0	4.755	23.47	3.865	2.3033	-2.60228	XP_002532589.1	168	6.57089e-13	conserved hypothetical protein [Ricinus communis] >gi|223527677|gb|EEF29786.1| conserved hypothetical protein [Ricinus communis]	--	--	--	--	--	--	--
comp63884_c0	0.645	10.85	1.785	4.07225	-2.6037	XP_002308247.1	1959	0	predicted protein [Populus trichocarpa] >gi|222854223|gb|EEE91770.1| predicted protein [Populus trichocarpa]	--	--	--	--	cell redox homeostasis//protein ubiquitination//electron transport	electron carrier activity//ubiquitin-protein ligase activity//protein disulfide oxidoreductase activity//protein binding	ubiquitin ligase complex
comp50198_c0	2.7	24.645	4.04	3.19026	-2.60887	--	--	--	--	--	--	--	--	--	--	--
comp59621_c0	10.79	36.83	6.015	1.77119	-2.61424	--	--	--	--	--	--	--	--	--	--	--
comp44870_c0	1.415	18.26	2.97	3.68981	-2.62015	NP_001170535.1	384	3.98199e-43	uncharacterized protein LOC100384551 [Zea mays] >gi|238005900|gb|ACR33985.1| unknown [Zea mays]	XM_004963437.1	114	2.04127e-51	PREDICTED: Setaria italica E3 ubiquitin-protein ligase ORTHRUS 2-like (LOC101777010), mRNA	vegetative to reproductive phase transition of meristem//cell division//centromeric heterochromatin assembly//DNA methylation on cytosine	chromatin binding//methyl-CpG binding//zinc ion binding//double-stranded methylated DNA binding//metal ion binding//methyl-CpNpG binding//histone binding//methyl-CpNpN binding	nucleus//chromocenter//chromatin
comp69847_c1	21.03	121.62	19.77	2.53186	-2.621	--	--	--	--	--	--	--	--	--	--	--
comp65136_c1	4.46	14.19	2.305	1.66976	-2.62204	AAK18620.1	174	5.18641e-13	glutamate decarboxylase isozyme 1 [Nicotiana tabacum]	--	--	--	--	alanine metabolic process//glutamate metabolic process//taurine metabolic process//aspartate metabolic process//beta-alanine metabolic process	glutamate decarboxylase activity//pyridoxal phosphate binding	--
comp55805_c0	8.06	153.005	24.745	4.24666	-2.62837	XP_002284793.1	162	3.7303e-11	PREDICTED: uncharacterized protein LOC100261242 [Vitis vinifera]	--	--	--	--	--	--	--
comp58480_c1	0.1	14.67	2.365	7.19673	-2.63296	XP_002264016.1	304	1.08766e-29	PREDICTED: trihelix transcription factor GT-3a [Vitis vinifera]	NM_129382.2	39	4.45886e-09	Arabidopsis thaliana trihelix transcription factor GT-3b mRNA, complete cds	--	--	nucleus
comp60552_c1	3	43.275	6.96	3.8505	-2.63637	ACQ42220.1	309	6.2661e-30	R2R3 transcription factor MYB108-like protein 1 [Vitis vinifera]	XM_004984524.1	72	2.00543e-27	PREDICTED: Setaria italica myb-related protein P-like (LOC101770544), mRNA	--	chromatin binding	chromatin
comp60666_c0	5.675	23.4	3.75	2.04382	-2.64155	XP_002514641.1	592	3.9003e-67	transcription factor, putative [Ricinus communis] >gi|223546245|gb|EEF47747.1| transcription factor, putative [Ricinus communis]	--	--	--	--	--	--	viral envelope
comp66238_c0	14.315	36.795	5.885	1.36198	-2.6444	XP_002529046.1	864	1.12796e-118	ATP binding protein, putative [Ricinus communis] >gi|223531526|gb|EEF33357.1| ATP binding protein, putative [Ricinus communis]	--	--	--	--	phosphorylation//purine nucleobase metabolic process//protein phosphorylation//transmembrane receptor protein serine/threonine kinase signaling pathway//serine family amino acid metabolic process//transcription, DNA-dependent//pyrimidine nucleobase metabolic process//activation of MAPKK activity	DNA binding//protein kinase activity//MAP kinase kinase kinase activity//DNA-directed RNA polymerase activity//ATP binding	nucleolus
comp44423_c0	142.495	937.385	149.205	2.71773	-2.65135	--	--	--	--	XM_004982213.1	52	2.56655e-16	PREDICTED: Setaria italica glutamic acid-rich protein-like (LOC101763238), transcript variant X1, mRNA	positive regulation of transcription, DNA-dependent	DNA binding	nucleus
comp58910_c0	32.565	354.775	55.72	3.44551	-2.67064	NP_001240078.1	750	6.37831e-94	allene oxide cyclase 3, chloroplastic-like [Glycine max] >gi|332739620|gb|AEE99199.1| allene oxide cyclase 4 [Glycine max]	--	--	--	--	--	isomerase activity//allene-oxide cyclase activity	chloroplast
comp63188_c0	52.29	159.415	24.885	1.60818	-2.67944	XP_002323483.1	398	1.10742e-40	predicted protein [Populus trichocarpa] >gi|222868113|gb|EEF05244.1| predicted protein [Populus trichocarpa]	--	--	--	--	regulation of transcription, DNA-dependent//metal ion transport	metal ion binding//sequence-specific DNA binding transcription factor activity//DNA binding	transcription factor complex
comp57457_c0	0.29	3.71	0.575	3.67729	-2.68979	XP_002529903.1	372	1.18145e-39	conserved hypothetical protein [Ricinus communis] >gi|288559184|sp|B9SV84.1|CSPL7_RICCO RecName: Full=CASP-like protein RCOM_1302390 >gi|223530580|gb|EEF32457.1| conserved hypothetical protein [Ricinus communis]	--	--	--	--	signal transduction//G-protein coupled receptor signaling pathway	signal transducer activity	nucleus//heterotrimeric G-protein complex//membrane
comp63429_c0	2.42	73.495	11.37	4.92457	-2.69241	ABU93485.1	1189	1.84764e-159	xyloglucan endotraglucosylase/hydrolase [Vigna angularis]	XM_003554346.1	189	2.67335e-92	PREDICTED: Glycine max probable xyloglucan endotransglucosylase/hydrolase protein 32-like (LOC100817157), mRNA	carbohydrate metabolic process//cellular glucan metabolic process	hydrolase activity, hydrolyzing O-glycosyl compounds//xyloglucan:xyloglucosyl transferase activity	apoplast//cell wall
comp51673_c0	10.96	35.255	5.445	1.68558	-2.69482	--	--	--	--	--	--	--	--	--	--	--
comp60802_c0	3.39	26.575	4.075	2.97071	-2.7052	XP_002314864.1	268	4.44812e-25	predicted protein [Populus trichocarpa] >gi|118482034|gb|ABK92948.1| unknown [Populus trichocarpa] >gi|222863904|gb|EEF01035.1| predicted protein [Populus trichocarpa]	--	--	--	--	--	--	--
comp58912_c0	2.425	15.63	2.385	2.68826	-2.71226	XP_002509524.1	1586	0	cytochrome P450, putative [Ricinus communis] >gi|223549423|gb|EEF50911.1| cytochrome P450, putative [Ricinus communis]	--	--	--	--	oxidation-reduction process	oxidoreductase activity, acting on paired donors, with incorporation or reduction of molecular oxygen//iron ion binding//monooxygenase activity//metal ion binding//heme binding	--
comp56023_c0	2.57	14.225	2.17	2.46859	-2.71266	NP_001238703.1	299	7.04398e-30	uncharacterized protein LOC100306684 [Glycine max] >gi|255629273|gb|ACU14981.1| unknown [Glycine max]	--	--	--	--	--	acid-amino acid ligase activity	--
comp60205_c0	7.17	50.175	7.64	2.80692	-2.71532	XP_002266118.1	1434	0	PREDICTED: GDSL esterase/lipase At5g45670 [Vitis vinifera] >gi|297740583|emb|CBI30765.3| unnamed protein product [Vitis vinifera]	--	--	--	--	cyanate metabolic process//lipid metabolic process	hydrolase activity, acting on ester bonds	--
comp50198_c1	6.555	44.885	6.815	2.77557	-2.71945	--	--	--	--	--	--	--	--	--	--	--
comp60206_c0	13.25	35.57	5.39	1.42467	-2.7223	ABF69979.1	253	1.51208e-36	transcriptional factor B3 family protein [Musa acuminata]	XM_004166421.1	64	1.97497e-23	PREDICTED: Cucumis sativus auxin response factor 6-like (LOC101231707), mRNA	auxin mediated signaling pathway//regulation of transcription, DNA-dependent	DNA binding//protein dimerization activity	nucleus
comp62448_c0	82.655	441.93	66.73	2.41864	-2.72741	XP_003635302.1	2109	0	PREDICTED: phospho-2-dehydro-3-deoxyheptonate aldolase 1, chloroplastic [Vitis vinifera]	XM_003519125.1	392	0	PREDICTED: Glycine max phospho-2-dehydro-3-deoxyheptonate aldolase 1, chloroplastic-like (LOC100797019), mRNA	aromatic amino acid family biosynthetic process//L-phenylalanine biosynthetic process//tryptophan biosynthetic process//tyrosine biosynthetic process	3-deoxy-7-phosphoheptulonate synthase activity	--
comp69422_c0	10.915	31.17	4.705	1.51385	-2.72789	XP_002276932.1	2228	0	PREDICTED: uncharacterized protein LOC100266131 [Vitis vinifera]	XM_002303398.1	321	2.97366e-165	Populus trichocarpa jumonji domain protein (JMJ906), mRNA	--	protein binding	nucleus
comp61596_c0	64.625	137.58	20.755	1.09011	-2.72874	AAD26942.1	557	2.29896e-65	zinc-finger protein 1 [Datisca glomerata]	HM122497.1	50	4.68569e-15	Malus x domestica C2H2L domain class transcription factor (C2H2L23) mRNA, complete cds	--	zinc ion binding//metal ion binding	--
comp19200_c0	0	5.525	0.83	#DIV/0!	-2.73479	--	--	--	--	--	--	--	--	--	--	--
comp32661_c0	0	7.73	1.16	#DIV/0!	-2.73634	--	--	--	--	--	--	--	--	--	--	--
comp49944_c0	3.53	40.275	6.04	3.51214	-2.73726	--	--	--	--	--	--	--	--	--	--	--
comp58352_c0	2.305	35.745	5.36	3.9549	-2.73744	XP_002534353.1	800	2.15398e-99	conserved hypothetical protein [Ricinus communis] >gi|223525445|gb|EEF28033.1| conserved hypothetical protein [Ricinus communis]	--	--	--	--	--	--	--
comp29631_c0	0.33	7.715	1.155	4.54713	-2.73977	--	--	--	--	--	--	--	--	--	--	--
comp1533_c0	0	5.455	0.815	#DIV/0!	-2.74271	--	--	--	--	--	--	--	--	--	--	--
comp59722_c0	0.775	19.355	2.89	4.64237	-2.74356	XP_002530077.1	1093	3.73977e-141	monoxygenase, putative [Ricinus communis] >gi|223530430|gb|EEF32317.1| monoxygenase, putative [Ricinus communis]	--	--	--	--	tRNA processing//oxidation-reduction process//carotenoid biosynthetic process//metabolic process	flavin adenine dinucleotide binding//oxidoreductase activity, acting on paired donors, with incorporation or reduction of molecular oxygen//oxidoreductase activity	--
comp55641_c0	0.815	15.785	2.355	4.27561	-2.74476	--	--	--	--	--	--	--	--	--	--	--
comp58402_c0	1.93	14.33	2.12	2.89237	-2.7569	XP_002512644.1	263	1.71913e-24	conserved hypothetical protein [Ricinus communis] >gi|223548605|gb|EEF50096.1| conserved hypothetical protein [Ricinus communis]	--	--	--	--	--	--	--
comp64730_c0	26.215	70.35	10.36	1.42416	-2.76353	XP_002303852.1	786	2.70646e-97	predicted protein [Populus trichocarpa] >gi|118487935|gb|ABK95789.1| unknown [Populus trichocarpa] >gi|222841284|gb|EEE78831.1| predicted protein [Populus trichocarpa]	EF488104.1	83	2.59663e-33	Hordeum vulgare subsp. vulgare WRKY transcription factor 3 (WRKY3) mRNA, complete cds	response to organic substance//regulation of defense response//response to other organism//response to oxygen-containing compound//regulation of transcription, DNA-dependent	sequence-specific DNA binding transcription factor activity//sequence-specific DNA binding	transcription factor complex
comp65458_c0	8.455	68.81	9.8	3.02474	-2.81176	XP_002319796.1	1729	0	GRAS family transcription factor [Populus trichocarpa] >gi|222858172|gb|EEE95719.1| GRAS family transcription factor [Populus trichocarpa]	EU830881.1	107	2.13384e-46	Linum usitatissimum clone LU0018C09 mRNA sequence	transcription, DNA-dependent	--	--
comp54321_c3	33.335	84.495	12.02	1.34183	-2.81343	XP_002267050.2	657	2.17387e-77	PREDICTED: pleiotropic drug resistance protein 2-like [Vitis vinifera]	XM_004956554.1	46	2.23204e-13	PREDICTED: Setaria italica pleiotropic drug resistance protein 4-like (LOC101762093), mRNA	--	ATPase activity//ATP binding	--
comp59890_c0	7.035	34.415	4.825	2.29042	-2.83444	AEP31948.1	2463	0	neutral/alkaline invertase [Manihot esculenta]	JX109944.1	135	5.29959e-62	Saccharum hybrid cultivar GT28 alkaline/neutral invertase protein (NIN1) mRNA, complete cds	sucrose metabolic process//metabolic process//glycogen catabolic process//starch metabolic process	4-alpha-glucanotransferase activity//glycopeptide alpha-N-acetylgalactosaminidase activity//amylo-alpha-1,6-glucosidase activity	--
comp50576_c0	3.035	18.975	2.655	2.64433	-2.83732	--	--	--	--	--	--	--	--	--	--	--
comp65515_c0	1.015	3.61	0.505	1.83052	-2.83764	XP_002262605.2	931	1.4385e-111	PREDICTED: uncharacterized protein LOC100245763 [Vitis vinifera]	--	--	--	--	--	--	--
comp74624_c0	2.76	31.565	4.41	3.51559	-2.83948	--	--	--	--	--	--	--	--	--	--	--
comp45133_c0	1.51	17.87	2.49	3.56492	-2.84332	CBI29561.3	198	8.10912e-18	unnamed protein product [Vitis vinifera]	--	--	--	--	--	--	--
comp7415_c0	0.34	3.05	0.42	3.1652	-2.86035	XP_002533544.1	1790	0	cytochrome P450, putative [Ricinus communis] >gi|223526580|gb|EEF28834.1| cytochrome P450, putative [Ricinus communis]	--	--	--	--	electron transport//oxidation-reduction process	heme binding//oxidoreductase activity, acting on paired donors, with incorporation or reduction of molecular oxygen//aromatase activity//iron ion binding//electron carrier activity	--
comp55971_c0	2.72	20.7	2.85	2.92795	-2.8606	XP_002315557.1	457	4.91953e-55	predicted protein [Populus trichocarpa] >gi|222864597|gb|EEF01728.1| predicted protein [Populus trichocarpa]	--	--	--	--	--	--	--
comp41848_c0	0	9.7	1.335	#DIV/0!	-2.86115	--	--	--	--	--	--	--	--	--	--	--
comp62073_c0	11.44	40.59	5.575	1.82704	-2.86408	XP_002283553.1	219	1.99364e-17	PREDICTED: uncharacterized protein LOC100244058 [Vitis vinifera]	--	--	--	--	--	--	--
comp51192_c0	3.045	13.19	1.805	2.11493	-2.86937	CBI34580.3	203	1.89316e-29	unnamed protein product [Vitis vinifera]	--	--	--	--	transmembrane transport	--	--
comp54870_c0	0	13.45	1.84	#DIV/0!	-2.86983	AFW99095.1	641	2.92955e-83	sucrose synthase, partial [Arcoa gonavensis]	--	--	--	--	sucrose metabolic process	--	--
comp51818_c0	4.825	14.295	1.945	1.56691	-2.87767	--	--	--	--	--	--	--	--	--	--	--
comp65882_c0	9.275	41.69	5.67	2.16828	-2.87828	XP_002265532.1	2034	0	PREDICTED: phosphatidylinositol-4-phosphate 5-kinase 6-like isoform 1 [Vitis vinifera]	XM_002304766.1	182	4.98357e-88	Populus trichocarpa predicted protein, mRNA	phosphatidylinositol metabolic process	phosphatidylinositol phosphate kinase activity	--
comp50825_c0	32.485	183.15	24.835	2.49518	-2.88258	--	--	--	--	--	--	--	--	response to stress	--	--
comp68628_c0	44.55	151.07	20.45	1.76172	-2.88504	XP_003542186.1	1131	3.61442e-141	PREDICTED: zinc finger protein CONSTANS-LIKE 9-like [Glycine max]	--	--	--	--	bacteriocin immunity//immune response	protein binding//zinc ion binding//toxic substance binding	intracellular//immunoglobulin complex
comp57111_c1	21.415	91.415	12.265	2.09381	-2.89788	NP_001170576.1	247	1.56417e-41	hypothetical protein [Zea mays] >gi|238006122|gb|ACR34096.1| unknown [Zea mays] >gi|413945776|gb|AFW78425.1| hypothetical protein ZEAMMB73_154721 [Zea mays]	--	--	--	--	--	--	--
comp32782_c0	0.48	4.43	0.59	3.2062	-2.90852	--	--	--	--	--	--	--	--	--	--	--
comp52834_c0	0	13.355	1.775	#DIV/0!	-2.91149	--	--	--	--	--	--	--	--	--	--	--
comp67861_c0	9.025	60.65	8.035	2.74851	-2.91614	XP_002284652.1	1205	1.86897e-153	PREDICTED: RING finger and CHY zinc finger domain-containing protein 1 [Vitis vinifera] >gi|147785653|emb|CAN68688.1| hypothetical protein VITISV_029477 [Vitis vinifera]	--	--	--	--	ribosome biogenesis//translation	metal ion binding//zinc ion binding//structural constituent of ribosome//protein binding	large ribosomal subunit//ribosome
comp52128_c0	2.895	22.55	2.985	2.96149	-2.91732	--	--	--	--	--	--	--	--	--	--	--
comp49835_c0	0	11.09	1.465	#DIV/0!	-2.92029	--	--	--	--	--	--	--	--	--	--	--
comp58273_c0	7.115	132.52	17.49	4.2192	-2.92161	XP_002866603.1	1368	0	2-nitropropane dioxygenase family [Arabidopsis lyrata subsp. lyrata] >gi|297312438|gb|EFH42862.1| 2-nitropropane dioxygenase family [Arabidopsis lyrata subsp. lyrata]	--	--	--	--	nitrogen compound metabolic process//glutamate biosynthetic process//oxidation-reduction process//metabolic process//thiamine biosynthetic process	2-iminoacetate synthase activity//oxidoreductase activity//oxidoreductase activity, acting on the CH-NH2 group of donors//catalytic activity//oxidoreductase activity, acting on single donors with incorporation of molecular oxygen, incorporation of two atoms of oxygen//glutamate synthase activity//nitronate monooxygenase activity//lyase activity	--
comp69403_c0	79.095	1057.53	139.285	3.74097	-2.92459	XP_002276756.2	696	1.06739e-80	PREDICTED: putative germin-like protein 2-1-like [Vitis vinifera]	XM_002338512.1	59	1.40616e-19	Populus trichocarpa predicted protein, mRNA	organic anion transport	organic anion transmembrane transporter activity//nutrient reservoir activity	integral to membrane
comp63076_c0	1.975	8.715	1.145	2.14165	-2.92815	NP_173641.1	387	7.03073e-40	F-box protein [Arabidopsis thaliana] >gi|75264008|sp|Q9LM18.1|FB303_ARATH RecName: Full=F-box protein At1g22220 >gi|9454528|gb|AAF87851.1|AC073942_5 Contains similarity to an unknown protein T11I11.4 gi|6587858 from Arabidopsis thaliana BAC T11I11 gb|AC012680. EST gb|AA395079 comes from this gene [Arabidopsis thaliana] >gi|46931332|gb|AAT06470.1| At1g22220 [Arabidopsis thaliana] >gi|51970616|dbj|…	--	--	--	--	--	protein binding	--
comp55724_c0	11.355	204.815	26.835	4.17292	-2.93213	XP_002529167.1	1225	2.53057e-160	Coiled-coil domain-containing protein, putative [Ricinus communis] >gi|223531391|gb|EEF33226.1| Coiled-coil domain-containing protein, putative [Ricinus communis]	--	--	--	--	protein methylation//alanine metabolic process//spindle assembly//alanyl-tRNA aminoacylation//cell motility//aspartate metabolic process//metabolic process//centrosome organization	ATP binding//alanine-tRNA ligase activity//nucleotide binding//methyltransferase activity//protein methyltransferase activity	motile cilium//cytoplasm//HAUS complex
comp49649_c0	9.75	47.295	6.195	2.27821	-2.93251	--	--	--	--	--	--	--	--	--	--	--
comp51678_c0	1.34	67.05	8.73	5.64493	-2.94118	XP_003557459.1	176	2.78236e-14	PREDICTED: uncharacterized protein LOC100826478 [Brachypodium distachyon]	--	--	--	--	--	--	--
comp23655_c0	0.34	13.735	1.775	5.33618	-2.95197	--	--	--	--	--	--	--	--	--	--	--
comp23032_c0	5.875	44.695	5.77	2.92745	-2.95347	XP_002265088.1	349	5.74835e-38	PREDICTED: UDP-glucuronate 4-epimerase 6 [Vitis vinifera]	--	--	--	--	cellular metabolic process//carbohydrate metabolic process	coenzyme binding//nucleotide binding//racemase and epimerase activity, acting on carbohydrates and derivatives	--
comp63544_c0	0.57	11.59	1.485	4.34577	-2.96435	XP_003626315.1	483	4.12808e-53	RING finger protein [Medicago truncatula] >gi|87240525|gb|ABD32383.1| Zinc finger, RING-type [Medicago truncatula] >gi|355501330|gb|AES82533.1| RING finger protein [Medicago truncatula]	--	--	--	--	protein ubiquitination	zinc ion binding//DNA binding//ubiquitin-protein ligase activity//protein binding//metal ion binding	anaphase-promoting complex
comp53589_c0	0.805	28.11	3.595	5.12595	-2.96702	XP_003539092.1	159	1.77048e-10	PREDICTED: uncharacterized protein LOC100803283 [Glycine max]	AK377000.1	36	1.06143e-07	Hordeum vulgare subsp. vulgare mRNA for predicted protein, complete cds, clone: NIASHv3145B19	--	--	--
comp60595_c0	0.41	24.09	3.055	5.87667	-2.97919	XP_002281296.1	666	1.21105e-80	PREDICTED: putative DNA-binding protein ESCAROLA-like [Vitis vinifera]	--	--	--	--	--	--	--
comp62559_c0	0.275	88.61	11.195	8.33189	-2.98461	ADH21397.1	1978	0	nitrate transporter [Citrus trifoliata]	GQ443309.1	123	2.3625e-55	Citrus trifoliata nitrate transporter (NRT) mRNA, complete cds	transport//transmembrane transport//ribosome biogenesis//translation	structural constituent of ribosome//transporter activity//transmembrane transporter activity	membrane//integral to membrane//intracellular//ribosome
comp46793_c0	0	7.45	0.935	#DIV/0!	-2.9942	--	--	--	--	--	--	--	--	--	--	--
comp65276_c0	1.175	30.405	3.785	4.69358	-3.00594	XP_002515304.1	1629	0	triacylglycerol lipase, putative [Ricinus communis] >gi|223545784|gb|EEF47288.1| triacylglycerol lipase, putative [Ricinus communis]	AC155335.1	47	3.48029e-13	Brassica rapa subsp. pekinensis chromosome Cytogenetic chromosome 1 clone KBrH001H24, complete sequence	lipid metabolic process//lipid catabolic process//glycerolipid metabolic process	triglyceride lipase activity	--
comp58668_c0	0.515	7.51	0.93	3.86617	-3.01351	--	--	--	--	--	--	--	--	--	phospholipid binding	--
comp62886_c0	5.05	21.04	2.59	2.05878	-3.02211	XP_002514246.1	465	1.55392e-51	Transcriptional factor TINY, putative [Ricinus communis] >gi|223546702|gb|EEF48200.1| Transcriptional factor TINY, putative [Ricinus communis]	XM_003517021.1	105	1.24764e-45	PREDICTED: Glycine max dehydration-responsive element-binding protein 3-like (LOC100804801), mRNA	regulation of transcription, DNA-dependent	sequence-specific DNA binding transcription factor activity	transcription factor complex
comp37517_c0	1.62	16.19	1.98	3.32104	-3.03153	--	--	--	--	--	--	--	--	--	--	--
comp57111_c2	7.685	50.29	6.15	2.71015	-3.03161	--	--	--	--	--	--	--	--	--	--	--
comp62831_c0	0.42	11.26	1.375	4.74467	-3.0337	XP_002311864.1	278	5.31253e-26	predicted protein [Populus trichocarpa] >gi|222851684|gb|EEE89231.1| predicted protein [Populus trichocarpa]	AK366609.1	50	3.33524e-15	Hordeum vulgare subsp. vulgare mRNA for predicted protein, complete cds, clone: NIASHv2044N04	--	DNA binding//metal ion binding	--
comp48331_c0	1.89	9.585	1.17	2.34239	-3.03427	--	--	--	--	--	--	--	--	evasion or tolerance by virus of host immune response	--	integral to host endoplasmic reticulum membrane
comp64419_c0	1.415	11.135	1.355	2.97623	-3.03874	XP_002514297.1	1246	5.61481e-159	ATP binding protein, putative [Ricinus communis] >gi|223546753|gb|EEF48251.1| ATP binding protein, putative [Ricinus communis]	--	--	--	--	protein phosphorylation//phosphorylation//serine family amino acid metabolic process	transferase activity, transferring glycosyl groups//ATP binding//protein kinase activity//protein serine/threonine kinase activity	--
comp60440_c0	1.265	60.955	7.385	5.59054	-3.04507	XP_002311464.1	649	4.00158e-78	predicted protein [Populus trichocarpa] >gi|222851284|gb|EEE88831.1| predicted protein [Populus trichocarpa]	NM_001048443.1	119	2.08178e-53	Oryza sativa Japonica Group Os01g0128000 (Os01g0128000) mRNA, complete cds	--	chromatin binding	chromatin
comp59897_c0	2.825	475.735	57.485	7.39576	-3.0489	XP_002318148.1	955	1.18422e-123	predicted protein [Populus trichocarpa] >gi|222858821|gb|EEE96368.1| predicted protein [Populus trichocarpa]	AK425179.1	39	6.66828e-09	Brachypodium distachyon mRNA, clone: PL016C01-A-006_J22	carbohydrate metabolic process	cation binding//hydrolase activity, hydrolyzing O-glycosyl compounds	--
comp53121_c0	10.12	54.445	6.575	2.42759	-3.04974	--	--	--	--	--	--	--	--	--	protein dimerization activity	--
comp61721_c0	1.95	16.365	1.975	3.06907	-3.05069	XP_002285361.1	789	4.2392e-97	PREDICTED: uncharacterized protein LOC100262872 [Vitis vinifera]	XM_004291893.1	52	4.47939e-16	PREDICTED: Fragaria vesca subsp. vesca uncharacterized LOC101293553 (LOC101293553), mRNA	--	--	--
comp50327_c0	1.485	20.825	2.495	3.80978	-3.0612	XP_003518863.1	139	9.87244e-08	PREDICTED: uncharacterized protein LOC100807834 [Glycine max]	--	--	--	--	--	--	--
comp41126_c0	0	13.57	1.625	#DIV/0!	-3.06191	AET79923.1	430	4.25134e-50	WCOR413-like protein [Citrus japonica]	--	--	--	--	spore germination	--	integral to membrane
comp102691_c0	0.58	12.705	1.505	4.4532	-3.07756	XP_002438935.1	134	1.81048e-08	hypothetical protein SORBIDRAFT_10g028570 [Sorghum bicolor] >gi|241917158|gb|EER90302.1| hypothetical protein SORBIDRAFT_10g028570 [Sorghum bicolor]	--	--	--	--	--	--	--
comp56700_c0	0	2.07	0.245	#DIV/0!	-3.07878	CAN65217.1	901	3.45086e-114	hypothetical protein VITISV_024689 [Vitis vinifera]	--	--	--	--	protein phosphorylation	ATP binding//transferase activity, transferring phosphorus-containing groups//protein kinase activity	--
comp61645_c1	4.585	153.425	18.1	5.06447	-3.08347	XP_002284668.1	619	5.47937e-74	PREDICTED: NAC domain-containing protein 72 [Vitis vinifera] >gi|302143055|emb|CBI20350.3| unnamed protein product [Vitis vinifera]	--	--	--	--	regulation of transcription, DNA-dependent	DNA binding	--
comp47157_c0	12.36	130.475	15.305	3.40002	-3.0917	--	--	--	--	--	--	--	--	--	--	--
comp57879_c0	5.09	172.425	20.165	5.08216	-3.09604	NP_001236722.1	364	8.29749e-40	uncharacterized protein LOC100527230 [Glycine max] >gi|255631834|gb|ACU16284.1| unknown [Glycine max]	--	--	--	--	signal transduction	calcium ion binding	proteinaceous extracellular matrix
comp61134_c0	0.09	22.405	2.62	7.95968	-3.09618	--	--	--	--	--	--	--	--	--	--	--
comp59656_c1	11.865	111.53	12.93	3.23265	-3.10864	XP_002277157.1	452	1.03117e-49	PREDICTED: protein TIFY 10A [Vitis vinifera]	--	--	--	--	--	--	--
comp55552_c0	2.775	104.035	12.05	5.22844	-3.10996	--	--	--	--	--	--	--	--	--	--	--
comp22693_c0	5.265	153.96	17.825	4.86998	-3.11058	XP_002314667.1	2476	0	sulfate/bicarbonate/oxalate exchanger and transporter sat-1 [Populus trichocarpa] >gi|222863707|gb|EEF00838.1| sulfate/bicarbonate/oxalate exchanger and transporter sat-1 [Populus trichocarpa]	XM_002465775.1	296	1.61279e-151	Sorghum bicolor hypothetical protein, mRNA	sulfate transport//transmembrane transport	sulfate transmembrane transporter activity//secondary active sulfate transmembrane transporter activity	integral to membrane
comp65778_c3	5.02	29.965	3.465	2.57752	-3.11235	XP_002272490.1	1347	4.96353e-179	PREDICTED: probable serine/threonine-protein kinase Cx32, chloroplastic-like [Vitis vinifera]	XM_004965581.1	50	6.00709e-15	PREDICTED: Setaria italica serine/threonine-protein kinase At5g01020-like (LOC101777710), mRNA	protein phosphorylation	ATP binding//protein kinase activity	--
comp31781_c0	32.125	75.325	8.675	1.22943	-3.11819	--	--	--	--	--	--	--	--	--	--	--
comp64015_c1	2.25	61.04	7.02	4.76176	-3.12021	XP_002268173.1	1225	2.53303e-163	PREDICTED: gibberellin 2-beta-dioxygenase 8-like [Vitis vinifera]	HE983622.1	94	1.90089e-39	Cucumis sativus partial mRNA for GA 2-oxidase (GA2ox5 gene), cultivar Hokus, clone cl19	gibberellin metabolic process//oxidation-reduction process	oxidoreductase activity, acting on paired donors, with incorporation or reduction of molecular oxygen, 2-oxoglutarate as one donor, and incorporation of one atom each of oxygen into both donors//C-20 gibberellin 2-beta-dioxygenase activity//oxidoreductase activity	--
comp62966_c0	26.235	164.045	18.8	2.64453	-3.12529	XP_002307366.1	1144	1.26211e-152	predicted protein [Populus trichocarpa] >gi|222856815|gb|EEE94362.1| predicted protein [Populus trichocarpa]	--	--	--	--	neuropeptide signaling pathway	--	secretory granule
comp42088_c0	9.04	21.345	2.445	1.2395	-3.12599	XP_002310458.1	718	6.06107e-89	predicted protein [Populus trichocarpa] >gi|222853361|gb|EEE90908.1| predicted protein [Populus trichocarpa]	--	--	--	--	glyoxylate cycle//carboxylic acid metabolic process//metabolic process	isocitrate lyase activity//catalytic activity	--
comp63647_c0	4.985	20.215	2.305	2.01976	-3.13259	NP_181258.2	642	2.19209e-90	cytokinin riboside 5'-monophosphate phosphoribohydrolase LOG3 [Arabidopsis thaliana] >gi|75272473|sp|Q8L8B8.1|LOG3_ARATH RecName: Full=Cytokinin riboside 5'-monophosphate phosphoribohydrolase LOG3; AltName: Full=Protein LONELY GUY 3 >gi|21805708|gb|AAM76759.1| hypothetical protein [Arabidopsis thaliana] >gi|61742647|gb|AAX55144.1| hypothetical protein At2g37210 [Arabidopsis thaliana] >gi|33025427…	NM_001254266.2	177	1.09963e-85	Glycine max cytokinin riboside 5'-monophosphate phosphoribohydrolase LOG3-like (LOC100787375), mRNA	--	--	cytosol//nucleus
comp55565_c0	0.27	5.4	0.615	4.32193	-3.1343	ADK55590.1	272	8.58054e-26	plastid NEP interaction protein [Nicotiana benthamiana]	--	--	--	--	protein ubiquitination	protein binding//metal ion binding//ubiquitin-protein ligase activity//zinc ion binding	anaphase-promoting complex//outer membrane
comp67683_c0	12.39	55.585	6.245	2.16552	-3.15392	XP_002533739.1	2693	0	Indole-3-acetic acid-amido synthetase GH3.6, putative [Ricinus communis] >gi|223526345|gb|EEF28642.1| Indole-3-acetic acid-amido synthetase GH3.6, putative [Ricinus communis]	EU955881.1	344	3.1097e-178	Zea mays clone 1549965 mRNA sequence	--	--	--
comp51212_c0	6.615	112.735	12.625	4.09105	-3.15858	XP_002514896.1	239	5.43759e-23	conserved hypothetical protein [Ricinus communis] >gi|223545947|gb|EEF47450.1| conserved hypothetical protein [Ricinus communis]	BT132071.1	91	4.04337e-38	Oryza sativa clone RRlibC00677 mRNA sequence	--	--	--
comp44790_c0	1.095	22.11	2.475	4.3357	-3.1592	--	--	--	--	--	--	--	--	--	--	--
comp44710_c0	0	3.28	0.365	#DIV/0!	-3.16773	--	--	--	--	--	--	--	--	--	--	--
comp58293_c0	0.605	3.08	0.34	2.34792	-3.17932	ABU96743.1	1619	0	chloroplast omega-3 fatty acid desaturase [Jatropha curcas]	XM_002273738.1	292	1.83902e-149	PREDICTED: Vitis vinifera omega-3 fatty acid desaturase, chloroplastic-like (LOC100260414), mRNA	lipid metabolic process//oxidation-reduction process	oxidoreductase activity, acting on paired donors, with oxidation of a pair of donors resulting in the reduction of molecular oxygen to two molecules of water	--
comp56723_c0	8.04	19.435	2.145	1.27339	-3.17961	XP_002320333.1	180	2.61534e-12	predicted protein [Populus trichocarpa] >gi|222861106|gb|EEE98648.1| predicted protein [Populus trichocarpa]	--	--	--	--	--	--	--
comp57441_c0	2.71	29.3	3.225	3.43454	-3.18353	AFK45002.1	260	3.5413e-25	unknown [Lotus japonicus]	--	--	--	--	--	--	small-subunit processome
comp59983_c0	2.73	77.955	8.53	4.83567	-3.19202	AEX15515.1	1256	2.54605e-164	ABA glucosyltransferase [Citrus sinensis]	--	--	--	--	metabolic process	transferase activity//transferase activity, transferring hexosyl groups	--
comp41176_c0	0	46.66	5.08	#DIV/0!	-3.19929	--	--	--	--	--	--	--	--	--	--	--
comp51466_c0	24.355	1049.58	114.265	5.42944	-3.19935	AEC03317.1	423	1.77401e-49	thioredoxin H-type 3 [Hevea brasiliensis]	--	--	--	--	electron transport//glycerol ether metabolic process//cell redox homeostasis	protein dimerization activity//oxidoreductase activity//electron carrier activity//protein disulfide oxidoreductase activity	--
comp61584_c1	18.64	87.385	9.42	2.22898	-3.21359	XP_002330679.1	580	1.56221e-68	predicted protein [Populus trichocarpa] >gi|222872283|gb|EEF09414.1| predicted protein [Populus trichocarpa]	--	--	--	--	protein ubiquitination	ubiquitin-protein ligase activity//zinc ion binding//metal ion binding//protein binding	anaphase-promoting complex
comp44124_c0	0.99	10.97	1.18	3.46999	-3.2167	--	--	--	--	--	--	--	--	carbohydrate metabolic process//glycosphingolipid metabolic process	DNA binding//exo-alpha-sialidase activity	virion membrane//host cell membrane//membrane
comp65120_c0	10.48	122.175	13.07	3.54324	-3.22462	NP_001234668.1	1394	0	galactinol synthase 2 [Solanum lycopersicum] >gi|403399401|sp|C7G304.1|GOLS2_SOLLC RecName: Full=Galactinol synthase 2; Short=GolS-2; Short=SlGolS2 >gi|256542214|dbj|BAH98060.1| galactinol synthase [Solanum lycopersicum]	JF937200.1	342	2.97658e-177	Salvia miltiorrhiza galactinol synthase 2 mRNA, complete cds	galactose metabolic process//protein glycosylation	metal ion binding//transferase activity, transferring glycosyl groups//inositol 3-alpha-galactosyltransferase activity	cytoplasm
comp52521_c1	20.175	58.865	6.295	1.54484	-3.22513	XP_003538752.1	299	1.64808e-30	PREDICTED: ethylene-responsive transcription factor 1A-like [Glycine max]	--	--	--	--	--	--	--
comp63406_c0	2.185	37.23	3.98	4.09076	-3.22563	XP_002319363.1	930	9.86132e-117	predicted protein [Populus trichocarpa] >gi|222857739|gb|EEE95286.1| predicted protein [Populus trichocarpa]	XM_003539857.1	163	1.35622e-77	PREDICTED: Glycine max ELMO domain-containing protein A-like (LOC100800270), mRNA	phagocytosis	--	cytoskeleton
comp63778_c0	0.575	78.16	8.325	7.08672	-3.23091	XP_003635214.1	2023	0	PREDICTED: lysine histidine transporter-like 8-like [Vitis vinifera]	JX615162.1	93	9.43502e-39	Gossypium hirsutum clone NBRI_GE59010 microsatellite sequence	--	--	integral to membrane
comp52301_c0	2.445	255.1	27.13	6.70508	-3.2331	--	--	--	--	--	--	--	--	--	--	--
comp55877_c0	6.005	182.55	19.38	4.92598	-3.23565	XP_003530265.1	673	6.92901e-81	PREDICTED: probable WRKY transcription factor 40-like isoform 1 [Glycine max]	JQ820201.1	108	3.18838e-47	Camellia sinensis WRKY transcription factor 40 mRNA, complete cds	regulation of transcription, DNA-dependent	sequence-specific DNA binding transcription factor activity//sequence-specific DNA binding	transcription factor complex
comp48832_c0	6.295	14.195	1.5	1.1731	-3.24235	--	--	--	--	--	--	--	--	--	--	--
comp65706_c0	5.915	19.855	2.095	1.74705	-3.24448	XP_002309091.1	2324	0	predicted protein [Populus trichocarpa] >gi|222855067|gb|EEE92614.1| predicted protein [Populus trichocarpa]	XM_002309055.1	225	3.73745e-112	Populus trichocarpa predicted protein, mRNA	potassium ion transport//transmembrane transport//oligopeptide transport//transport	transporter activity//inward rectifier potassium channel activity	membrane//integral to membrane//voltage-gated potassium channel complex//plasma membrane
comp22901_c0	8.675	21.81	2.295	1.33005	-3.24842	--	--	--	--	--	--	--	--	--	--	--
comp54954_c0	0.665	12.155	1.27	4.19205	-3.25865	--	--	--	--	--	--	--	--	--	--	--
comp23238_c0	1.035	16.105	1.68	3.95981	-3.26098	CAD33928.1	132	3.38373e-08	tonoplast intrinsic protein [Cicer arietinum]	--	--	--	--	--	--	--
comp66409_c0	14.64	29.525	3.055	1.01202	-3.27269	XP_002517518.1	851	9.93093e-107	conserved hypothetical protein [Ricinus communis] >gi|223543150|gb|EEF44682.1| conserved hypothetical protein [Ricinus communis]	--	--	--	--	lipopolysaccharide biosynthetic process//UDP-N-acetylglucosamine metabolic process	protein binding//UDP-N-acetylglucosamine 2-epimerase activity	--
comp60879_c0	1.25	39.965	4.12	4.99874	-3.27802	XP_002323584.1	215	7.07301e-16	predicted protein [Populus trichocarpa] >gi|222868214|gb|EEF05345.1| predicted protein [Populus trichocarpa]	--	--	--	--	RNA processing	--	nuclear exosome (RNase complex)
comp69099_c0	2.185	15.525	1.6	2.82889	-3.27845	--	--	--	--	--	--	--	--	--	--	--
comp48688_c0	0.695	8.15	0.83	3.55172	-3.29562	--	--	--	--	--	--	--	--	--	--	--
comp22624_c0	15.34	303.75	30.82	4.30751	-3.30095	XP_002328046.1	1688	0	aminotransferase family protein [Populus trichocarpa] >gi|222837455|gb|EEE75834.1| aminotransferase family protein [Populus trichocarpa]	--	--	--	--	cellular amino acid metabolic process//biosynthetic process//metabolic process	lyase activity//pyridoxal phosphate binding//transaminase activity	--
comp50010_c0	0.625	4.66	0.47	2.8984	-3.3096	AFR69123.1	1155	1.23323e-152	cell wall invertase [Manihot esculenta]	--	--	--	--	--	--	--
comp55754_c0	1.1	151.945	15.13	7.1099	-3.32807	XP_002277598.1	1528	0	PREDICTED: protein ZINC INDUCED FACILITATOR-LIKE 1 [Vitis vinifera] >gi|296085440|emb|CBI29172.3| unnamed protein product [Vitis vinifera]	--	--	--	--	proton transport//ATP hydrolysis coupled proton transport//transmembrane transport	hydrogen ion transmembrane transporter activity//transmembrane transporter activity	integral to membrane//proton-transporting two-sector ATPase complex, proton-transporting domain
comp40401_c0	8.51	60.07	5.98	2.81941	-3.32843	--	--	--	--	--	--	--	--	--	--	--
comp66952_c0	7.185	45.625	4.535	2.66676	-3.33065	XP_002533145.1	1486	0	trehalose-6-phosphate synthase, putative [Ricinus communis] >gi|223527056|gb|EEF29241.1| trehalose-6-phosphate synthase, putative [Ricinus communis]	XM_004958318.1	155	2.22006e-73	PREDICTED: Setaria italica probable trehalose-phosphate phosphatase 3-like (LOC101755626), transcript variant X2, mRNA	sucrose metabolic process//trehalose biosynthetic process//starch metabolic process	catalytic activity//trehalose-phosphatase activity	--
comp49600_c0	0.5	32.935	3.26	6.04155	-3.33668	--	--	--	--	--	--	--	--	--	--	--
comp50409_c0	1.675	4.155	0.41	1.31069	-3.34115	XP_002301522.1	206	1.70644e-17	predicted protein [Populus trichocarpa] >gi|222843248|gb|EEE80795.1| predicted protein [Populus trichocarpa]	--	--	--	--	--	--	--
comp48558_c0	41.5	383.55	37.8	3.20823	-3.34296	--	--	--	--	--	--	--	--	--	--	--
comp49281_c0	4.085	29.665	2.895	2.86035	-3.35713	XP_002272614.1	336	1.49925e-37	PREDICTED: auxin-induced protein 6B-like [Vitis vinifera]	--	--	--	--	--	--	intrinsic to membrane
comp44400_c0	1.595	11.085	1.08	2.79698	-3.35951	--	--	--	--	--	--	--	--	pathogenesis//viral infectious cycle	--	viral envelope//membrane
comp67071_c0	16.14	36.295	3.53	1.16913	-3.36203	XP_003549506.1	2449	0	PREDICTED: probable alpha,alpha-trehalose-phosphate synthase [UDP-forming] 11-like [Glycine max]	XM_004954125.1	36	5.72618e-07	PREDICTED: Setaria italica probable alpha,alpha-trehalose-phosphate synthase [UDP-forming] 11-like (LOC101768584), mRNA	protein phosphorylation//transmembrane receptor protein serine/threonine kinase signaling pathway//phosphorylation//serine family amino acid metabolic process//trehalose biosynthetic process	ATP binding//catalytic activity//transmembrane receptor protein serine/threonine kinase activity	membrane
comp52071_c0	2.15	34.375	3.25	3.99895	-3.40285	XP_002282291.1	387	2.05424e-43	PREDICTED: dynein light chain, cytoplasmic-like [Vitis vinifera]	XM_004295122.1	66	3.83714e-24	PREDICTED: Fragaria vesca subsp. vesca uncharacterized LOC101310973 (LOC101310973), mRNA	microtubule-based process	--	microtubule associated complex
comp67123_c1	11.84	66.81	6.3	2.49639	-3.40664	ACI46953.1	1583	0	putative lacasse/diphenol oxidase [Castanea mollissima] >gi|258445203|gb|ACV72175.1| putative laccase/diphenol oxidase [Castanea dentata]	NM_001049609.2	46	2.36781e-12	Oryza sativa Japonica Group Os01g0374600 (Os01g0374600) mRNA, complete cds	oxidation-reduction process	oxidoreductase activity//copper ion binding	--
comp67776_c0	1.455	58.74	5.53	5.33525	-3.40899	XP_003546437.1	241	3.85945e-22	PREDICTED: transcription factor bHLH35-like [Glycine max]	AK357294.1	69	5.32123e-26	Hordeum vulgare subsp. vulgare mRNA for predicted protein, complete cds, clone: NIASHv1049P14	--	protein dimerization activity	--
comp61339_c0	30	219.075	20.535	2.86839	-3.41527	XP_002309560.1	1365	9.85341e-179	predicted protein [Populus trichocarpa] >gi|222855536|gb|EEE93083.1| predicted protein [Populus trichocarpa]	XM_002324782.1	208	1.23304e-102	Populus trichocarpa predicted protein, mRNA	--	--	integral to membrane
comp64427_c0	0	4.605	0.43	#DIV/0!	-3.42079	XP_002325354.1	836	1.35779e-104	predicted protein [Populus trichocarpa] >gi|222862229|gb|EEE99735.1| predicted protein [Populus trichocarpa]	--	--	--	--	response to stimulus	methyltransferase activity	--
comp33849_c0	0	1.515	0.14	#DIV/0!	-3.43582	--	--	--	--	--	--	--	--	--	--	--
comp55949_c1	2.325	17.685	1.625	2.92722	-3.44401	AFJ20666.1	462	2.09777e-55	WRKY transcription factor 40 [Camellia sinensis]	JQ820201.1	99	7.80383e-43	Camellia sinensis WRKY transcription factor 40 mRNA, complete cds	regulation of transcription, DNA-dependent	sequence-specific DNA binding//sequence-specific DNA binding transcription factor activity	transcription factor complex
comp59123_c1	0	32.49	2.985	#DIV/0!	-3.44419	XP_002529714.1	126	8.67217e-06	conserved hypothetical protein [Ricinus communis] >gi|223530816|gb|EEF32680.1| conserved hypothetical protein [Ricinus communis]	--	--	--	--	--	--	--
comp61087_c0	42.875	794.51	72.82	4.21186	-3.44766	--	--	--	--	--	--	--	--	--	--	--
comp61645_c0	5.38	121.635	11.135	4.49881	-3.44938	ACI15345.1	417	2.0734e-47	NAC domain protein NAC4 [Gossypium hirsutum] >gi|206584355|gb|ACI15350.1| NAC domain protein NAC4 [Gossypium hirsutum]	--	--	--	--	regulation of transcription, DNA-dependent	DNA binding	--
comp52521_c0	15.325	35.025	3.2	1.1925	-3.45224	ACY74383.1	259	1.28181e-24	ERF2 transcription factor [Brassica carinata]	--	--	--	--	regulation of transcription, DNA-dependent	sequence-specific DNA binding transcription factor activity//DNA binding	nucleus//transcription factor complex
comp52301_c1	2.54	282.91	25.065	6.79937	-3.4966	--	--	--	--	--	--	--	--	autophagy	--	--
comp48704_c0	13.975	138.31	12.24	3.30699	-3.49823	CAA04670.1	1315	1.52477e-176	39 kDa EF-Hand containing protein [Solanum tuberosum]	--	--	--	--	signal transduction	calcium ion binding	proteinaceous extracellular matrix
comp57501_c0	47.215	907.95	80.19	4.2653	-3.50112	XP_002316890.1	1427	0	predicted protein [Populus trichocarpa] >gi|222859955|gb|EEE97502.1| predicted protein [Populus trichocarpa]	NM_001073808.1	39	1.19615e-08	Oryza sativa Japonica Group Os12g0615700 (Os12g0615700) mRNA, complete cds >gi|32968530|dbj|AK058512.1| Oryza sativa Japonica Group cDNA clone:001-016-G09, full insert sequence	drug transport//transmembrane transport//drug transmembrane transport//electron transport//transport//response to biotic stimulus	electron carrier activity//drug transmembrane transporter activity//antiporter activity//copper ion binding	membrane//integral to membrane
comp64356_c0	0	73.27	6.39	#DIV/0!	-3.51933	XP_003534655.1	1120	4.68869e-149	PREDICTED: cationic peroxidase 1-like [Glycine max]	--	--	--	--	peroxidase reaction//response to oxidative stress//oxidation-reduction process	heme binding//peroxidase activity	--
comp59646_c0	0.42	68.975	5.96	7.35954	-3.53269	XP_002285770.1	1825	0	PREDICTED: UDP-glycosyltransferase 85A2 [Vitis vinifera]	--	--	--	--	metabolic process	transferase activity, transferring hexosyl groups//cis-zeatin O-beta-D-glucosyltransferase activity//trans-zeatin O-beta-D-glucosyltransferase activity	--
comp43685_c0	0.545	11.09	0.945	4.34686	-3.5528	--	--	--	--	--	--	--	--	--	--	--
comp57521_c0	2.87	15.705	1.32	2.4521	-3.57261	XP_002319879.1	255	1.21835e-23	predicted protein [Populus trichocarpa] >gi|222858255|gb|EEE95802.1| predicted protein [Populus trichocarpa]	--	--	--	--	regulation of transcription, DNA-dependent//mitochondrion organization	sequence-specific DNA binding transcription factor activity//GTP binding//sequence-specific DNA binding//GTPase activity	integral to mitochondrial inner membrane//transcription factor complex
comp58106_c0	0.39	14.99	1.23	5.26438	-3.60727	CAN66038.1	132	1.00414e-06	hypothetical protein VITISV_010455 [Vitis vinifera]	X63063.1	35	7.61031e-07	P.sativum mRNA for dehydrin DHN3	response to water stimulus//DNA replication initiation//response to stress	--	--
comp52074_c1	2.255	4.84	0.39	1.10188	-3.63346	XP_002267468.1	636	1.39558e-73	PREDICTED: ethylene-responsive transcription factor ERF054-like [Vitis vinifera]	--	--	--	--	regulation of transcription, DNA-dependent	sequence-specific DNA binding transcription factor activity	transcription factor complex
comp62809_c0	9.055	224.895	18.03	4.63439	-3.64078	XP_002306280.1	1053	1.06042e-137	NAC domain protein, IPR003441 [Populus trichocarpa] >gi|222855729|gb|EEE93276.1| NAC domain protein, IPR003441 [Populus trichocarpa]	XM_001773530.1	75	7.25163e-29	Physcomitrella patens subsp. patens predicted protein (PHYPADRAFT_140222) mRNA, partial cds	response to abiotic stimulus//regulation of transcription, DNA-dependent//response to oxygen-containing compound//cellular process//response to stress//response to organic substance//biological regulation	DNA binding//arylesterase activity	--
comp52222_c0	2.92	22.61	1.775	2.95292	-3.67107	--	--	--	--	--	--	--	--	--	--	--
comp55949_c0	0.765	11.605	0.905	3.92314	-3.68068	ACU18913.1	334	4.30806e-34	unknown [Glycine max]	--	--	--	--	pathogenesis//attachment of spindle microtubules to kinetochore	--	extracellular space//mitotic spindle//DASH complex
comp21666_c0	0.9	15.495	1.205	4.10573	-3.6847	--	--	--	--	--	--	--	--	--	--	--
comp46710_c0	7.85	71.045	5.485	3.17797	-3.69517	--	--	--	--	--	--	--	--	--	--	--
comp31301_c0	6.34	35.61	2.73	2.48973	-3.70531	XP_002311438.1	229	2.07913e-21	AP2 domain-containing transcription factor [Populus trichocarpa] >gi|222851258|gb|EEE88805.1| AP2 domain-containing transcription factor [Populus trichocarpa]	--	--	--	--	leaf development//lateral root development//negative regulation of flower development//regulation of transcription, DNA-dependent//photoperiodism, flowering//response to brassinosteroid stimulus	DNA binding//sequence-specific DNA binding transcription factor activity	transcription factor complex//nucleus
comp58770_c0	2.605	168.755	12.825	6.0175	-3.7179	--	--	--	--	--	--	--	--	--	--	--
comp52977_c0	0.935	40.88	3.095	5.45029	-3.72338	--	--	--	--	--	--	--	--	--	--	--
comp58527_c0	72.605	1727.17	130.66	4.5722	-3.72452	--	--	--	--	--	--	--	--	--	--	--
comp54790_c0	0.45	8.605	0.65	4.25718	-3.72666	CBI22611.3	332	3.11855e-34	unnamed protein product [Vitis vinifera]	--	--	--	--	--	--	--
comp65095_c0	0.775	20.65	1.555	4.7358	-3.73116	XP_002531674.1	2480	0	ATP-binding cassette transporter, putative [Ricinus communis] >gi|223528705|gb|EEF30718.1| ATP-binding cassette transporter, putative [Ricinus communis]	--	--	--	--	organophosphate ester transport//organic phosphonate transport//ATP catabolic process	ATP binding//organic phosphonate transmembrane-transporting ATPase activity//ATPase activity//RNA helicase activity//GTPase activity//GTP binding//RNA binding	membrane
comp67463_c2	1.115	8.995	0.665	3.01208	-3.7577	--	--	--	--	--	--	--	--	--	--	--
comp54393_c0	14.385	55.95	4.065	1.95957	-3.78281	XP_002523521.1	1105	4.02384e-144	chitinase, putative [Ricinus communis] >gi|223537228|gb|EEF38860.1| chitinase, putative [Ricinus communis]	--	--	--	--	carbohydrate metabolic process//organic substance metabolic process	hydrolase activity, hydrolyzing O-glycosyl compounds//mannosyl-glycoprotein endo-beta-N-acetylglucosaminidase activity	cytoplasm
comp57165_c3	66.215	264.78	19.205	1.99956	-3.78524	ABV89652.1	453	5.90921e-51	early-responsive to dehydration 4 [Brassica rapa]	XM_002300301.1	116	2.5108e-52	Populus trichocarpa predicted protein, mRNA	--	--	membrane
comp49702_c0	0	12.585	0.905	#DIV/0!	-3.79764	--	--	--	--	--	--	--	--	--	--	--
comp41388_c0	0.325	7.93	0.565	4.60881	-3.811	--	--	--	--	--	--	--	--	--	--	--
comp61417_c0	1.055	128.705	9.165	6.93068	-3.81179	XP_002526860.1	1368	0	Anthocyanin 5-aromatic acyltransferase, putative [Ricinus communis] >gi|223533759|gb|EEF35491.1| Anthocyanin 5-aromatic acyltransferase, putative [Ricinus communis]	XM_004156548.1	54	3.76685e-17	PREDICTED: Cucumis sativus BAHD acyltransferase DCR-like (LOC101231447), mRNA	--	transferase activity, transferring acyl groups other than amino-acyl groups	--
comp57165_c0	60.385	251.12	17.87	2.05611	-3.81277	AAL47004.1	426	6.47125e-51	unknown [Davidia involucrata]	--	--	--	--	--	--	membrane
comp64108_c0	6.69	22.07	1.56	1.72201	-3.82247	XP_002514098.1	1508	0	conserved hypothetical protein [Ricinus communis] >gi|223546554|gb|EEF48052.1| conserved hypothetical protein [Ricinus communis]	--	--	--	--	metabolic process	hydrolase activity, acting on ester bonds//CoA-transferase activity	--
comp65431_c0	5.305	40.44	2.8	2.93036	-3.85228	XP_002328385.1	1019	0	sodium proton exchanger [Populus trichocarpa] >gi|222838100|gb|EEE76465.1| sodium proton exchanger [Populus trichocarpa]	AF527625.1	173	4.02891e-83	Tetragonia tetragonioides Na/H antiporter Nhx1 mRNA, complete cds	response to salt stress//cation transport//sodium ion transport//regulation of pH//lithium ion transport//leaf development//proton transport//transmembrane transport//oxidation-reduction process	sodium:hydrogen antiporter activity//oxidoreductase activity//solute:hydrogen antiporter activity//metal ion binding	integral to membrane//plasma membrane//vacuole//membrane
comp49918_c0	0.345	9.205	0.62	4.73775	-3.89208	--	--	--	--	--	--	--	--	--	--	--
comp60184_c0	2.94	7.255	0.485	1.30316	-3.90292	XP_003552326.1	392	3.19089e-42	PREDICTED: flavonol synthase/flavanone 3-hydroxylase-like [Glycine max]	--	--	--	--	--	--	--
comp49340_c0	0.835	24.385	1.63	4.86807	-3.90305	--	--	--	--	--	--	--	--	--	--	--
comp62026_c0	22.705	84.425	5.59	1.89466	-3.91675	XP_002298470.1	2075	0	predicted protein [Populus trichocarpa] >gi|222845728|gb|EEE83275.1| predicted protein [Populus trichocarpa]	XM_002459071.1	189	3.41617e-92	Sorghum bicolor hypothetical protein, mRNA	--	hydrolase activity, acting on ester bonds	--
comp66065_c1	0.505	43.295	2.855	6.42177	-3.92264	XP_002528844.1	1495	0	Potassium transporter, putative [Ricinus communis] >gi|223531695|gb|EEF33518.1| Potassium transporter, putative [Ricinus communis]	--	--	--	--	potassium ion transmembrane transport//potassium ion transport	potassium ion transmembrane transporter activity	membrane
comp64991_c0	9.01	165.495	10.81	4.19912	-3.93635	XP_002306938.1	850	1.50878e-107	predicted protein [Populus trichocarpa] >gi|222856387|gb|EEE93934.1| predicted protein [Populus trichocarpa]	AC074105.3	120	6.865e-54	Oryza sativa chromosome 10 clone OSJNBa0030B02, complete sequence	--	--	--
comp55117_c0	0.115	6.165	0.4	5.7444	-3.94603	XP_003602727.1	152	3.72376e-10	hypothetical protein MTR_3g098390 [Medicago truncatula] >gi|217070968|gb|ACJ83844.1| unknown [Medicago truncatula] >gi|355491775|gb|AES72978.1| hypothetical protein MTR_3g098390 [Medicago truncatula] >gi|388505280|gb|AFK40706.1| unknown [Medicago truncatula]	--	--	--	--	--	--	--
comp62995_c0	2.16	18.275	1.185	3.08077	-3.94691	XP_002533622.1	1011	4.90693e-131	Auxin-induced protein 5NG4, putative [Ricinus communis] >gi|223526496|gb|EEF28766.1| Auxin-induced protein 5NG4, putative [Ricinus communis]	--	--	--	--	--	--	membrane
comp46710_c1	22.945	215.495	13.945	3.2314	-3.94983	ADI39634.1	236	1.86038e-22	plastid jasmonates ZIM-domain protein [Hevea brasiliensis]	--	--	--	--	--	protein binding	--
comp66065_c0	0.91	36.695	2.37	5.33357	-3.95262	CBI32229.3	351	7.34518e-36	unnamed protein product [Vitis vinifera]	--	--	--	--	potassium ion transmembrane transport//potassium ion transport	potassium ion transmembrane transporter activity	membrane
comp48675_c0	0.295	5.405	0.34	4.19551	-3.99069	--	--	--	--	--	--	--	--	--	--	--
comp59404_c0	0.185	4.975	0.31	4.7491	-4.00436	XP_002517056.1	3526	0	cation-transporting atpase plant, putative [Ricinus communis] >gi|223543691|gb|EEF45219.1| cation-transporting atpase plant, putative [Ricinus communis]	XM_001780875.1	86	1.21761e-34	Physcomitrella patens subsp. patens predicted protein (PHYPADRAFT_224496) mRNA, complete cds	calcium ion transport//calcium ion transmembrane transport//ATP biosynthetic process	nucleotide binding//ATP binding//calcium-transporting ATPase activity//metal ion binding	sarcoplasmic reticulum//integral to membrane
comp31535_c0	0	5.81	0.36	#DIV/0!	-4.01247	--	--	--	--	--	--	--	--	pathogenesis	--	--
comp60926_c0	0.125	6.755	0.41	5.75596	-4.04226	XP_002301392.1	647	3.1416e-78	predicted protein [Populus trichocarpa] >gi|222843118|gb|EEE80665.1| predicted protein [Populus trichocarpa]	--	--	--	--	--	--	--
comp62726_c0	14.75	36.175	2.19	1.29428	-4.04599	CAN76136.1	310	1.22887e-30	hypothetical protein VITISV_034276 [Vitis vinifera]	--	--	--	--	--	--	--
comp64650_c0	0.905	9.64	0.58	3.41304	-4.05491	XP_003523823.1	107	9.19007e-09	PREDICTED: uncharacterized protein LOC100787579 [Glycine max]	--	--	--	--	--	protein binding	--
comp51742_c1	3.39	40.765	2.375	3.58797	-4.10133	XP_002511397.1	320	1.02604e-30	conserved hypothetical protein [Ricinus communis] >gi|223550512|gb|EEF51999.1| conserved hypothetical protein [Ricinus communis]	--	--	--	--	--	--	--
comp63492_c0	9.55	219.97	12.775	4.52566	-4.10591	XP_002272357.1	498	1.07129e-54	PREDICTED: 60S ribosomal protein L19-2 [Vitis vinifera]	NM_001254366.2	204	2.46661e-100	Glycine max 60S ribosomal protein L19-2-like (LOC100818880), mRNA	ribosome biogenesis//translation	structural constituent of ribosome//nutrient reservoir activity//chromatin binding	extracellular region//intrinsic to membrane//plasma membrane//nucleolus//cytosolic large ribosomal subunit//chromatin//intracellular//ribosome
comp33348_c0	0	16.585	0.95	#DIV/0!	-4.12581	--	--	--	--	--	--	--	--	--	--	--
comp29838_c0	0.375	12.345	0.705	5.04089	-4.13016	--	--	--	--	--	--	--	--	--	--	--
comp39916_c0	0.175	8.73	0.495	5.64055	-4.14048	XP_002515966.1	325	3.07819e-33	DNA binding protein, putative [Ricinus communis] >gi|223544871|gb|EEF46386.1| DNA binding protein, putative [Ricinus communis]	--	--	--	--	viral process	chromatin binding//binding	chromatin//virion
comp56664_c0	5.405	16.275	0.91	1.59029	-4.16065	XP_002875996.1	159	8.30321e-12	ATPSK4 [Arabidopsis lyrata subsp. lyrata] >gi|297321834|gb|EFH52255.1| ATPSK4 [Arabidopsis lyrata subsp. lyrata]	--	--	--	--	signal transduction//growth//cell proliferation	growth factor activity	extracellular region
comp62920_c0	0.87	16.48	0.915	4.24356	-4.1708	XP_002301527.1	1558	0	predicted protein [Populus trichocarpa] >gi|222843253|gb|EEE80800.1| predicted protein [Populus trichocarpa]	--	--	--	--	metabolic process	transferase activity, transferring acyl groups	--
comp51742_c0	1.8	42.055	2.32	4.54621	-4.18008	XP_002282800.1	437	6.95513e-51	PREDICTED: probable inactive poly [ADP-ribose] polymerase SRO2 [Vitis vinifera]	--	--	--	--	--	--	--
comp57567_c0	61.53	199.205	10.92	1.69489	-4.18921	XP_002322403.1	564	1.18047e-67	predicted protein [Populus trichocarpa] >gi|222869399|gb|EEF06530.1| predicted protein [Populus trichocarpa]	--	--	--	--	sucrose metabolic process//starch metabolic process//signal transduction	enzyme inhibitor activity//pectinesterase activity//signal transducer activity	membrane
comp62413_c0	0.25	22.91	1.215	6.51791	-4.23695	XP_002304653.1	370	2.03768e-39	predicted protein [Populus trichocarpa] >gi|222842085|gb|EEE79632.1| predicted protein [Populus trichocarpa]	--	--	--	--	--	--	--
comp64153_c0	0.255	7.655	0.405	4.90783	-4.24041	XP_002515254.1	3145	0	Stachyose synthase precursor, putative [Ricinus communis] >gi|223545734|gb|EEF47238.1| Stachyose synthase precursor, putative [Ricinus communis]	--	--	--	--	metabolic process//carbohydrate metabolic process//galactose metabolic process	galactinol-raffinose galactosyltransferase activity//hydrolase activity, hydrolyzing O-glycosyl compounds	--
comp34943_c0	0	8.94	0.47	#DIV/0!	-4.24954	--	--	--	--	--	--	--	--	--	--	--
comp49742_c0	5.57	152.95	8.03	4.77924	-4.25152	XP_002309897.1	214	4.25879e-19	predicted protein [Populus trichocarpa] >gi|222852800|gb|EEE90347.1| predicted protein [Populus trichocarpa]	--	--	--	--	--	beta-catenin binding	catenin complex//mediator complex
comp66654_c0	0.555	18.765	0.985	5.07941	-4.25178	XP_002302613.1	1767	0	predicted protein [Populus trichocarpa] >gi|222844339|gb|EEE81886.1| predicted protein [Populus trichocarpa]	AY234124.1	110	2.41096e-48	Primula farinosa sphingolipid delta-8 desaturase mRNA, complete cds	lipid metabolic process//fatty acid biosynthetic process//oxidation-reduction process	heme binding//oxidoreductase activity, acting on paired donors, with oxidation of a pair of donors resulting in the reduction of molecular oxygen to two molecules of water//iron ion binding	--
comp49173_c0	25.795	325.505	16.955	3.65752	-4.2629	CBI22611.3	314	6.95581e-31	unnamed protein product [Vitis vinifera]	--	--	--	--	--	--	--
comp42549_c0	1.375	5.47	0.28	1.99211	-4.28804	--	--	--	--	--	--	--	--	--	--	--
comp56485_c0	0	20.735	1.015	#DIV/0!	-4.35252	XP_002309488.1	153	1.88436e-09	predicted protein [Populus trichocarpa] >gi|222855464|gb|EEE93011.1| predicted protein [Populus trichocarpa]	--	--	--	--	--	translation regulator activity	--
comp63137_c0	0.25	11.27	0.55	5.49442	-4.35691	XP_002274808.1	1787	0	PREDICTED: multidrug and toxin extrusion protein 2-like [Vitis vinifera]	AK353201.1	64	1.07941e-22	Thellungiella halophila mRNA, complete cds, clone: RTFL01-22-I12	drug transmembrane transport//drug transport//transmembrane transport//transport	drug transmembrane transporter activity//antiporter activity	membrane
comp43962_c0	9.08	374.405	17.875	5.36576	-4.38858	CBI31462.3	369	5.03467e-41	unnamed protein product [Vitis vinifera]	BT147648.1	83	9.70694e-34	Medicago truncatula clone JCVI-FLMt-15O10 unknown mRNA	transport	transporter activity	membrane
comp55613_c0	0.88	9.265	0.44	3.39622	-4.39622	XP_002272592.1	1076	5.04081e-145	PREDICTED: putative glutamine amidotransferase YLR126C [Vitis vinifera] >gi|297743705|emb|CBI36588.3| unnamed protein product [Vitis vinifera]	--	--	--	--	glutamine metabolic process//L-methionine biosynthetic process from homoserine via O-succinyl-L-homoserine and cystathionine//methionine metabolic process//cobalamin biosynthetic process//acyl-carrier-protein biosynthetic process	hydrolase activity//catalytic activity//homoserine O-succinyltransferase activity	cytoplasm
comp29269_c0	0	5.585	0.265	#DIV/0!	-4.39749	--	--	--	--	--	--	--	--	--	--	--
comp41522_c1	2.84	45.155	2.14	3.99092	-4.3992	AAN40746.1	404	2.92176e-47	tonoplast intrinsic protein [Kandelia candel]	BT102589.1	86	8.75521e-36	Picea glauca clone GQ0197_E19 mRNA sequence	transport	transporter activity	integral to membrane//membrane
comp60388_c0	1.795	176.515	8.285	6.61966	-4.41315	ABK96213.1	304	2.09524e-29	unknown [Populus trichocarpa x Populus deltoides]	NM_001195883.1	44	7.82486e-12	Zea mays putative tify domain/CCT motif transcription factor family protein (LOC100501038), mRNA >gi|224029742|gb|BT067050.1| Zea mays full-length cDNA clone ZM_BFb0171M01 mRNA, complete cds	--	--	--
comp61231_c0	0.29	7.95	0.355	4.77683	-4.48506	AAY85179.1	257	8.46268e-23	fiber expressed protein [Gossypium hirsutum]	--	--	--	--	--	--	--
comp46885_c0	3.11	8.485	0.375	1.448	-4.49995	XP_003634826.1	187	6.87298e-16	PREDICTED: protein TIFY 5A-like [Vitis vinifera] >gi|296080857|emb|CBI18787.3| unnamed protein product [Vitis vinifera]	--	--	--	--	--	--	--
comp54879_c0	22.15	740.425	32.33	5.06298	-4.51741	AAO39008.1	845	5.95888e-111	plasma intrinsic protein 2,2 [Juglans regia]	CT830101.1	178	1.71814e-86	Oryza sativa (indica cultivar-group) cDNA clone:OSIGCSN018K11, full insert sequence	transport	transporter activity	integral to membrane//membrane
comp50825_c2	0.51	20.99	0.915	5.36306	-4.51979	XP_002892126.1	198	3.66833e-17	late embryogenesis abundant 3 family protein [Arabidopsis lyrata subsp. lyrata] >gi|297337968|gb|EFH68385.1| late embryogenesis abundant 3 family protein [Arabidopsis lyrata subsp. lyrata]	--	--	--	--	response to stress	--	--
comp53026_c0	1.54	11.015	0.48	2.83847	-4.52029	AAK62460.1	176	7.44449e-13	putative protein [Arabidopsis thaliana]	--	--	--	--	--	double-stranded DNA binding	cytoplasm
comp62692_c0	95.91	1250.62	54.055	3.70482	-4.53207	ADO17795.1	1047	1.82315e-139	tonoplast intrinsic protein [Jatropha curcas]	DQ226889.1	210	4.91277e-104	Boechera divaricarpa isolate SLW-D-E07 mRNA sequence	transport	transporter activity	membrane//integral to membrane
comp45468_c0	0.99	8.535	0.36	3.10789	-4.56732	XP_002512591.1	148	6.1975e-15	nitrate transporter, putative [Ricinus communis] >gi|223548552|gb|EEF50043.1| nitrate transporter, putative [Ricinus communis]	--	--	--	--	--	--	--
comp55763_c0	7.655	81.76	3.445	3.41692	-4.56882	AFK33479.1	1153	3.04967e-146	unknown [Lotus japonicus]	--	--	--	--	lipid metabolic process	hydrolase activity, acting on ester bonds	--
comp57728_c0	0.195	10.16	0.425	5.70328	-4.57929	XP_002282471.1	729	1.31951e-91	PREDICTED: mitochondrial outer membrane protein porin of 34 kDa [Vitis vinifera] >gi|147769857|emb|CAN61274.1| hypothetical protein VITISV_039065 [Vitis vinifera] >gi|296082856|emb|CBI22157.3| unnamed protein product [Vitis vinifera]	--	--	--	--	regulation of anion transport//transmembrane transport//anion transport	voltage-gated anion channel activity	mitochondrial outer membrane
comp54986_c0	0.11	35.21	1.45	8.32234	-4.60186	XP_003625258.1	263	1.00548e-24	Seed maturation protein [Medicago truncatula] >gi|355500273|gb|AES81476.1| Seed maturation protein [Medicago truncatula]	--	--	--	--	embryo development//lipid transport//lipoprotein metabolic process	lipid binding	extracellular region
comp60182_c0	0.695	5.73	0.235	3.04345	-4.6078	--	--	--	--	--	--	--	--	--	--	--
comp50314_c1	0.64	20.24	0.825	4.98299	-4.61667	CBI22611.3	292	1.10959e-28	unnamed protein product [Vitis vinifera]	--	--	--	--	--	--	membrane
comp33814_c0	0	10.47	0.425	#DIV/0!	-4.62265	--	--	--	--	--	--	--	--	--	--	--
comp50010_c1	0.96	5.355	0.215	2.47978	-4.63848	ABY81288.1	334	1.44119e-34	cell-wall invertase [Populus alba x Populus grandidentata]	--	--	--	--	sucrose metabolic process//starch metabolic process//carbohydrate metabolic process	sucrose alpha-glucosidase activity	glucosidase II complex
comp40293_c0	0.455	29.4	1.18	6.01381	-4.63896	--	--	--	--	--	--	--	--	--	--	--
comp50285_c0	0	32.67	1.31	#DIV/0!	-4.64033	XP_002280033.1	450	8.17615e-52	PREDICTED: uncharacterized protein LOC100262760 [Vitis vinifera] >gi|296081670|emb|CBI20675.3| unnamed protein product [Vitis vinifera]	CP002688.1	56	4.49434e-19	Arabidopsis thaliana chromosome 5, complete sequence	--	--	--
comp63295_c1	1.67	14.45	0.575	3.11315	-4.65136	XP_002888881.1	292	1.06992e-28	hypothetical protein ARALYDRAFT_476383 [Arabidopsis lyrata subsp. lyrata] >gi|297334722|gb|EFH65140.1| hypothetical protein ARALYDRAFT_476383 [Arabidopsis lyrata subsp. lyrata]	--	--	--	--	--	--	--
comp24530_c0	0	7.3	0.29	#DIV/0!	-4.65377	--	--	--	--	--	--	--	--	--	--	--
comp50121_c0	0.245	23.55	0.91	6.5868	-4.69372	AFK48691.1	348	9.32066e-38	unknown [Lotus japonicus]	XM_003519546.1	57	3.23983e-19	PREDICTED: Glycine max ethylene-responsive transcription factor 7-like (LOC100803943), mRNA	regulation of transcription, DNA-dependent	sequence-specific DNA binding transcription factor activity	transcription factor complex
comp613_c0	0	9.34	0.36	#DIV/0!	-4.69735	AFK24456.1	249	2.10642e-24	expansin-like 1 [Ziziphus jujuba]	--	--	--	--	--	--	--
comp667999_c0	0.94	11.195	0.43	3.57405	-4.70237	ACN76550.1	360	5.53065e-42	putative plasma membrane intrinsic protein PIP family member 1 aquaporin [Cedrela odorata]	BT106471.1	50	7.67643e-16	Picea glauca clone GQ03002_G07 mRNA sequence	transport	transporter activity	membrane//integral to membrane
comp58985_c0	0.12	7.395	0.28	5.94544	-4.72305	XP_002325867.1	605	1.51417e-70	predicted protein [Populus trichocarpa] >gi|222862742|gb|EEF00249.1| predicted protein [Populus trichocarpa]	NM_001049255.1	102	6.68036e-44	Oryza sativa Japonica Group Os01g0274800 (Os01g0274800) mRNA, partial cds	--	chromatin binding	chromatin
comp355980_c0	0.28	6.94	0.26	4.63144	-4.73835	XP_002325402.1	275	3.49725e-27	NAC domain protein, IPR003441 [Populus trichocarpa] >gi|222862277|gb|EEE99783.1| NAC domain protein, IPR003441 [Populus trichocarpa]	--	--	--	--	regulation of transcription, DNA-dependent	DNA binding	--
comp62172_c0	0.57	68.89	2.48	6.91719	-4.79588	XP_002302164.1	183	7.76347e-12	AP2/ERF domain-containing transcription factor [Populus trichocarpa] >gi|222843890|gb|EEE81437.1| AP2/ERF domain-containing transcription factor [Populus trichocarpa]	XM_002990182.1	59	6.75276e-20	Selaginella moellendorffii hypothetical protein, mRNA	regulation of transcription, DNA-dependent	sequence-specific DNA binding transcription factor activity	transcription factor complex
comp58563_c0	6.055	60.395	2.155	3.31823	-4.80867	XP_002514098.1	1592	0	conserved hypothetical protein [Ricinus communis] >gi|223546554|gb|EEF48052.1| conserved hypothetical protein [Ricinus communis]	XM_003534881.1	171	3.72978e-82	PREDICTED: Glycine max putative nuclease HARBI1-like (LOC100802708), mRNA	--	hydrolase activity, acting on ester bonds	--
comp54907_c0	0.645	12.4	0.44	4.2649	-4.81669	XP_002279245.1	631	1.57932e-76	PREDICTED: F-box protein PP2-B15 [Vitis vinifera]	--	--	--	--	--	protein binding	--
comp59177_c0	1.41	63.925	2.25	5.50261	-4.82838	XP_002305454.1	304	8.1825e-47	predicted protein [Populus trichocarpa] >gi|222848418|gb|EEE85965.1| predicted protein [Populus trichocarpa]	--	--	--	--	translation//ribosome biogenesis	structural constituent of ribosome//zinc ion binding//structural molecule activity	keratin filament//intracellular//ribosome
comp53710_c0	1.085	385.59	13.54	8.47323	-4.83177	XP_002278023.1	504	2.4779e-57	PREDICTED: geranylgeranyl pyrophosphate synthase-related protein, chloroplastic [Vitis vinifera]	--	--	--	--	isoprenoid biosynthetic process	--	--
comp64913_c0	0.885	11.735	0.38	3.729	-4.94867	XP_002321584.1	1542	0	predicted protein [Populus trichocarpa] >gi|222868580|gb|EEF05711.1| predicted protein [Populus trichocarpa]	--	--	--	--	protein ubiquitination	protein binding//ubiquitin-protein ligase activity	ubiquitin ligase complex
comp56970_c0	1.02	68.805	2.185	6.07587	-4.97681	NP_201509.1	655	4.47943e-78	mitogen-activated protein kinase kinase kinase 19 [Arabidopsis thaliana] >gi|10177595|dbj|BAB10942.1| protein kinase-like protein [Arabidopsis thaliana] >gi|332010915|gb|AED98298.1| mitogen-activated protein kinase kinase kinase 19 [Arabidopsis thaliana]	AC232512.1	34	4.11152e-06	Brassica rapa subsp. pekinensis clone KBrB065B14, complete sequence	protein phosphorylation//response to hormone stimulus//cellular process//response to oxygen-containing compound	ATP binding//transferase activity, transferring phosphorus-containing groups//protein kinase activity	--
comp57232_c0	0	54.465	1.715	#DIV/0!	-4.98905	--	--	--	--	--	--	--	--	--	--	--
comp56518_c0	1.34	14.595	0.455	3.44517	-5.00346	--	--	--	--	--	--	--	--	--	--	--
comp23023_c0	0.78	84.41	2.61	6.7578	-5.01529	XP_003612216.1	605	7.10121e-76	Atfp6-like protein [Medicago truncatula] >gi|355513551|gb|AES95174.1| Atfp6-like protein [Medicago truncatula]	XM_002465791.1	76	1.03259e-29	Sorghum bicolor hypothetical protein, mRNA	metal ion transport	metal ion binding	--
comp129626_c0	0.265	8.405	0.255	4.98718	-5.04268	--	--	--	--	--	--	--	--	--	--	--
comp63868_c2	0.315	126.315	3.735	8.64746	-5.07977	CBI30344.3	306	6.12075e-30	unnamed protein product [Vitis vinifera]	XM_002979018.1	54	2.10665e-17	Selaginella moellendorffii hypothetical protein, mRNA	--	DNA binding	--
comp46665_c0	0	29.905	0.865	#DIV/0!	-5.11154	XP_003544588.1	201	4.98741e-17	PREDICTED: uncharacterized protein LOC100804219 [Glycine max]	--	--	--	--	--	--	--
comp125372_c0	0	12.13	0.35	#DIV/0!	-5.11508	NP_001238193.1	357	1.12701e-40	uncharacterized protein LOC100305884 precursor [Glycine max] >gi|255626881|gb|ACU13785.1| unknown [Glycine max]	--	--	--	--	sexual reproduction//actin cytoskeleton organization	Rho GTPase binding//actin binding	extracellular region
comp62784_c0	0.595	89.995	2.565	7.24081	-5.13281	XP_002267894.2	1144	2.14109e-149	PREDICTED: uncharacterized protein LOC100246969 [Vitis vinifera]	--	--	--	--	respiratory electron transport chain	--	membrane//integral to membrane
comp64114_c1	0	132.875	3.72	#DIV/0!	-5.15862	XP_002519733.1	380	6.74942e-39	WRKY transcription factor, putative [Ricinus communis] >gi|223541150|gb|EEF42706.1| WRKY transcription factor, putative [Ricinus communis]	--	--	--	--	regulation of transcription, DNA-dependent	sequence-specific DNA binding transcription factor activity//sequence-specific DNA binding	transcription factor complex
comp50349_c0	0	5.04	0.135	#DIV/0!	-5.22239	--	--	--	--	--	--	--	--	--	--	--
comp53451_c0	0	5.675	0.15	#DIV/0!	-5.24159	XP_002280043.1	348	8.89747e-35	PREDICTED: ethylene-responsive transcription factor ERF025-like [Vitis vinifera]	--	--	--	--	regulation of transcription, DNA-dependent//nucleotide-excision repair	sequence-specific DNA binding transcription factor activity//ATP-dependent DNA helicase activity	transcription factor complex//nucleus//core TFIIH complex//replication fork
comp51964_c0	1.875	10.395	0.27	2.47093	-5.26679	--	--	--	--	--	--	--	--	--	--	--
comp56420_c0	0.21	14.525	0.375	6.11201	-5.2755	XP_002299575.1	369	3.59168e-39	predicted protein [Populus trichocarpa] >gi|222846833|gb|EEE84380.1| predicted protein [Populus trichocarpa]	--	--	--	--	--	protein dimerization activity	--
comp50156_c0	1.99	21.04	0.52	3.40229	-5.33848	--	--	--	--	--	--	--	--	--	--	--
comp63868_c1	0	108.835	2.645	#DIV/0!	-5.36273	--	--	--	--	--	--	--	--	oxidation-reduction process	chlorophyllide a oxygenase [overall] activity	--
comp63162_c0	0.095	5.925	0.14	5.96274	-5.40332	XP_002321921.1	1864	0	cytochrome P450 [Populus trichocarpa] >gi|222868917|gb|EEF06048.1| cytochrome P450 [Populus trichocarpa]	XM_002267990.2	168	1.65537e-80	PREDICTED: Vitis vinifera cytokinin hydroxylase-like (LOC100253152), mRNA	electron transport//oxidation-reduction process	oxidoreductase activity, acting on paired donors, with incorporation or reduction of molecular oxygen//iron ion binding//electron carrier activity//monooxygenase activity//heme binding	--
comp56420_c1	0	10.17	0.24	#DIV/0!	-5.40514	--	--	--	--	--	--	--	--	--	--	membrane
comp56502_c0	1.53	60.67	1.355	5.30938	-5.48462	XP_002318498.1	1489	0	predicted protein [Populus trichocarpa] >gi|222859171|gb|EEE96718.1| predicted protein [Populus trichocarpa]	--	--	--	--	oxidation-reduction process	oxidoreductase activity//oxidoreductase activity, acting on paired donors, with incorporation or reduction of molecular oxygen, 2-oxoglutarate as one donor, and incorporation of one atom each of oxygen into both donors	--
comp56460_c0	0	8.5	0.185	#DIV/0!	-5.52187	NP_001242439.1	328	3.71173e-34	uncharacterized protein LOC100806026 [Glycine max] >gi|255646453|gb|ACU23705.1| unknown [Glycine max]	--	--	--	--	oxidation-reduction process	oxidoreductase activity, acting on paired donors, with incorporation or reduction of molecular oxygen, 2-oxoglutarate as one donor, and incorporation of one atom each of oxygen into both donors//iron ion binding//oxidoreductase activity	--
comp49417_c0	0	12.96	0.28	#DIV/0!	-5.5325	--	--	--	--	--	--	--	--	--	--	--
comp56235_c0	0.44	31.97	0.67	6.18307	-5.57641	XP_002525303.1	174	9.06796e-14	phytosulfokines precursor, putative [Ricinus communis] >gi|223535461|gb|EEF37131.1| phytosulfokines precursor, putative [Ricinus communis]	XM_004156819.1	33	6.44878e-06	PREDICTED: Cucumis sativus phytosulfokines 3-like (LOC101219842), mRNA	growth//signal transduction//cell proliferation	growth factor activity	extracellular region
comp60758_c0	4.015	378.975	7.68	6.56056	-5.62485	XP_002323582.1	1318	6.31214e-177	predicted protein [Populus trichocarpa] >gi|222868212|gb|EEF05343.1| predicted protein [Populus trichocarpa]	XM_004302541.1	145	8.5999e-68	PREDICTED: Fragaria vesca subsp. vesca protein SRG1-like (LOC101296212), mRNA	oxidation-reduction process//response to karrikin	oxidoreductase activity//oxidoreductase activity, acting on paired donors, with incorporation or reduction of molecular oxygen, 2-oxoglutarate as one donor, and incorporation of one atom each of oxygen into both donors	--
comp57172_c0	0.22	6.455	0.13	4.87484	-5.63383	XP_002284381.1	1105	1.97192e-144	PREDICTED: zeatin O-glucosyltransferase-like [Vitis vinifera]	--	--	--	--	metabolic process//lipid glycosylation//carbohydrate metabolic process	transferase activity, transferring hexosyl groups//carbohydrate binding	--
comp61222_c0	0	13.455	0.27	#DIV/0!	-5.63904	BAG50063.1	256	5.93364e-24	transcription factor AP2-EREBP [Lotus japonicus]	--	--	--	--	intracellular signal transduction//regulation of transcription, DNA-dependent	DNA binding//sequence-specific DNA binding transcription factor activity	transcription factor complex//nucleus
comp59431_c0	0.13	155.165	3.055	10.2211	-5.66649	AFK45569.1	302	4.67744e-29	unknown [Lotus japonicus]	XM_002523526.1	41	5.38435e-10	Ricinus communis DNA binding protein, putative, mRNA	regulation of transcription, DNA-dependent	sequence-specific DNA binding transcription factor activity	transcription factor complex
comp46101_c0	0.88	41.445	0.81	5.55755	-5.67713	XP_002526462.1	700	4.33548e-88	lactoylglutathione lyase, putative [Ricinus communis] >gi|223534242|gb|EEF35957.1| lactoylglutathione lyase, putative [Ricinus communis]	XM_004960762.1	100	6.04119e-43	PREDICTED: Setaria italica uncharacterized LOC101757142 (LOC101757142), mRNA	--	--	--
comp47864_c0	0	9.1	0.175	#DIV/0!	-5.70044	--	--	--	--	--	--	--	--	--	--	--
comp62511_c0	0	8.235	0.15	#DIV/0!	-5.77873	XP_002304466.1	358	3.5845e-37	AP2/ERF domain-containing transcription factor [Populus trichocarpa] >gi|222841898|gb|EEE79445.1| AP2/ERF domain-containing transcription factor [Populus trichocarpa]	--	--	--	--	regulation of transcription, DNA-dependent	sequence-specific DNA binding transcription factor activity	transcription factor complex
comp58319_c0	0.25	5.21	0.09	4.38128	-5.85521	XP_002510450.1	2072	0	gulonolactone oxidase, putative [Ricinus communis] >gi|223551151|gb|EEF52637.1| gulonolactone oxidase, putative [Ricinus communis]	FR692361.1	85	2.3286e-34	Citrus reshni microsatellite DNA, locus mCrCIR02E08	amino sugar metabolic process//oxidation-reduction process//cytokinin metabolic process	cytokinin dehydrogenase activity//flavin adenine dinucleotide binding//UDP-N-acetylmuramate dehydrogenase activity//oxidoreductase activity	--
comp57931_c0	0	5.135	0.085	#DIV/0!	-5.91676	XP_003546689.1	255	8.22545e-23	PREDICTED: uncharacterized protein LOC100819194 [Glycine max]	--	--	--	--	--	--	--
comp50285_c1	0	32.045	0.44	#DIV/0!	-6.18645	XP_002280033.1	360	2.17116e-39	PREDICTED: uncharacterized protein LOC100262760 [Vitis vinifera] >gi|296081670|emb|CBI20675.3| unnamed protein product [Vitis vinifera]	--	--	--	--	--	--	--
comp56414_c0	0.22	110.525	1.45	8.97265	-6.25218	ACJ85077.1	222	2.1336e-20	unknown [Medicago truncatula]	--	--	--	--	--	--	--
comp56460_c1	0	7.025	0.09	#DIV/0!	-6.28643	XP_002519685.1	748	1.4872e-94	gibberellin 2-oxidase, putative [Ricinus communis] >gi|223541102|gb|EEF42658.1| gibberellin 2-oxidase, putative [Ricinus communis]	--	--	--	--	oxidation-reduction process	oxidoreductase activity, acting on paired donors, with incorporation or reduction of molecular oxygen, 2-oxoglutarate as one donor, and incorporation of one atom each of oxygen into both donors//oxidoreductase activity	--
comp63382_c0	0.71	69.16	0.885	6.60598	-6.28812	XP_002278924.2	1766	0	PREDICTED: putative UPF0481 protein At3g02645-like [Vitis vinifera]	--	--	--	--	--	--	--
comp61222_c1	0	15.765	0.18	#DIV/0!	-6.45258	--	--	--	--	--	--	--	--	--	--	--
comp65758_c0	0.305	15.38	0.175	5.6561	-6.45756	XP_002264897.1	1709	0	PREDICTED: cytochrome P450 94A1 [Vitis vinifera] >gi|147835182|emb|CAN76753.1| hypothetical protein VITISV_011074 [Vitis vinifera]	--	--	--	--	oxidation-reduction process//fatty acid metabolic process//cytoskeletal anchoring at plasma membrane//electron transport//proteolysis	alkane 1-monooxygenase activity//serine-type endopeptidase activity//electron carrier activity//heme binding//oxidoreductase activity, acting on paired donors, with incorporation or reduction of molecular oxygen//iron ion binding	dystrophin-associated glycoprotein complex
comp55374_c0	0.17	7.66	0.075	5.49374	-6.67431	XP_002271138.1	282	4.2124e-27	PREDICTED: BON1-associated protein 2-like [Vitis vinifera]	--	--	--	--	--	--	--
comp56417_c0	0	13.26	0.125	#DIV/0!	-6.72901	XP_002271141.1	277	2.33913e-25	PREDICTED: transcription factor bHLH120 [Vitis vinifera] >gi|296084088|emb|CBI24476.3| unnamed protein product [Vitis vinifera]	--	--	--	--	--	protein dimerization activity	--
comp59732_c0	0.495	83.57	0.585	7.39941	-7.1584	AFP58845.1	1190	1.89495e-159	gibberellin 2-oxidase [Populus tomentosa]	GU189414.2	130	1.5544e-59	Ipomoea nil gibberellin 2-oxidase 1 (GA2ox1) mRNA, complete cds	oxidation-reduction process	oxidoreductase activity//oxidoreductase activity, acting on paired donors, with incorporation or reduction of molecular oxygen, 2-oxoglutarate as one donor, and incorporation of one atom each of oxygen into both donors	--
comp53982_c1	0.26	127.87	0.865	8.94195	-7.20776	NP_564349.1	171	7.60889e-13	protein TIFY 5A [Arabidopsis thaliana] >gi|75155014|sp|Q8LBM2.1|TIF5A_ARATH RecName: Full=Protein TIFY 5A; AltName: Full=Jasmonate ZIM domain-containing protein 8 >gi|21592731|gb|AAM64680.1| unknown [Arabidopsis thaliana] >gi|109946551|gb|ABG48454.1| At1g30135 [Arabidopsis thaliana] >gi|332193063|gb|AEE31184.1| protein TIFY 5A [Arabidopsis thaliana]	--	--	--	--	response to stimulus	--	--
comp65886_c0	0.095	133.06	0.83	10.4519	-7.32475	XP_002306712.1	276	1.9384e-23	AP2/ERF domain-containing transcription factor [Populus trichocarpa] >gi|222856161|gb|EEE93708.1| AP2/ERF domain-containing transcription factor [Populus trichocarpa]	AK367480.1	44	1.56086e-11	Hordeum vulgare subsp. vulgare mRNA for predicted protein, complete cds, clone: NIASHv2057P20	regulation of transcription, DNA-dependent	sequence-specific DNA binding transcription factor activity	transcription factor complex
comp73071_c0	1.055	90.085	0.485	6.41597	-7.53716	XP_002534131.1	222	7.47249e-22	Thioredoxin H-type [Ricinus communis] >gi|11135282|sp|Q43636.1|TRXH_RICCO RecName: Full=Thioredoxin H-type; Short=Trx-H >gi|1255954|emb|CAA94534.1| thioredoxin [Ricinus communis] >gi|223525803|gb|EEF28248.1| Thioredoxin H-type [Ricinus communis]	--	--	--	--	cell redox homeostasis//glycerol ether metabolic process//electron transport//electron transport chain	electron carrier activity//oxidoreductase activity//protein disulfide oxidoreductase activity	cytoplasm
comp55671_c0	0	22.11	0.095	#DIV/0!	-7.86256	XP_002883298.1	396	6.9339e-42	basic helix-loop-helix family protein [Arabidopsis lyrata subsp. lyrata] >gi|297329138|gb|EFH59557.1| basic helix-loop-helix family protein [Arabidopsis lyrata subsp. lyrata]	--	--	--	--	intracellular protein transport	protein dimerization activity	mitochondrial outer membrane
comp61734_c0	0	21.02	0.09	#DIV/0!	-7.86762	XP_002272888.1	221	1.22949e-18	PREDICTED: uncharacterized protein LOC100263249 [Vitis vinifera]	--	--	--	--	--	--	--
comp46050_c0	0	39.285	0.14	#DIV/0!	-8.13241	AAR28674.1	143	1.49618e-08	CBF-like transcription factor [Vitis riparia]	--	--	--	--	--	--	--
comp54673_c0	0.73	34.6	0.12	5.56673	-8.17159	XP_002277769.1	149	6.37454e-10	PREDICTED: protein TIFY 5A [Vitis vinifera] >gi|147805843|emb|CAN62787.1| hypothetical protein VITISV_033493 [Vitis vinifera] >gi|297740737|emb|CBI30919.3| unnamed protein product [Vitis vinifera]	--	--	--	--	--	--	--
comp53760_c0	0	108.675	0.175	#DIV/0!	-9.27845	XP_003552326.1	415	1.752e-46	PREDICTED: flavonol synthase/flavanone 3-hydroxylase-like [Glycine max]	--	--	--	--	oxidation-reduction process	iron ion binding//oxidoreductase activity//oxidoreductase activity, acting on paired donors, with incorporation or reduction of molecular oxygen, 2-oxoglutarate as one donor, and incorporation of one atom each of oxygen into both donors	--
comp53760_c1	0.1	225.07	0.175	11.1362	-10.3288	XP_002536454.1	1075	3.96082e-144	Leucoanthocyanidin dioxygenase, putative [Ricinus communis] >gi|223519641|gb|EEF25929.1| Leucoanthocyanidin dioxygenase, putative [Ricinus communis]	--	--	--	--	oxidation-reduction process//flavonol biosynthetic process	flavonol synthase activity//oxidoreductase activity, acting on single donors with incorporation of molecular oxygen, incorporation of two atoms of oxygen//oxidoreductase activity, acting on paired donors, with incorporation or reduction of molecular oxygen, 2-oxoglutarate as one donor, and incorporation of one atom each of oxygen into both donors//oxidoreductase activity	--

## Sheet: B
geneID	FPKMcut_0h	FPKMcut_4h	FPKMcut_4d	log2（4h:0h）	log2（4d:4h）	NR ID	NR Score	NR Evalue	NR Description	NT ID	NT Score	NT Evalue	NT Description	BP Description	MF Description	CC Description
comp58041_c0	0	0.07	4.515	#DIV/0!	6.01123	XP_002522360.1	1577	0	zinc finger protein, putative [Ricinus communis] >gi|223538438|gb|EEF40044.1| zinc finger protein, putative [Ricinus communis]	--	--	--	--	lipid metabolic process	hydrolase activity, acting on ester bonds	--
comp56283_c0	0	0.3	2.67	#DIV/0!	3.15381	XP_002274436.1	1418	0	PREDICTED: uncharacterized protein LOC100241450 [Vitis vinifera]	--	--	--	--	--	transferase activity, transferring glycosyl groups	membrane
comp40461_c0	0	0.13	3.44	#DIV/0!	4.72583	XP_002273875.2	968	1.12389e-125	PREDICTED: laccase-12-like [Vitis vinifera] >gi|297736547|emb|CBI25418.3| unnamed protein product [Vitis vinifera]	NM_001155007.1	132	6.16417e-61	Zea mays L-ascorbate oxidase (LOC100282094), mRNA >gi|195619671|gb|EU959548.1| Zea mays clone 218504 L-ascorbate oxidase precursor, mRNA, complete cds	folic acid-containing compound biosynthetic process//lignin catabolic process//oxidation-reduction process	5-formyltetrahydrofolate cyclo-ligase activity//oxidoreductase activity//ATP binding//copper ion binding//hydroquinone:oxygen oxidoreductase activity	apoplast
comp57388_c0	0	0.555	25.485	#DIV/0!	5.52102	XP_002514863.1	696	4.7643e-86	conserved hypothetical protein [Ricinus communis] >gi|223545914|gb|EEF47417.1| conserved hypothetical protein [Ricinus communis]	--	--	--	--	transport//oxidation-reduction process//ATP synthesis coupled electron transport	oxidoreductase activity, acting on NAD(P)H	membrane//integral to membrane
comp42899_c0	0	0.98	12.78	#DIV/0!	3.70496	XP_002311187.1	367	9.85453e-41	predicted protein [Populus trichocarpa] >gi|222851007|gb|EEE88554.1| predicted protein [Populus trichocarpa]	--	--	--	--	--	--	--
comp54854_c0	0	0.36	10.855	#DIV/0!	4.91422	XP_002524759.1	294	1.61164e-29	lipid binding protein, putative [Ricinus communis] >gi|223535943|gb|EEF37602.1| lipid binding protein, putative [Ricinus communis]	--	--	--	--	--	--	--
comp56210_c0	0	0.3	5.285	#DIV/0!	4.13887	XP_002273484.1	264	7.96695e-25	PREDICTED: putative invertase inhibitor [Vitis vinifera]	--	--	--	--	sucrose metabolic process//defense response to bacterium//starch metabolic process	pectinesterase activity//enzyme inhibitor activity	--
comp41826_c1	0	0.45	12.845	#DIV/0!	4.83514	XP_002303660.1	191	3.1887e-16	hypothetical protein POPTRDRAFT_554508 [Populus trichocarpa] >gi|222841092|gb|EEE78639.1| hypothetical protein POPTRDRAFT_554508 [Populus trichocarpa]	--	--	--	--	oxidation-reduction process	oxidoreductase activity//metal ion binding	--
comp34094_c0	0	1.65	7.395	#DIV/0!	2.16408	XP_002524779.1	199	4.71663e-16	sugar transporter, putative [Ricinus communis] >gi|223535963|gb|EEF37622.1| sugar transporter, putative [Ricinus communis]	--	--	--	--	single-organism transport	transmembrane transporter activity//oxidoreductase activity	membrane
comp51454_c0	0	7.68	19.295	#DIV/0!	1.32905	ACV70139.1	171	6.10417e-13	gast1-like protein [Jatropha curcas]	--	--	--	--	--	--	--
comp55031_c0	0	0.205	8.985	#DIV/0!	5.45382	--	--	--	--	--	--	--	--	--	--	--
comp568198_c0	0	0.21	6.96	#DIV/0!	5.05063	--	--	--	--	--	--	--	--	--	--	--
comp18432_c0	0	0.465	9.435	#DIV/0!	4.34272	--	--	--	--	--	--	--	--	--	--	--
comp47646_c0	0	0.77	4.36	#DIV/0!	2.5014	--	--	--	--	--	--	--	--	--	--	--
comp28708_c0	0	0.585	2.525	#DIV/0!	2.10977	--	--	--	--	--	--	--	--	pathogenesis	nutrient reservoir activity	viral capsid
comp40291_c0	0	0.965	3.955	#DIV/0!	2.03508	--	--	--	--	--	--	--	--	--	--	--
comp58490_c0	0.07	11.315	29.005	7.33667	1.35807	ACU24567.1	1265	3.20949e-170	unknown [Glycine max]	AF030301.1	37	8.26122e-08	Helianthus annuus auxin-induced protein (HaAC1) mRNA, complete cds	--	--	--
comp58662_c0	0.115	5.785	21.89	5.65261	1.91988	XP_002873409.1	171	3.16895e-11	hypothetical protein ARALYDRAFT_487770 [Arabidopsis lyrata subsp. lyrata] >gi|297319246|gb|EFH49668.1| hypothetical protein ARALYDRAFT_487770 [Arabidopsis lyrata subsp. lyrata]	--	--	--	--	--	--	--
comp63629_c0	0.27	10.865	37.93	5.33058	1.80365	NP_197199.1	1227	1.12925e-163	2-alkenal reductase [Arabidopsis thaliana] >gi|2498731|sp|Q39172.1|P1_ARATH RecName: Full=NADP-dependent alkenal double bond reductase P1; Short=DBR1 >gi|886428|emb|CAA89838.1| zeta-crystallin homologue [Arabidopsis thaliana] >gi|9755698|emb|CAC01710.1| quinone oxidoreductase-like protein [Arabidopsis thaliana] >gi|63003882|gb|AAY25470.1| At5g16970 [Arabidopsis thaliana] >gi|332004981|gb|AED92364…	XR_182511.1	98	1.12416e-41	PREDICTED: Solanum lycopersicum NADP-dependent alkenal double bond reductase P2-like (LOC101248945), misc_RNA	proline transport//response to oxidative stress//toxin catabolic process//response to cyclopentenone//oxidation-reduction process//response to cadmium ion	nucleotide binding//oxidoreductase activity//zinc ion binding//transferase activity, transferring acyl groups other than amino-acyl groups//2-alkenal reductase [NAD(P)] activity	cytosol//nucleus
comp48947_c0	0.51	16.745	51.93	5.03709	1.63284	XP_002322761.1	219	3.30289e-20	cinnamyl alcohol dehydrogenase-like protein [Populus trichocarpa] >gi|222867391|gb|EEF04522.1| cinnamyl alcohol dehydrogenase-like protein [Populus trichocarpa]	--	--	--	--	lignin biosynthetic process//oxidation-reduction process//biphenyl metabolic process//plant-type hypersensitive response//xylene catabolic process//response to bacterium//caprolactam catabolic process//stilbene biosynthetic process//coumarin biosynthetic process//L-phenylalanine metabolic process//tyrosine metabolic process//toluene catabolic process	metal ion binding//cinnamyl-alcohol dehydrogenase activity//aryl-alcohol dehydrogenase (NAD+) activity//zinc ion binding//nucleotide binding	--
comp43303_c0	0.06	1.93	5.37	5.00749	1.47632	AEM42983.1	1174	3.99384e-153	cytochrome P450 [Siraitia grosvenorii]	--	--	--	--	regulation of transcription, DNA-dependent//phage shock//oxidation-reduction process	heme binding//iron ion binding//oxidoreductase activity, acting on paired donors, with incorporation or reduction of molecular oxygen	--
comp57348_c0	0.1	2.83	11.705	4.82273	2.04825	XP_002311497.1	586	5.37048e-71	predicted protein [Populus trichocarpa] >gi|222851317|gb|EEE88864.1| predicted protein [Populus trichocarpa]	--	--	--	--	--	sequence-specific DNA binding	intracellular
comp47000_c0	0.24	6.095	23.275	4.66652	1.93308	XP_002521096.1	475	2.58304e-56	cytochrome B5 isoform 1, putative [Ricinus communis] >gi|223539665|gb|EEF41247.1| cytochrome B5 isoform 1, putative [Ricinus communis]	--	--	--	--	nitrogen compound metabolic process//oxidation-reduction process	metal ion binding//heme binding//nitrate reductase (NADH) activity	nitrate reductase complex
comp57612_c0	0.125	2.7	13.67	4.43296	2.33998	AFK46793.1	440	5.04078e-51	unknown [Lotus japonicus]	--	--	--	--	--	--	--
comp60484_c0	0.98	20.32	54.245	4.37397	1.41659	XP_002534367.1	1243	9.5878e-168	alcohol dehydrogenase, putative [Ricinus communis] >gi|223525426|gb|EEF28018.1| alcohol dehydrogenase, putative [Ricinus communis]	HQ268590.1	203	3.58235e-100	Sinopodophyllum hexandrum cinnamyl alcohol dehydrogenase mRNA, complete cds	pentose-phosphate shunt//fatty acid metabolic process//leucine catabolic process//siroheme biosynthetic process//tryptophan metabolic process//benzoate metabolic process//lysine catabolic process//isoleucine catabolic process//D-gluconate metabolic process//fatty acid biosynthetic process//valine catabolic process//oxidation-reduction process//porphyrin-containing compound biosynthetic process	oxidoreductase activity, acting on the CH-OH group of donors, NAD or NADP as acceptor//zinc ion binding//phosphogluconate dehydrogenase (decarboxylating) activity//nucleotide binding//3-hydroxyacyl-CoA dehydrogenase activity//oxidoreductase activity//precorrin-2 dehydrogenase activity//mannitol dehydrogenase activity//metal ion binding//cofactor binding//flavin adenine dinucleotide binding	membrane
comp36974_c0	0.195	3.355	33.02	4.10477	3.29896	ADG21952.1	254	6.42053e-26	flavonoid 3'-hydroxylase, partial [Morella rubra]	--	--	--	--	oxidation-reduction process//electron transport	heme binding//iron ion binding//electron carrier activity//oxidoreductase activity, acting on paired donors, with incorporation or reduction of molecular oxygen	--
comp64679_c0	0.16	2.475	6.77	3.95128	1.45173	XP_002307925.1	1180	2.96955e-157	predicted protein [Populus trichocarpa] >gi|222853901|gb|EEE91448.1| predicted protein [Populus trichocarpa]	--	--	--	--	oxidation-reduction process	cofactor binding//nucleotide binding//metal ion binding//oxidoreductase activity, acting on the CH-OH group of donors, NAD or NADP as acceptor//oxidoreductase activity//zinc ion binding	--
comp57619_c0	0.265	3.295	7.7	3.63621	1.22458	XP_003632312.1	407	1.05918e-46	PREDICTED: non-specific lipid-transfer protein-like protein At2g13820-like [Vitis vinifera] >gi|296085218|emb|CBI28713.3| unnamed protein product [Vitis vinifera]	--	--	--	--	--	--	--
comp59725_c0	0.45	5.465	28.125	3.60222	2.36356	XP_002531874.1	777	9.64037e-98	conserved hypothetical protein [Ricinus communis] >gi|223528482|gb|EEF30511.1| conserved hypothetical protein [Ricinus communis]	--	--	--	--	--	--	--
comp55321_c1	0.37	4.2	9.55	3.50479	1.18511	--	--	--	--	--	--	--	--	--	--	--
comp49531_c0	0.55	5.99	14.48	3.44505	1.27343	--	--	--	--	--	--	--	--	--	--	--
comp63400_c0	1.265	12.535	26.685	3.30875	1.09007	XP_002512687.1	1911	0	Indole-3-acetic acid-amido synthetase GH3.17, putative [Ricinus communis] >gi|223548648|gb|EEF50139.1| Indole-3-acetic acid-amido synthetase GH3.17, putative [Ricinus communis]	--	--	--	--	--	--	--
comp57808_c0	0.395	3.75	14.92	3.24697	1.99229	--	--	--	--	--	--	--	--	--	--	--
comp40632_c0	0.315	2.97	20.92	3.23704	2.81635	XP_002517647.1	645	2.63996e-107	AMP-activated protein kinase, gamma regulatory subunit, putative [Ricinus communis] >gi|223543279|gb|EEF44811.1| AMP-activated protein kinase, gamma regulatory subunit, putative [Ricinus communis]	--	--	--	--	--	adenyl nucleotide binding//RNA binding	--
comp52416_c0	0.095	0.805	2.5	3.08299	1.63487	ACY79504.1	1380	0	arogenate dehydratase 3 [Petunia x hybrida]	AK339561.1	325	4.8986e-168	Lotus japonicus cDNA, clone: LjFL3-026-AD03, HTC	intracellular protein transport//metabolic process//protein targeting//tyrosine biosynthetic process//L-phenylalanine biosynthetic process//tryptophan biosynthetic process	arogenate dehydratase activity//amino acid binding//prephenate dehydratase activity	membrane
comp57168_c0	1.03	7.61	18.015	2.88525	1.24323	XP_002285223.1	492	1.68667e-58	PREDICTED: calmodulin-like protein 1 [Vitis vinifera]	--	--	--	--	IMP biosynthetic process//signal transduction//aspartate metabolic process//purine ribonucleotide biosynthetic process//purine nucleobase metabolic process//alanine metabolic process	N6-(1,2-dicarboxyethyl)AMP AMP-lyase (fumarate-forming) activity//metal ion binding//calcium ion binding	proteinaceous extracellular matrix
comp48086_c0	0.195	1.38	11.62	2.82312	3.07387	--	--	--	--	--	--	--	--	--	--	--
comp55446_c0	0.125	0.865	2.96	2.79077	1.77483	XP_002272148.1	658	1.51221e-77	PREDICTED: uncharacterized protein LOC100263320 [Vitis vinifera]	--	--	--	--	--	--	--
comp45890_c0	2.275	15.445	60.63	2.7632	1.97289	XP_003632647.1	1328	3.86393e-179	PREDICTED: 1-aminocyclopropane-1-carboxylate oxidase homolog 4-like isoform 2 [Vitis vinifera]	--	--	--	--	oxidation-reduction process	oxidoreductase activity, acting on paired donors, with incorporation or reduction of molecular oxygen, 2-oxoglutarate as one donor, and incorporation of one atom each of oxygen into both donors//oxidoreductase activity	--
comp52216_c0	0.13	0.865	8.835	2.73419	3.35246	--	--	--	--	--	--	--	--	--	--	--
comp61727_c0	0.305	1.89	8.805	2.63151	2.21994	--	--	--	--	--	--	--	--	--	--	sarcoglycan complex
comp51045_c0	1.065	6.46	48.645	2.60068	2.91269	NP_001065568.2	255	8.56797e-26	Os11g0112400 [Oryza sativa Japonica Group] >gi|255679714|dbj|BAF27413.2| Os11g0112400, partial [Oryza sativa Japonica Group]	--	--	--	--	response to oxidative stress//peroxidase reaction//oxidation-reduction process	heme binding//metal ion binding//peroxidase activity	apoplast//cell wall
comp61386_c0	0.435	2.505	6.655	2.52572	1.40963	XP_002514980.1	1294	1.51434e-171	Anthranilate N-benzoyltransferase protein, putative [Ricinus communis] >gi|223546031|gb|EEF47534.1| Anthranilate N-benzoyltransferase protein, putative [Ricinus communis]	--	--	--	--	--	transferase activity, transferring acyl groups other than amino-acyl groups//transferase activity, transferring acyl groups	--
comp68343_c0	5.94	31.925	141.275	2.42615	2.14575	XP_003548314.1	571	4.25159e-62	PREDICTED: uncharacterized protein LOC778089 [Glycine max]	HM122649.1	102	1.02636e-43	Malus x domestica MYBR domain class transcription factor (MYBR8) mRNA, complete cds	--	chromatin binding	chromatin
comp68032_c1	1.57	8.18	149.545	2.38134	4.19234	XP_002265897.1	746	4.11078e-91	PREDICTED: shikimate kinase, chloroplastic [Vitis vinifera] >gi|297739345|emb|CBI29335.3| unnamed protein product [Vitis vinifera]	--	--	--	--	pantothenate biosynthetic process//tryptophan biosynthetic process//L-phenylalanine biosynthetic process//tyrosine biosynthetic process//coenzyme A biosynthetic process	ATP binding//shikimate kinase activity//dephospho-CoA kinase activity	--
comp58854_c0	0.34	1.755	30.88	2.36786	4.13713	XP_002285134.1	462	4.66966e-53	PREDICTED: thioredoxin M3, chloroplastic [Vitis vinifera]	--	--	--	--	cell redox homeostasis//regulation of biological process//metabolic process//oxidation-reduction process	antioxidant activity//oxidoreductase activity	--
comp53777_c0	2.965	14.68	31.49	2.30775	1.10104	--	--	--	--	--	--	--	--	--	--	--
comp47090_c0	0.4	1.94	29.245	2.27798	3.91406	ADX36135.1	363	7.91899e-42	gibberellic acid-stimulated protein 1 [Glycine soja]	--	--	--	--	--	--	--
comp54783_c0	4.295	20.735	70.105	2.27134	1.75745	XP_002318564.1	295	5.04869e-29	predicted protein [Populus trichocarpa] >gi|222859237|gb|EEE96784.1| predicted protein [Populus trichocarpa]	--	--	--	--	--	--	--
comp57205_c0	12.925	60.425	179.22	2.22498	1.56851	XP_002275657.2	584	8.88416e-71	PREDICTED: glutathione S-transferase U8-like [Vitis vinifera]	--	--	--	--	--	protein binding	--
comp55633_c0	2.52	11.665	23.795	2.21069	1.02847	--	--	--	--	--	--	--	--	--	--	--
comp67059_c0	19.1	86.08	179.415	2.17211	1.05955	ADZ54786.1	446	1.77332e-62	anthocyanidin 3-O-glucosyltransferase [Prunus avium]	--	--	--	--	--	--	--
comp56492_c0	1.125	5.04	18.12	2.1635	1.84609	CBI15154.3	241	3.34401e-21	unnamed protein product [Vitis vinifera]	--	--	--	--	--	--	--
comp42206_c0	3.24	14.155	29.54	2.12725	1.06136	--	--	--	--	--	--	--	--	--	--	--
comp66342_c0	0.185	0.805	2.04	2.12146	1.34151	XP_002263883.2	675	1.39585e-80	PREDICTED: F-box/kelch-repeat protein At1g23390 [Vitis vinifera]	--	--	--	--	--	protein binding	--
comp25891_c0	0.125	0.53	3.5	2.08406	2.72329	XP_002324090.1	165	7.40364e-19	predicted protein [Populus trichocarpa] >gi|222867092|gb|EEF04223.1| predicted protein [Populus trichocarpa]	--	--	--	--	protein dephosphorylation	phosphoprotein phosphatase activity	--
comp51992_c0	8.985	37.245	146.49	2.05146	1.97568	AFL02460.1	683	2.09618e-84	transcription factor MYB9 [Fragaria x ananassa]	XM_002279818.2	152	8.4036e-72	PREDICTED: Vitis vinifera transcription repressor MYB4-like (LOC100264614), mRNA	--	chromatin binding	chromatin
comp52081_c0	0.48	1.945	10.965	2.01866	2.49506	--	--	--	--	--	--	--	--	--	--	--
comp59476_c0	0.45	1.8	3.825	2	1.08746	XP_002525084.1	2752	0	ATP-binding cassette transporter, putative [Ricinus communis] >gi|223535665|gb|EEF37331.1| ATP-binding cassette transporter, putative [Ricinus communis]	XM_004970442.1	204	2.24858e-100	PREDICTED: Setaria italica ABC transporter G family member 16-like (LOC101779622), mRNA	chromosome segregation//ATP catabolic process//organic phosphonate transport//cell division//organophosphate ester transport//cell cycle	RNA binding//DNA binding//nucleotide binding//RNA helicase activity//organic phosphonate transmembrane-transporting ATPase activity//GTP binding//GTPase activity//ATP binding//ATPase activity	integral to membrane//membrane
comp61419_c0	6.035	23.6	61.205	1.96736	1.37486	AAF60951.1	1229	2.83939e-160	O-methyltransferase [Populus trichocarpa x Populus deltoides]	XM_002525772.1	149	7.50699e-70	Ricinus communis o-methyltransferase, putative, mRNA	methylation	methyltransferase activity//protein dimerization activity//O-methyltransferase activity	--
comp59067_c0	0.17	0.65	1.635	1.9349	1.33078	XP_003548324.1	2063	0	PREDICTED: putative phagocytic receptor 1b-like [Glycine max]	--	--	--	--	--	--	integral to membrane
comp36632_c0	0.51	1.925	10.275	1.91629	2.41621	--	--	--	--	--	--	--	--	--	--	--
comp54589_c0	3.48	13.05	112.525	1.90689	3.10812	ACM47317.1	895	1.45199e-117	peroxidase [Capsicum annuum]	AY206414.1	121	9.29572e-55	Ipomoea batatas anionic peroxidase swpb3 mRNA, complete cds	oxidation-reduction process//response to oxidative stress//peroxidase reaction	peroxidase activity//heme binding//metal ion binding	--
comp54715_c0	0.135	0.505	21.375	1.90332	5.4035	XP_002334377.1	525	2.45287e-64	predicted protein [Populus trichocarpa] >gi|118485875|gb|ABK94784.1| unknown [Populus trichocarpa] >gi|118488561|gb|ABK96093.1| unknown [Populus trichocarpa] >gi|222871723|gb|EEF08854.1| predicted protein [Populus trichocarpa]	--	--	--	--	--	--	--
comp52256_c2	3.77	13.6	82.68	1.85097	2.60393	XP_002275563.1	544	6.97172e-67	PREDICTED: flavanone 3-dioxygenase isoform 1 [Vitis vinifera] >gi|147854971|emb|CAN80262.1| hypothetical protein VITISV_027403 [Vitis vinifera]	--	--	--	--	oxidation-reduction process	oxidoreductase activity, acting on paired donors, with incorporation or reduction of molecular oxygen, 2-oxoglutarate as one donor, and incorporation of one atom each of oxygen into both donors//oxidoreductase activity	--
comp55321_c0	1.39	4.95	13.84	1.83234	1.48334	ABK95295.1	203	6.04768e-18	unknown [Populus trichocarpa]	--	--	--	--	protein ubiquitination	metal ion binding//protein binding//zinc ion binding//ubiquitin-protein ligase activity	anaphase-promoting complex
comp61569_c0	9.155	32.405	123.545	1.82358	1.93075	CAI54278.1	2036	0	flavonoid-3'-hydroxylase [Vitis vinifera]	AP010467.1	48	9.3081e-14	Lotus japonicus genomic DNA, chromosome 4, clone: LjT22K06, TM0429b, complete sequence	oxidation-reduction process//electron transport	heme binding//monooxygenase activity//iron ion binding//electron carrier activity//oxidoreductase activity, acting on paired donors, with incorporation or reduction of molecular oxygen	--
comp52460_c0	3.84	13.53	29.705	1.81698	1.13454	XP_002516442.1	699	6.44238e-85	zinc/iron transporter, putative [Ricinus communis] >gi|223544262|gb|EEF45783.1| zinc/iron transporter, putative [Ricinus communis]	--	--	--	--	oxidation-reduction process//zinc ion transmembrane transport//metal ion transport//transmembrane transport//zinc ion transport	2-alkenal reductase [NAD(P)] activity//metal ion transmembrane transporter activity//zinc ion transmembrane transporter activity	integral to membrane//membrane
comp59285_c0	0.255	0.885	25.4	1.79518	4.84301	XP_002532886.1	715	1.27066e-86	zinc finger protein, putative [Ricinus communis] >gi|223527346|gb|EEF29491.1| zinc finger protein, putative [Ricinus communis]	--	--	--	--	intracellular signal transduction	protein binding//zinc ion binding	intracellular
comp35064_c0	0.445	1.49	28.2	1.74344	4.24231	XP_002310466.1	153	6.51012e-11	predicted protein [Populus trichocarpa] >gi|222853369|gb|EEE90916.1| predicted protein [Populus trichocarpa]	--	--	--	--	--	--	--
comp41258_c0	0.305	0.995	41.03	1.70589	5.36584	--	--	--	--	--	--	--	--	--	--	--
comp18084_c0	0.25	0.815	5.72	1.70487	2.81114	--	--	--	--	--	--	--	--	--	--	--
comp51518_c0	4.645	15.12	47.465	1.70271	1.65041	ADO22709.1	174	1.31403e-12	TT12-1 MATE transporter [Malus x domestica] >gi|308220268|gb|ADO22710.1| TT12-1 MATE transporter [Malus x domestica]	--	--	--	--	drug transport//drug transmembrane transport//transport	antiporter activity//drug transmembrane transporter activity	membrane
comp67543_c1	1.975	6.42	13.155	1.70072	1.03497	--	--	--	--	--	--	--	--	--	--	--
comp64209_c0	8.395	27.23	78.07	1.69759	1.51957	XP_002525818.1	1694	0	o-methyltransferase, putative [Ricinus communis] >gi|223534882|gb|EEF36570.1| o-methyltransferase, putative [Ricinus communis]	GU109375.1	374	0	Eucalyptus camaldulensis caffeic O-methyltransferase 1 mRNA, complete cds	lignin biosynthetic process//coumarin biosynthetic process//methylation//stilbene biosynthetic process	methyltransferase activity//protein dimerization activity//O-methyltransferase activity//caffeate O-methyltransferase activity	--
comp58898_c0	0.89	2.86	28.92	1.68414	3.33798	XP_003538429.1	1681	0	PREDICTED: probable E3 ubiquitin-protein ligase HERC1-like [Glycine max]	XM_002282434.1	359	0	PREDICTED: Vitis vinifera X-linked retinitis pigmentosa GTPase regulator-like (LOC100241084), mRNA	oxidation-reduction process	thiol oxidase activity	--
comp52256_c0	5.575	17.365	61.45	1.63914	1.82323	ADY02696.1	524	1.26365e-65	flavanone 3-hydroxylase [Parrya nudicaulis]	FJ542819.1	155	4.58014e-74	Actinidia chinensis flavanone 3-hydroxylase (F3H) mRNA, complete cds	oxidation-reduction process	oxidoreductase activity, acting on paired donors, with incorporation or reduction of molecular oxygen, 2-oxoglutarate as one donor, and incorporation of one atom each of oxygen into both donors	--
comp57848_c0	1	3.06	10.355	1.61353	1.75872	XP_003593626.1	390	3.70971e-42	Ethylene responsive transcription factor [Medicago truncatula] >gi|355482674|gb|AES63877.1| Ethylene responsive transcription factor [Medicago truncatula] >gi|388497928|gb|AFK37030.1| unknown [Medicago truncatula]	--	--	--	--	regulation of transcription, DNA-dependent	sequence-specific DNA binding transcription factor activity	nucleus//transcription factor complex
comp44239_c0	0.835	2.555	9.525	1.61348	1.8984	--	--	--	--	--	--	--	--	--	--	--
comp60565_c0	1.44	4.295	27.58	1.57659	2.68289	XP_003632492.1	973	1.99073e-124	PREDICTED: BTB/POZ and TAZ domain-containing protein 4-like [Vitis vinifera] >gi|296087324|emb|CBI33698.3| unnamed protein product [Vitis vinifera]	--	--	--	--	regulation of transcription, DNA-dependent//acyl-carrier-protein biosynthetic process//pathogenesis	histone acetyltransferase activity//zinc ion binding//transcription cofactor activity	histone acetyltransferase complex//transcription factor complex//nucleus//extracellular region
comp64245_c0	9.26	27.615	63.425	1.57637	1.1996	XP_002511106.1	313	6.97758e-29	conserved hypothetical protein [Ricinus communis] >gi|223550221|gb|EEF51708.1| conserved hypothetical protein [Ricinus communis]	--	--	--	--	purine nucleobase metabolic process//transcription, DNA-dependent//translation//ribosome biogenesis//DNA replication, synthesis of RNA primer//pyrimidine nucleobase metabolic process	DNA primase activity//structural constituent of ribosome//helicase activity//DNA binding//zinc ion binding//DNA-directed RNA polymerase activity	ribosome//replication fork//intracellular//nucleolus
comp50792_c1	9.005	26.775	160.965	1.57209	2.58779	--	--	--	--	--	--	--	--	--	--	--
comp52460_c1	4.005	11.745	27.855	1.55217	1.24589	O04089.1	691	7.65368e-86	RecName: Full=Zinc transporter 4, chloroplastic; AltName: Full=ZRT/IRT-like protein 4; Flags: Precursor >gi|1931645|gb|AAB65480.1| ZIP4, a putative zinc transporter; 61460-62785 [Arabidopsis thaliana] >gi|62320540|dbj|BAD95131.1| zinc transporter like protein [Arabidopsis thaliana]	--	--	--	--	transmembrane transport//metal ion transport	metal ion transmembrane transporter activity	membrane
comp60050_c1	0.535	1.555	3.82	1.5393	1.29666	XP_002270295.2	1035	1.79442e-129	PREDICTED: receptor-like serine/threonine-protein kinase SD1-8-like [Vitis vinifera]	BT062962.1	37	7.48053e-08	Zea mays full-length cDNA clone ZM_BFc0013C07 mRNA, complete cds	recognition of pollen	--	--
comp31432_c0	1.515	4.36	14.94	1.52501	1.77678	--	--	--	--	--	--	--	--	--	--	--
comp58298_c0	2.515	7.115	25.375	1.50031	1.83447	--	--	--	--	--	--	--	--	--	--	--
comp49906_c0	0.345	0.975	19.81	1.49881	4.34468	--	--	--	--	--	--	--	--	--	--	--
comp51957_c0	0.1	0.28	3.19	1.48543	3.51006	--	--	--	--	--	--	--	--	--	--	--
comp65628_c0	10.61	29.53	293.98	1.47676	3.31546	XP_003635302.1	2386	0	PREDICTED: phospho-2-dehydro-3-deoxyheptonate aldolase 1, chloroplastic [Vitis vinifera]	XM_003519125.1	522	0	PREDICTED: Glycine max phospho-2-dehydro-3-deoxyheptonate aldolase 1, chloroplastic-like (LOC100797019), mRNA	tyrosine biosynthetic process//tryptophan biosynthetic process//aromatic amino acid family biosynthetic process//L-phenylalanine biosynthetic process	3-deoxy-7-phosphoheptulonate synthase activity	--
comp62977_c0	6.68	18.53	47.245	1.47194	1.3503	BAF49052.1	1254	1.93123e-161	phytoene synthase [Prunus mume]	EU753855.1	260	1.74228e-131	Capsicum annuum phytoene synthase 1 (psy1) mRNA, complete cds	biosynthetic process	transferase activity, transferring alkyl or aryl (other than methyl) groups//transferase activity	--
comp52256_c1	2.71	7.4	27.265	1.44923	1.88145	XP_002327755.1	358	2.76821e-41	flavanone 3-hydroxylase [Populus trichocarpa] >gi|222836840|gb|EEE75233.1| flavanone 3-hydroxylase [Populus trichocarpa]	--	--	--	--	flavonoid biosynthetic process//response to UV-B	naringenin 3-dioxygenase activity	--
comp66446_c0	9.42	25.445	82.08	1.43358	1.68965	XP_002527300.1	1957	0	metal transporter, putative [Ricinus communis] >gi|223533300|gb|EEF35052.1| metal transporter, putative [Ricinus communis]	KC886284.1	272	5.00274e-138	Paspalum dilatatum cinnamoyl CoA reductase (CCR1-2) mRNA, complete cds	metabolic process//estrogen metabolic process//steroid biosynthetic process//oxidation-reduction process//androgen metabolic process//biosynthetic process//transport//cellular metabolic process//C21-steroid hormone metabolic process	coenzyme binding//oxidoreductase activity, acting on the CH-OH group of donors, NAD or NADP as acceptor//catalytic activity//3-beta-hydroxy-delta5-steroid dehydrogenase activity//structural constituent of cuticle//oxidoreductase activity//transporter activity	membrane
comp66038_c0	4.535	12.235	137.29	1.43184	3.48814	XP_002531677.1	3256	0	Phenylalanine ammonia-lyase, putative [Ricinus communis] >gi|223528682|gb|EEF30696.1| Phenylalanine ammonia-lyase, putative [Ricinus communis]	DQ408636.1	604	0	Salvia miltiorrhiza phenylalanine ammonia-lyase mRNA, complete cds	cinnamic acid biosynthetic process//L-phenylalanine catabolic process//alkaloid biosynthetic process//tyrosine metabolic process//L-phenylalanine metabolic process//biosynthetic process	ammonia-lyase activity//phenylalanine ammonia-lyase activity	cytoplasm
comp61403_c0	0.795	2.135	6.7	1.42521	1.64993	--	--	--	--	--	--	--	--	--	--	--
comp59876_c0	2.075	5.56	43.54	1.42197	2.96918	ACJ83807.1	838	7.3619e-110	unknown [Medicago truncatula]	XM_002314238.1	173	1.05486e-83	Populus trichocarpa predicted protein, mRNA	carbohydrate metabolic process	cation binding//hydrolase activity, hydrolyzing O-glycosyl compounds	--
comp57432_c1	1.345	3.525	23.72	1.39002	2.75041	XP_002306918.1	201	4.0372e-16	predicted protein [Populus trichocarpa] >gi|222856367|gb|EEE93914.1| predicted protein [Populus trichocarpa]	--	--	--	--	--	--	--
comp63104_c0	43.7	107.95	287.185	1.30466	1.41162	XP_002518668.1	1975	0	UDP-glucosyltransferase, putative [Ricinus communis] >gi|223542049|gb|EEF43593.1| UDP-glucosyltransferase, putative [Ricinus communis]	NM_001050439.1	62	1.58188e-21	Oryza sativa Japonica Group Os01g0686200 (Os01g0686200) mRNA, complete cds	carbohydrate metabolic process//DNA recombination//lipid glycosylation//metabolic process	carbohydrate binding//transferase activity, transferring hexosyl groups//limonoid glucosyltransferase activity//DNA binding	--
comp72476_c0	6.35	15.645	51.525	1.30087	1.71957	ADU64758.1	281	5.25924e-28	cinnamoyl-CoA reductase [Hevea brasiliensis]	--	--	--	--	C21-steroid hormone metabolic process//steroid biosynthetic process//cellular metabolic process//estrogen metabolic process//androgen metabolic process//metabolic process//oxidation-reduction process	nucleotide binding//3-beta-hydroxy-delta5-steroid dehydrogenase activity//catalytic activity//oxidoreductase activity, acting on the CH-OH group of donors, NAD or NADP as acceptor//oxidoreductase activity//coenzyme binding	--
comp53955_c0	3.61	8.87	35.67	1.29694	2.00771	--	--	--	--	--	--	--	--	--	--	--
comp60540_c0	1.045	2.555	10.45	1.28982	2.03211	--	--	--	--	--	--	--	--	--	--	--
comp60338_c0	0.515	1.25	2.8	1.27928	1.1635	XP_002882731.1	1708	0	glycerol-3-phosphate acyltransferase 5 [Arabidopsis lyrata subsp. lyrata] >gi|297328571|gb|EFH58990.1| glycerol-3-phosphate acyltransferase 5 [Arabidopsis lyrata subsp. lyrata]	JN819185.1	156	7.5804e-74	Quercus suber glycerol-3-phosphate acyltransferase (GPAT) mRNA, partial cds	metabolic process	transferase activity, transferring acyl groups	--
comp64367_c0	2.185	5.105	37.43	1.22428	2.87421	XP_002520329.1	1559	0	cyclin A, putative [Ricinus communis] >gi|223540548|gb|EEF42115.1| cyclin A, putative [Ricinus communis]	XM_003545458.1	59	7.46159e-20	PREDICTED: Glycine max cyclin-A2-2-like (LOC100777132), mRNA	regulation of cell cycle	--	nucleus
comp56744_c0	3.2	7.265	28.275	1.18289	1.96049	BAJ53156.1	2085	0	JHL10I11.2 [Jatropha curcas]	AK243111.1	370	0	Oryza sativa Japonica Group cDNA, clone: J100026K04, full insert sequence	gluconeogenesis//tyrosine biosynthetic process//glycolysis//tryptophan biosynthetic process//L-phenylalanine biosynthetic process	magnesium ion binding//phosphopyruvate hydratase activity	phosphopyruvate hydratase complex//extracellular region//cell surface
comp52165_c0	6.39	14.455	72.755	1.17768	2.33148	AFK93501.1	676	2.16622e-84	pathogenesis related protein 1 isoform 2 [Ficus pumila var. awkeotsang]	--	--	--	--	--	--	--
comp61239_c0	0.71	1.6	12.065	1.17218	2.91468	XP_002522972.1	844	3.78753e-107	ubiquitin-conjugating enzyme variant, putative [Ricinus communis] >gi|223537784|gb|EEF39402.1| ubiquitin-conjugating enzyme variant, putative [Ricinus communis]	--	--	--	--	--	--	--
comp52256_c3	1.825	4.09	24.02	1.1642	2.55406	CBI17377.3	313	1.34276e-32	unnamed protein product [Vitis vinifera]	EU032624.1	81	1.11566e-32	Ipomoea nil flavanone 3-hydroxylase (F3H) mRNA, F3H-yixiao allele, complete cds	--	--	--
comp67129_c0	16.01	35.36	158.355	1.14314	2.16297	XP_002310871.1	1867	0	predicted protein [Populus trichocarpa] >gi|222853774|gb|EEE91321.1| predicted protein [Populus trichocarpa]	XM_003517662.1	247	2.12966e-124	PREDICTED: Glycine max protein TRANSPARENT TESTA 12-like (LOC100796652), mRNA	transmembrane transport//drug transport//drug transmembrane transport//transport	antiporter activity//drug transmembrane transporter activity	membrane
comp56035_c0	0.87	1.885	11.125	1.11548	2.56117	XP_002323555.1	1673	0	predicted protein [Populus trichocarpa] >gi|222868185|gb|EEF05316.1| predicted protein [Populus trichocarpa]	--	--	--	--	transmembrane transport//phosphate ion transport	inorganic phosphate transmembrane transporter activity//transmembrane transporter activity	plastid//integral to membrane
comp61520_c0	8.265	17.88	72.99	1.11326	2.02935	XP_002271980.1	437	4.88696e-47	PREDICTED: transcription factor MYB1R1 isoform 2 [Vitis vinifera]	--	--	--	--	viral genome replication	chromatin binding	chromatin
comp62641_c1	1.79	3.845	8.65	1.10302	1.16972	NP_193532.1	429	3.60945e-48	NAC domain containing protein 71 [Arabidopsis thaliana] >gi|2894607|emb|CAA17141.1| NAM (no apical meristem)-like protein [Arabidopsis thaliana] >gi|7268550|emb|CAB78800.1| NAM (no apical meristem)-like protein [Arabidopsis thaliana] >gi|332658574|gb|AEE83974.1| NAC domain containing protein 71 [Arabidopsis thaliana]	XM_004301572.1	34	2.33805e-06	PREDICTED: Fragaria vesca subsp. vesca uncharacterized LOC101304390 (LOC101304390), mRNA	multicellular organismal development//regulation of transcription, DNA-dependent	sequence-specific DNA binding transcription factor activity//DNA binding	transcription factor complex//nucleus
comp45580_c0	4.035	8.59	21.63	1.09009	1.3323	--	--	--	--	--	--	--	--	--	--	--
comp60835_c0	12.63	26.27	53.03	1.05656	1.01339	XP_002263877.2	2185	0	PREDICTED: medium-chain-fatty-acid--CoA ligase [Vitis vinifera]	XM_003519259.1	317	2.95622e-163	PREDICTED: Glycine max medium-chain-fatty-acid--CoA ligase-like (LOC100779857), mRNA	metabolic process	catalytic activity	--
comp28577_c0	3.865	8.01	21.075	1.05133	1.39566	XP_002315010.1	141	8.03285e-09	predicted protein [Populus trichocarpa] >gi|222864050|gb|EEF01181.1| predicted protein [Populus trichocarpa]	--	--	--	--	--	hydrolase activity, acting on glycosyl bonds	membrane
comp50792_c0	2.185	4.52	24.865	1.04869	2.45972	--	--	--	--	--	--	--	--	--	--	--
comp52921_c0	0.66	1.345	5.455	1.02707	2.01997	CBI34597.3	125	4.56759e-06	unnamed protein product [Vitis vinifera]	--	--	--	--	--	--	--
comp21635_c0	0.14	0.28	16.87	1	5.91289	ADG21957.1	225	1.36714e-19	MYB1 [Morella rubra]	XM_003533481.1	33	6.48091e-06	PREDICTED: Glycine max transcription factor MYB113-like (LOC100778957), mRNA	--	ATP binding//chromatin binding	chromatin

## Sheet: C
geneID	FPKMcut_0h	FPKMcut_4h	FPKMcut_4d	log2（4h:0h）	log2（4d:4h）	NR ID	NR Score	NR Evalue	NR Description	NT ID	NT Score	NT Evalue	NT Description	BP Description	MF Description	CC Description
comp58069_c1	4.84	0.485	0.185	-3.31895	-1.39046	XP_002284556.1	1644	0	PREDICTED: metal transporter Nramp5 [Vitis vinifera] >gi|302141782|emb|CBI18985.3| unnamed protein product [Vitis vinifera]	--	--	--	--	transport	transporter activity	membrane
comp66737_c0	180.975	35.495	6.925	-2.3501	-2.35773	XP_002514108.1	1454	0	beta-galactosidase, putative [Ricinus communis] >gi|223546564|gb|EEF48062.1| beta-galactosidase, putative [Ricinus communis]	EF148277.1	187	1.4576e-90	Populus trichocarpa x Populus deltoides clone WS01312_H14 unknown mRNA	glycosaminoglycan catabolic process//glycerolipid metabolic process//glycosphingolipid metabolic process//carbohydrate metabolic process//galactose metabolic process	cation binding//carbohydrate binding//hydrolase activity, hydrolyzing O-glycosyl compounds//beta-galactosidase activity	beta-galactosidase complex
comp64795_c0	42.18	10.225	2.52	-2.04446	-2.02061	CAN67256.1	2175	0	hypothetical protein VITISV_039434 [Vitis vinifera]	--	--	--	--	regulation of carbohydrate metabolic process//phosphorelay signal transduction system//phosphorylation	protein kinase activity//ATP binding//phosphorelay sensor kinase activity	protein histidine kinase complex
comp54196_c1	2.735	0.71	0.21	-1.94565	-1.75743	XP_002532419.1	1510	0	hydrolase, hydrolyzing O-glycosyl compounds, putative [Ricinus communis] >gi|223527868|gb|EEF29960.1| hydrolase, hydrolyzing O-glycosyl compounds, putative [Ricinus communis]	--	--	--	--	carbohydrate metabolic process	endo-1,4-beta-xylanase activity//hydrolase activity, hydrolyzing O-glycosyl compounds//cation binding	--
comp62859_c0	75.43	21.095	6.895	-1.83824	-1.61328	NP_001235886.1	2321	0	circadian clock-associated FKF1 [Glycine max] >gi|87138101|gb|ABD28287.1| circadian clock-associated FKF1 [Glycine max]	XM_002312429.1	295	5.25978e-151	Populus trichocarpa predicted protein, mRNA	signal transduction//regulation of transcription, DNA-dependent	protein binding//signal transducer activity	--
comp60016_c0	2.49	0.95	0.31	-1.39015	-1.61566	XP_002512321.1	1385	0	sugar transporter, putative [Ricinus communis] >gi|223548282|gb|EEF49773.1| sugar transporter, putative [Ricinus communis]	XM_004304984.1	64	1.05184e-22	PREDICTED: Fragaria vesca subsp. vesca sugar transporter ERD6-like 5-like (LOC101307324), mRNA	single-organism transport//transmembrane transport	transmembrane transporter activity//oxidoreductase activity	integral to membrane//membrane
comp66048_c0	55.665	22.17	7.255	-1.32816	-1.61156	AAK30294.1	1451	0	beta-amylase [Castanea crenata]	AF353207.1	109	1.52202e-47	Castanea crenata beta-amylase mRNA, complete cds	starch metabolic process//polysaccharide catabolic process//sucrose metabolic process	cation binding//beta-amylase activity	--
comp59756_c0	177.295	75.79	12.065	-1.22607	-2.65118	AAK15070.1	1825	0	fatty acid hydroperoxide lyase [Psidium guajava]	FQ383247.1	130	2.46424e-59	Vitis vinifera clone SS0ABG26YD07	oxidation-reduction process//electron transport	electron carrier activity//lyase activity//iron ion binding//oxidoreductase activity, acting on paired donors, with incorporation or reduction of molecular oxygen//heme binding//monooxygenase activity	--
comp66477_c0	67.975	30.415	12.645	-1.16022	-1.26622	XP_002517964.1	1972	0	Indole-3-acetic acid-amido synthetase GH3.5, putative [Ricinus communis] >gi|223542946|gb|EEF44482.1| Indole-3-acetic acid-amido synthetase GH3.5, putative [Ricinus communis]	--	--	--	--	--	--	--
comp65504_c0	25.9	6.625	1.15	-1.96696	-2.52629	XP_002272881.1	1276	1.26142e-171	PREDICTED: peroxidase 19-like [Vitis vinifera]	--	--	--	--	peroxidase reaction//response to oxidative stress//oxidation-reduction process	metal ion binding//heme binding//peroxidase activity	--
comp51640_c0	4.075	1.81	0.71	-1.17081	-1.3501	XP_002281645.1	1291	2.51466e-167	PREDICTED: pentatricopeptide repeat-containing protein At5g55740, chloroplastic-like [Vitis vinifera]	--	--	--	--	vesicle-mediated transport//intracellular protein transport	--	--
comp57423_c0	4.41	1.815	0.755	-1.28081	-1.26542	XP_002269087.1	1224	7.90475e-164	PREDICTED: protein SRG1 [Vitis vinifera] >gi|297740615|emb|CBI30797.3| unnamed protein product [Vitis vinifera]	--	--	--	--	negative regulation of transcription, DNA-dependent//oxidation-reduction process	oxidoreductase activity, acting on paired donors, with incorporation or reduction of molecular oxygen, 2-oxoglutarate as one donor, and incorporation of one atom each of oxygen into both donors//oxidoreductase activity//DNA binding	--
comp61612_c0	3.79	1.65	0.485	-1.19973	-1.76641	XP_002302926.1	1134	5.53758e-148	predicted protein [Populus trichocarpa] >gi|222844652|gb|EEE82199.1| predicted protein [Populus trichocarpa]	--	--	--	--	protein ubiquitination	ubiquitin-protein ligase activity	ubiquitin ligase complex
comp24442_c0	17.775	8.285	3.985	-1.10128	-1.05592	CAN76185.1	1116	1.45953e-144	hypothetical protein VITISV_023086 [Vitis vinifera]	AK366139.1	158	2.18792e-75	Hordeum vulgare subsp. vulgare mRNA for predicted protein, complete cds, clone: NIASHv2040J13	sucrose metabolic process//trehalose biosynthetic process//starch metabolic process	catalytic activity//alpha,alpha-trehalose-phosphate synthase (UDP-forming) activity//DNA binding	--
comp57329_c0	2.035	0.84	0.25	-1.27657	-1.74846	XP_002529249.1	1173	2.16399e-144	K(+)/H(+) antiporter, putative [Ricinus communis] >gi|223531285|gb|EEF33127.1| K(+)/H(+) antiporter, putative [Ricinus communis]	--	--	--	--	cation transport//regulation of pH//transmembrane transport	solute:hydrogen antiporter activity	integral to membrane
comp57449_c1	4.09	1.72	0.615	-1.24969	-1.48375	XP_002279134.1	1125	3.59661e-143	PREDICTED: pentatricopeptide repeat-containing protein At3g22690 [Vitis vinifera]	--	--	--	--	--	protein binding	--
comp59419_c0	155.1	41.71	7.73	-1.89473	-2.43185	XP_002272283.1	1107	6.92507e-142	PREDICTED: uncharacterized protein LOC100247733 [Vitis vinifera]	--	--	--	--	--	iron-sulfur cluster binding	--
comp56847_c0	1.335	0.575	0.145	-1.21521	-1.98751	XP_002302767.1	1093	1.97086e-139	GRAS family transcription factor [Populus trichocarpa] >gi|222844493|gb|EEE82040.1| GRAS family transcription factor [Populus trichocarpa]	--	--	--	--	signal transduction//synaptic transmission	melanin-concentrating hormone activity	--
comp67594_c0	18.52	8.94	3.785	-1.05074	-1.23998	XP_002282573.1	1096	7.5389e-137	PREDICTED: polygalacturonase [Vitis vinifera]	--	--	--	--	carbohydrate metabolic process//starch metabolic process//sucrose metabolic process	polygalacturonase activity	--
comp62532_c0	27.175	5.76	2.245	-2.23814	-1.35935	XP_002309345.1	1023	2.55245e-132	predicted protein [Populus trichocarpa] >gi|222855321|gb|EEE92868.1| predicted protein [Populus trichocarpa]	--	--	--	--	--	--	membrane//integral to membrane
comp66425_c0	12.83	6.24	1.715	-1.0399	-1.86334	XP_002271636.1	995	1.68253e-126	PREDICTED: probable CCR4-associated factor 1 homolog 9-like [Vitis vinifera]	--	--	--	--	response to biotic stimulus//response to wounding	nucleic acid binding	nucleus
comp69672_c0	170.59	33.31	7.5	-2.35651	-2.15099	XP_002264796.2	916	5.45697e-118	PREDICTED: carboxymethylenebutenolidase homolog [Vitis vinifera] >gi|296089525|emb|CBI39344.3| unnamed protein product [Vitis vinifera]	--	--	--	--	proteolysis	serine-type peptidase activity//hydrolase activity	--
comp66636_c0	63.435	26.495	10.955	-1.25956	-1.27413	XP_002531296.1	816	6.63649e-100	Light-inducible protein CPRF-2, putative [Ricinus communis] >gi|223529129|gb|EEF31109.1| Light-inducible protein CPRF-2, putative [Ricinus communis]	AK353265.1	75	7.39109e-29	Thellungiella halophila mRNA, complete cds, clone: RTFL01-34-D15	cell motility//seryl-tRNA aminoacylation//regulation of transcription, DNA-dependent//autophagy//cell cycle//L-serine metabolic process//threonine metabolic process//glycine metabolic process	nucleotide binding//sequence-specific DNA binding transcription factor activity//DNA binding//sequence-specific DNA binding//ATP binding//serine-tRNA ligase activity	transcription factor complex//integral to membrane//nucleus//cytoplasm//motile cilium
comp65614_c2	40.985	14.13	6.755	-1.53633	-1.06473	CAA06490.1	720	3.86746e-92	hypothetical protein [Cicer arietinum]	--	--	--	--	--	--	--
comp59183_c1	7.845	3.73	1.36	-1.0726	-1.45557	XP_002324303.1	680	7.11107e-87	predicted protein [Populus trichocarpa] >gi|222865737|gb|EEF02868.1| predicted protein [Populus trichocarpa]	--	--	--	--	adenine salvage//purine nucleobase metabolic process//nucleoside metabolic process	adenine phosphoribosyltransferase activity	cytoplasm//plasma membrane
comp41836_c0	4.52	1.46	0.67	-1.63035	-1.12374	XP_002281645.1	703	1.00286e-82	PREDICTED: pentatricopeptide repeat-containing protein At5g55740, chloroplastic-like [Vitis vinifera]	--	--	--	--	--	--	--
comp56748_c1	12.685	5.055	2.515	-1.32734	-1.00715	XP_002327254.1	662	1.55718e-81	predicted protein [Populus trichocarpa] >gi|222835624|gb|EEE74059.1| predicted protein [Populus trichocarpa]	--	--	--	--	--	structural molecule activity	viral capsid
comp60333_c0	83.325	22.34	9.135	-1.89912	-1.29015	XP_002274646.1	650	3.57619e-80	PREDICTED: uncharacterized protein LOC100245212 [Vitis vinifera] >gi|302143949|emb|CBI23054.3| unnamed protein product [Vitis vinifera]	--	--	--	--	translation//ribosome biogenesis	structural constituent of ribosome	intracellular//ribosome
comp61928_c0	175.725	36.435	3.42	-2.26992	-3.41326	XP_002515156.1	515	3.59827e-77	monoxygenase, putative [Ricinus communis] >gi|223545636|gb|EEF47140.1| monoxygenase, putative [Ricinus communis]	--	--	--	--	steroid biosynthetic process//tRNA processing//terpenoid biosynthetic process//oxidation-reduction process//carotenoid biosynthetic process	oxidoreductase activity, acting on paired donors, with incorporation or reduction of molecular oxygen//oxidoreductase activity//flavin adenine dinucleotide binding//squalene monooxygenase activity	integral to membrane
comp59202_c0	22.775	4.1	1.755	-2.47376	-1.22415	XP_003614008.1	612	1.32297e-71	hypothetical protein MTR_5g043680 [Medicago truncatula] >gi|355515343|gb|AES96966.1| hypothetical protein MTR_5g043680 [Medicago truncatula]	EU824903.1	52	5.10462e-16	Populus tremula isolate swl416-114 expressed protein gene, partial cds	ER to Golgi vesicle-mediated transport//intracellular protein transport	protein binding//metal ion binding//zinc ion binding	COPII vesicle coat
comp57641_c0	214.645	35.285	14.07	-2.60483	-1.32643	XP_002330640.1	514	2.54945e-69	predicted protein [Populus trichocarpa] >gi|222872244|gb|EEF09375.1| predicted protein [Populus trichocarpa]	--	--	--	--	--	--	--
comp63587_c0	27.215	6.57	2.22	-2.05044	-1.56533	AFK36913.1	588	4.56995e-69	unknown [Medicago truncatula]	--	--	--	--	regulation of transcription, DNA-dependent//DNA replication//phosphorelay signal transduction system//DNA replication initiation	phosphorelay response regulator activity//DNA binding//DNA-directed DNA polymerase activity	DNA polymerase complex
comp61000_c0	511.825	111.81	26.055	-2.1946	-2.10142	XP_002313079.1	562	1.99493e-67	predicted protein [Populus trichocarpa] >gi|118483253|gb|ABK93529.1| unknown [Populus trichocarpa] >gi|222849487|gb|EEE87034.1| predicted protein [Populus trichocarpa]	--	--	--	--	--	--	--
comp59629_c0	317.305	66.675	31.4	-2.25065	-1.08638	XP_002525886.1	569	2.82909e-67	small heat-shock protein, putative [Ricinus communis] >gi|223534800|gb|EEF36490.1| small heat-shock protein, putative [Ricinus communis]	--	--	--	--	proteolysis	cysteine-type endopeptidase activity//omega peptidase activity//transferase activity	--
comp63459_c0	624.73	310.205	94.06	-1.01001	-1.72157	XP_002520440.1	535	1.19389e-64	conserved hypothetical protein [Ricinus communis] >gi|223540282|gb|EEF41853.1| conserved hypothetical protein [Ricinus communis]	--	--	--	--	--	protein binding	--
comp51647_c1	4.92	1.855	0.4	-1.40724	-2.21335	ABK92637.1	524	6.07873e-64	unknown [Populus trichocarpa]	--	--	--	--	proteolysis	serine-type peptidase activity	--
comp54629_c0	210.755	10.25	3.15	-4.36187	-1.7022	XP_002515296.1	508	3.00011e-61	conserved hypothetical protein [Ricinus communis] >gi|223545776|gb|EEF47280.1| conserved hypothetical protein [Ricinus communis]	--	--	--	--	response to stress	--	--
comp54133_c0	2.825	1.39	0.45	-1.02317	-1.62709	XP_002274134.2	520	1.60973e-59	PREDICTED: strictosidine synthase 1-like [Vitis vinifera]	--	--	--	--	biosynthetic process//terpenoid biosynthetic process//indole biosynthetic process	strictosidine synthase activity	--
comp62888_c0	24.575	3.275	0.685	-2.90762	-2.25732	XP_002510475.1	520	2.79514e-58	Salt-tolerance protein, putative [Ricinus communis] >gi|223551176|gb|EEF52662.1| Salt-tolerance protein, putative [Ricinus communis]	--	--	--	--	--	zinc ion binding	intracellular
comp54993_c0	8.635	0.305	0	-4.82332	#NUM!	CBI38158.3	517	7.45928e-58	unnamed protein product [Vitis vinifera]	--	--	--	--	mRNA polyadenylation//ubiquitin-dependent protein catabolic process//exocytosis//protein deubiquitination	ubiquitin thiolesterase activity//mRNA binding	exocyst//mRNA cleavage factor complex
comp40009_c0	55.065	4.28	0.325	-3.68545	-3.7191	NP_194344.2	489	1.65273e-56	beta-galactosidase 12 [Arabidopsis thaliana] >gi|20466292|gb|AAM20463.1| putative beta-galactosidase [Arabidopsis thaliana] >gi|23198118|gb|AAN15586.1| putative beta-galactosidase [Arabidopsis thaliana] >gi|332659763|gb|AEE85163.1| beta-galactosidase 12 [Arabidopsis thaliana]	--	--	--	--	galactose metabolic process//carbohydrate metabolic process//glycosphingolipid metabolic process//glycerolipid metabolic process//glycosaminoglycan catabolic process	beta-galactosidase activity//hydrolase activity, hydrolyzing O-glycosyl compounds//cation binding	extracellular region//cell wall//beta-galactosidase complex
comp330095_c0	3.96	0.16	0	-4.62936	#NUM!	XP_002514865.1	370	1.00368e-53	protein binding protein, putative [Ricinus communis] >gi|223545916|gb|EEF47419.1| protein binding protein, putative [Ricinus communis]	--	--	--	--	exocytosis	--	exocyst
comp51030_c0	7.42	2.905	0.73	-1.35288	-1.99257	XP_002281485.1	468	2.25476e-53	PREDICTED: uncharacterized protein LOC100241510 [Vitis vinifera]	--	--	--	--	--	--	--
comp11219_c0	6.51	0.92	0.2	-2.82295	-2.20163	XP_003522745.1	429	2.43162e-47	PREDICTED: rhamnogalacturonate lyase B-like [Glycine max]	XM_002527310.1	51	4.27751e-16	Ricinus communis lyase, putative, mRNA	--	carbohydrate binding//carboxypeptidase activity	--
comp54028_c0	66.945	32.31	5.81	-1.051	-2.47537	AAQ08000.1	393	1.31282e-43	dehydration responsive element binding protein [Gossypium hirsutum] >gi|37727988|gb|AAO43165.1| DRE binding protein 1 [Gossypium hirsutum]	JQ048934.1	86	3.44759e-35	Arachis hypogaea ethylene-responsive element binding factor 2 (ERF2) mRNA, complete cds	regulation of transcription, DNA-dependent//regulation of immune system process//transcription, DNA-dependent	carbohydrate binding//sequence-specific DNA binding transcription factor activity	transcription factor complex
comp24899_c0	20.865	7.495	3.45	-1.47708	-1.11933	XP_002527520.1	397	3.87456e-43	trehalose-6-phosphate synthase, putative [Ricinus communis] >gi|223533070|gb|EEF34829.1| trehalose-6-phosphate synthase, putative [Ricinus communis]	--	--	--	--	sucrose metabolic process//starch metabolic process//trehalose biosynthetic process	catalytic activity//alpha,alpha-trehalose-phosphate synthase (UDP-forming) activity//trehalose-phosphatase activity//glucosylglycerol-phosphate synthase activity	--
comp54587_c0	84.545	18.97	2.96	-2.156	-2.68005	XP_003617137.1	386	1.14745e-42	SNF1-related protein kinase regulatory beta subunit [Medicago truncatula] >gi|355518472|gb|AET00096.1| SNF1-related protein kinase regulatory beta subunit [Medicago truncatula]	--	--	--	--	phosphorylation	kinase activity//protein binding	--
comp59108_c0	40.295	20.05	9.65	-1.007	-1.055	XP_003521268.1	295	1.85564e-42	PREDICTED: auxin-induced protein AUX28-like [Glycine max]	--	--	--	--	regulation of transcription, DNA-dependent	--	nucleus
comp41083_c0	16.36	0.37	0	-5.4665	#NUM!	XP_003546092.1	356	1.03663e-41	PREDICTED: monothiol glutaredoxin-S2-like [Glycine max]	--	--	--	--	electron transport//cell redox homeostasis	electron carrier activity//protein binding//protein disulfide oxidoreductase activity	--
comp66131_c0	114.66	44.825	19.175	-1.35499	-1.22508	CBI38177.3	413	1.32942e-41	unnamed protein product [Vitis vinifera]	--	--	--	--	--	zinc ion binding//2 iron, 2 sulfur cluster binding//protein binding	intracellular membrane-bounded organelle//intracellular
comp49822_c1	761.435	322.405	152.93	-1.23985	-1.076	XP_002320236.1	384	1.98704e-41	predicted protein [Populus trichocarpa] >gi|222861009|gb|EEE98551.1| predicted protein [Populus trichocarpa]	--	--	--	--	methanogenesis//folic acid biosynthetic process	coenzyme-B sulfoethylthiotransferase activity	--
comp46083_c0	5.53	1.495	0.56	-1.88713	-1.41665	ABR19828.1	316	2.46175e-41	cysteine proteinase [Elaeis guineensis]	--	--	--	--	--	peptidase activity	--
comp60983_c0	72.915	22.205	10.145	-1.71533	-1.13012	XP_002266617.1	384	6.5461e-39	PREDICTED: uncharacterized protein LOC100251819 [Vitis vinifera]	--	--	--	--	cell adhesion//signal transduction	stem cell factor receptor binding	membrane
comp49895_c0	11.96	2.885	0.45	-2.05157	-2.68057	XP_003517056.1	329	1.68487e-36	PREDICTED: uncharacterized protein LOC100797900 [Glycine max]	--	--	--	--	--	--	--
comp51675_c0	2344.82	100.525	9.395	-4.54385	-3.41952	AFK49621.1	350	2.54142e-36	unknown [Lotus japonicus]	FQ392905.1	43	4.39294e-11	Vitis vinifera clone SS0AFA3YK21 >gi|349731278|emb|FQ394400.1| Vitis vinifera clone SS0AFA20YP20	mitochondrial electron transport, NADH to ubiquinone//ubiquinone biosynthetic process//ATP synthesis coupled electron transport//proton transport//sodium ion transport//oxidation-reduction process	NADH dehydrogenase (ubiquinone) activity	--
comp86930_c0	25.87	2.295	0.3	-3.49471	-2.93546	XP_002277590.2	334	6.04886e-36	PREDICTED: chaperone protein dnaJ 11, chloroplastic [Vitis vinifera]	--	--	--	--	--	--	--
comp30059_c0	36.845	4.705	1.1	-2.9692	-2.09669	CAB52141.1	315	8.42001e-34	GAL83 protein [Solanum tuberosum]	--	--	--	--	--	protein binding	--
comp55816_c0	4.84	1.56	0.49	-1.63346	-1.67069	BAG80555.1	293	1.58634e-32	UDP-glucose:glucosyltransferase [Lycium barbarum]	--	--	--	--	--	--	--
comp59047_c0	63.99	14.905	7.24	-2.10205	-1.04173	XP_002514883.1	326	2.78455e-32	conserved hypothetical protein [Ricinus communis] >gi|223545934|gb|EEF47437.1| conserved hypothetical protein [Ricinus communis]	XM_004310054.1	42	1.06325e-10	PREDICTED: Fragaria vesca subsp. vesca uncharacterized LOC101291491 (LOC101291491), mRNA	--	--	--
comp57690_c1	9.415	4.475	1.675	-1.07307	-1.41773	XP_002528161.1	332	1.99766e-30	Potassium transporter, putative [Ricinus communis] >gi|223532418|gb|EEF34212.1| Potassium transporter, putative [Ricinus communis]	--	--	--	--	potassium ion transmembrane transport//potassium ion transport//thiamine biosynthetic process	potassium ion transmembrane transporter activity//iron-sulfur cluster binding	membrane
comp51492_c0	14.7	3.025	0.395	-2.28081	-2.93701	XP_003543767.1	278	1.66701e-28	PREDICTED: transcription factor bHLH135-like [Glycine max]	--	--	--	--	Golgi vesicle transport//cell adhesion//regulation of transcription, DNA-dependent//phage shock	protein dimerization activity//transcription factor binding//protein homodimerization activity//dynein binding	basement membrane//transcription factor complex//dynein complex//membrane
comp34882_c0	4.465	1.145	0.29	-1.96331	-1.98122	CBI17165.3	261	3.91464e-26	unnamed protein product [Vitis vinifera]	--	--	--	--	--	--	--
comp60157_c1	162.69	75.81	27.98	-1.10167	-1.43799	XP_003600944.1	265	8.0392e-25	Zinc/RING finger protein [Medicago truncatula] >gi|355489992|gb|AES71195.1| Zinc/RING finger protein [Medicago truncatula]	--	--	--	--	translational elongation//protein ubiquitination//DNA replication//regulation of transcription, DNA-dependent//ribosome biogenesis	protein binding//zinc ion binding//ubiquitin-protein ligase activity//sequence-specific DNA binding transcription factor activity//DNA binding//copper ion binding//structural constituent of ribosome//metal ion binding	transcription factor complex//anaphase-promoting complex//intracellular//nucleus//ribosome
comp135101_c0	7.15	1.295	0.24	-2.46499	-2.43185	AFK48563.1	247	2.21316e-24	unknown [Medicago truncatula]	--	--	--	--	--	--	--
comp59442_c0	11.145	2.685	1.145	-2.0534	-1.22957	XP_003523350.1	262	1.10546e-23	PREDICTED: thylakoid lumenal 17.4 kDa protein, chloroplastic-like [Glycine max]	--	--	--	--	--	--	--
comp52446_c0	83.145	20.345	7.82	-2.03096	-1.37943	AAL65124.1	249	3.90809e-23	GT-2 factor [Glycine max]	--	--	--	--	regulation of transcription, DNA-dependent	DNA binding	--
comp45604_c0	34.545	1.23	0	-4.81175	#NUM!	XP_002271244.1	233	1.1822e-21	PREDICTED: uncharacterized protein LOC100263446 [Vitis vinifera] >gi|147822220|emb|CAN66013.1| hypothetical protein VITISV_024282 [Vitis vinifera] >gi|296082326|emb|CBI21331.3| unnamed protein product [Vitis vinifera]	--	--	--	--	--	--	--
comp52400_c0	12.935	3.495	1.5	-1.88792	-1.22033	XP_002326172.1	233	3.18345e-20	predicted protein [Populus trichocarpa] >gi|222833365|gb|EEE71842.1| predicted protein [Populus trichocarpa]	--	--	--	--	--	--	--
comp44205_c0	4.21	1.225	0.41	-1.78104	-1.57909	XP_002322122.1	209	6.28217e-20	predicted protein [Populus trichocarpa] >gi|222869118|gb|EEF06249.1| predicted protein [Populus trichocarpa]	--	--	--	--	--	nucleotide binding//transferase activity, transferring phosphorus-containing groups	membrane
comp40009_c1	47.41	4.71	1.175	-3.33139	-2.00307	ACC60981.1	208	8.69072e-17	beta-galactosidase 1 precursor [Petunia x hybrida]	--	--	--	--	galactose metabolic process//carbohydrate metabolic process//glycosphingolipid metabolic process//glycerolipid metabolic process//glycosaminoglycan catabolic process	beta-galactosidase activity//hydrolase activity, hydrolyzing O-glycosyl compounds//carbohydrate binding//cation binding	beta-galactosidase complex
comp334686_c0	15.325	5.44	0.825	-1.49421	-2.72114	XP_002283159.1	191	2.68229e-16	PREDICTED: uncharacterized protein LOC100253567 [Vitis vinifera]	--	--	--	--	--	--	--
comp31054_c0	9.58	2.315	0.905	-2.04901	-1.35502	NP_188128.1	187	1.18582e-14	uncharacterized protein [Arabidopsis thaliana] >gi|11994499|dbj|BAB02564.1| unnamed protein product [Arabidopsis thaliana] >gi|24030371|gb|AAN41348.1| unknown protein [Arabidopsis thaliana] >gi|302140580|gb|ADK95115.1| chloroplast protein HCF243 [Arabidopsis thaliana] >gi|332642095|gb|AEE75616.1| uncharacterized protein [Arabidopsis thaliana]	--	--	--	--	photosystem II assembly	--	chloroplast
comp42747_c0	7.4	2.135	0	-1.79329	#NUM!	CAN78405.1	177	3.68478e-14	hypothetical protein VITISV_023174 [Vitis vinifera]	--	--	--	--	signal transduction	calcium ion binding	proteinaceous extracellular matrix
comp44496_c0	38.58	15.79	4.27	-1.28884	-1.8867	XP_002320513.1	181	6.78149e-14	predicted protein [Populus trichocarpa] >gi|222861286|gb|EEE98828.1| predicted protein [Populus trichocarpa]	--	--	--	--	--	binding	--
comp52968_c0	60.38	29.955	10.705	-1.01127	-1.48451	XP_002513029.1	177	2.03595e-13	protein with unknown function [Ricinus communis] >gi|223548040|gb|EEF49532.1| protein with unknown function [Ricinus communis]	--	--	--	--	--	--	--
comp39793_c0	122.505	16.445	7.665	-2.89712	-1.10129	XP_002451621.1	166	5.77547e-13	hypothetical protein SORBIDRAFT_04g004770 [Sorghum bicolor] >gi|241931452|gb|EES04597.1| hypothetical protein SORBIDRAFT_04g004770 [Sorghum bicolor]	--	--	--	--	photosynthesis, light harvesting in photosystem I//response to blue light//response to far red light//response to red light	--	plastoglobule//chloroplast envelope//chloroplast thylakoid membrane
comp148055_c0	15.205	2.975	0.455	-2.35358	-2.70895	XP_003546340.1	141	1.73203e-12	PREDICTED: two-component response regulator ARR2-like [Glycine max]	--	--	--	--	--	--	--
comp56244_c0	7.765	3.105	1.285	-1.32239	-1.27282	XP_003544212.1	160	2.92304e-12	PREDICTED: uncharacterized protein LOC100803152 [Glycine max] >gi|255645311|gb|ACU23152.1| unknown [Glycine max]	--	--	--	--	--	--	--
comp59860_c0	31.48	8.625	3.07	-1.86784	-1.49029	CAN69977.1	158	1.15033e-11	hypothetical protein VITISV_011279 [Vitis vinifera]	--	--	--	--	--	--	--
comp47654_c0	141.49	63.77	4.43	-1.14975	-3.8475	XP_002510814.1	148	1.0969e-09	conserved hypothetical protein [Ricinus communis] >gi|223549929|gb|EEF51416.1| conserved hypothetical protein [Ricinus communis]	--	--	--	--	--	--	--
comp51229_c0	57.52	21.83	7.85	-1.39775	-1.47555	XP_002280587.1	151	3.67869e-09	PREDICTED: uncharacterized protein At1g01500-like [Vitis vinifera]	--	--	--	--	--	--	--
comp56699_c1	15.6	6.85	3.265	-1.18737	-1.06902	XP_002314965.1	143	4.09051e-08	predicted protein [Populus trichocarpa] >gi|222864005|gb|EEF01136.1| predicted protein [Populus trichocarpa]	--	--	--	--	--	--	--
comp57763_c0	17.795	6.8	3.22	-1.38787	-1.07847	XP_002284032.1	130	3.99505e-07	PREDICTED: uncharacterized protein LOC100249817 [Vitis vinifera] >gi|297743214|emb|CBI36081.3| unnamed protein product [Vitis vinifera]	--	--	--	--	--	--	--
comp51442_c0	73.865	21.245	3.745	-1.79777	-2.50409	XP_002523718.1	125	1.28147e-06	zinc finger protein, putative [Ricinus communis] >gi|223537022|gb|EEF38658.1| zinc finger protein, putative [Ricinus communis]	--	--	--	--	--	--	--
comp49023_c0	7.155	2.89	0.9	-1.30788	-1.68307	CAN78956.1	120	4.95032e-06	hypothetical protein VITISV_025690 [Vitis vinifera]	--	--	--	--	--	--	--
comp41773_c0	11.49	0.89	0	-3.69043	#NUM!	--	--	--	--	--	--	--	--	--	--	--
comp54638_c0	3.11	0.31	0.135	-3.32657	-1.19931	--	--	--	--	--	--	--	--	--	--	--
comp51634_c0	20.84	2.325	0.545	-3.16405	-2.0929	--	--	--	--	--	--	--	--	--	--	--
comp27073_c0	29.42	5.49	2.42	-2.42192	-1.1818	--	--	--	--	--	--	--	--	--	--	--
comp65461_c1	66.225	13.07	5.385	-2.34112	-1.27924	--	--	--	--	--	--	--	--	--	--	--
comp40445_c0	11.35	2.48	0.845	-2.19428	-1.55332	--	--	--	--	--	--	--	--	--	--	--
comp54738_c0	4.69	1.035	0.375	-2.17996	-1.46467	--	--	--	--	--	--	--	--	--	--	--
comp40340_c0	63.59	14.08	1.995	-2.17515	-2.81919	--	--	--	--	--	--	--	--	regulation of transcription, DNA-dependent	sequence-specific DNA binding transcription factor activity	transcription factor complex
comp60988_c0	73.625	16.45	1.255	-2.16211	-3.71233	--	--	--	--	--	--	--	--	--	--	--
comp58232_c0	12.95	3.075	1.41	-2.07429	-1.12489	--	--	--	--	--	--	--	--	--	--	--
comp59243_c0	126.765	30.16	5.535	-2.07145	-2.44598	--	--	--	--	--	--	--	--	--	--	--
comp52789_c1	11.57	2.82	0.72	-2.03662	-1.96963	--	--	--	--	--	--	--	--	--	--	--
comp53153_c0	39.825	9.9	4.64	-2.00817	-1.0933	--	--	--	--	--	--	--	--	--	--	--
comp45837_c0	7.41	1.97	0.23	-1.91128	-3.09849	--	--	--	--	--	--	--	--	--	--	--
comp59988_c0	26.785	7.805	2.98	-1.77895	-1.38909	--	--	--	--	--	--	--	--	--	--	--
comp50139_c0	8.21	2.49	0.78	-1.72124	-1.6746	--	--	--	--	--	--	--	--	--	--	--
comp46900_c2	18.3	5.58	0.515	-1.71351	-3.43762	--	--	--	--	--	--	--	--	--	--	--
comp49272_c1	16.955	5.46	0	-1.63474	#NUM!	--	--	--	--	--	--	--	--	--	--	--
comp40971_c0	3.315	1.095	0.37	-1.59808	-1.56533	--	--	--	--	--	--	--	--	--	--	--
comp35609_c0	10.35	3.47	1.115	-1.57662	-1.63789	--	--	--	--	--	--	--	--	--	--	--
comp51070_c0	48.145	16.73	2.295	-1.52495	-2.86587	--	--	--	--	--	--	--	--	--	--	--
comp43601_c0	5.165	1.86	0.235	-1.47347	-2.98457	--	--	--	--	--	--	--	--	protein transport//vesicle docking involved in exocytosis	--	exocyst
comp56888_c0	13.64	5.045	2.185	-1.43492	-1.20722	--	--	--	--	--	--	--	--	--	--	--
comp50509_c0	90.47	34.24	10.735	-1.40176	-1.67336	--	--	--	--	--	--	--	--	--	--	--
comp47346_c0	46.72	17.8	1.7	-1.39216	-3.38827	--	--	--	--	--	--	--	--	--	--	--
comp25465_c0	15.02	5.775	1.025	-1.37899	-2.4942	--	--	--	--	--	--	--	--	--	--	--
comp51891_c0	46.01	18.85	0	-1.28738	#NUM!	--	--	--	--	--	--	--	--	--	--	--
comp48535_c0	12.49	5.17	1.86	-1.27254	-1.47486	--	--	--	--	--	--	--	--	--	--	--
comp55134_c0	36.675	15.385	5.34	-1.25327	-1.52661	--	--	--	--	--	--	--	--	--	--	--
comp58946_c1	15.125	6.765	1.665	-1.16077	-2.02257	--	--	--	--	--	--	--	--	--	--	--
comp56954_c0	14.11	6.365	2.375	-1.14849	-1.42223	--	--	--	--	--	--	--	--	--	--	--
comp38962_c0	34.2	15.945	2.465	-1.10089	-2.69344	--	--	--	--	--	--	--	--	--	--	--
comp49418_c0	18.06	8.795	3.83	-1.03804	-1.19934	--	--	--	--	--	--	--	--	--	--	--
comp40416_c0	47.38	23.13	1.98	-1.03451	-3.54619	--	--	--	--	--	--	--	--	--	--	--
comp53512_c0	4.06	2	0.375	-1.02148	-2.41504	--	--	--	--	--	--	--	--	--	structural molecule activity	viral capsid
comp56748_c2	11.96	5.92	2.535	-1.01455	-1.22361	--	--	--	--	--	--	--	--	--	--	--
comp48942_c0	48.39	23.96	9.135	-1.01408	-1.39115	--	--	--	--	--	--	--	--	--	--	--

## Sheet: D
geneID	FPKMcut_0h	FPKMcut_4h	FPKMcut_4d	log2（4h:0h）	log2（4d:4h）	NR ID	NR Score	NR Evalue	NR Description	NT ID	NT Score	NT Evalue	NT Description	BP Description	MF Description	CC Description
comp60636_c0	8.73	0.065	4.39	-7.0694	6.07764	XP_002323427.1	654	8.70936e-80	predicted protein [Populus trichocarpa] >gi|222868057|gb|EEF05188.1| predicted protein [Populus trichocarpa]	--	--	--	--	--	cation binding	--
comp58404_c0	5.915	0.1	1.715	-5.88631	4.10014	--	--	--	--	--	--	--	--	--	--	--
comp51455_c0	13.21	0.285	2.97	-5.53452	3.38143	--	--	--	--	--	--	--	--	--	--	--
comp64552_c1	43.195	0.945	5.46	-5.51441	2.53051	XP_002519633.1	517	7.81016e-63	fructose-bisphosphate aldolase, putative [Ricinus communis] >gi|223541223|gb|EEF42778.1| fructose-bisphosphate aldolase, putative [Ricinus communis]	NM_001156577.1	100	1.68217e-43	Zea mays fructose-bisphosphate aldolase cytoplasmic isozyme (LOC100283676), mRNA >gi|195636309|gb|EU965505.1| Zea mays clone 286504 fructose-bisphosphate aldolase cytoplasmic isozyme mRNA, complete cds	mannose metabolic process//gluconeogenesis//glycolysis//carbon utilization//pentose-phosphate shunt//inositol metabolic process//fructose metabolic process	fructose-bisphosphate aldolase activity	--
comp64552_c2	48.19	1.185	5.34	-5.34577	2.17195	XP_002519633.1	885	1.26327e-115	fructose-bisphosphate aldolase, putative [Ricinus communis] >gi|223541223|gb|EEF42778.1| fructose-bisphosphate aldolase, putative [Ricinus communis]	--	--	--	--	pentose-phosphate shunt//carbon utilization//inositol metabolic process//fructose metabolic process//gluconeogenesis//mannose metabolic process//glycolysis	fructose-bisphosphate aldolase activity	--
comp42812_c0	8.66	0.215	0.905	-5.33196	2.07358	--	--	--	--	--	--	--	--	signal transduction	hormone activity	extracellular region
comp37334_c0	12.975	0.335	1.35	-5.27543	2.01073	--	--	--	--	--	--	--	--	--	--	--
comp51252_c0	9.245	0.245	3.445	-5.23782	3.81365	XP_003530556.1	453	9.62265e-53	PREDICTED: zinc finger CCCH domain-containing protein 20-like [Glycine max]	--	--	--	--	regulation of transcription from RNA polymerase II promoter	RNA polymerase II transcription cofactor activity//metal ion binding	mediator complex//viral capsid
comp46937_c0	5.28	0.16	0.805	-5.04439	2.33092	--	--	--	--	--	--	--	--	--	--	--
comp59471_c0	2.35	0.075	4.335	-4.96963	5.853	XP_002326106.1	661	5.00898e-80	predicted protein [Populus trichocarpa] >gi|159025735|emb|CAN88868.1| D6-type cyclin [Populus trichocarpa] >gi|222862981|gb|EEF00488.1| predicted protein [Populus trichocarpa]	--	--	--	--	--	--	nucleus
comp38264_c0	14.755	0.475	12.555	-4.95713	4.72419	--	--	--	--	--	--	--	--	--	--	--
comp47029_c0	12.875	0.42	2.595	-4.93804	2.62727	NP_001234761.1	173	6.04374e-14	expansin18 precursor [Solanum lycopersicum] >gi|4886515|emb|CAA06271.2| expansin18 [Solanum lycopersicum]	--	--	--	--	plant-type cell wall organization	--	membrane//extracellular region
comp46807_c0	1.67	0.055	2.085	-4.92427	5.24447	XP_002516084.1	1687	0	cytochrome P450, putative [Ricinus communis] >gi|223544570|gb|EEF46086.1| cytochrome P450, putative [Ricinus communis]	--	--	--	--	oxidation-reduction process//electron transport	heme binding//iron ion binding//electron carrier activity//aromatase activity//oxidoreductase activity, acting on paired donors, with incorporation or reduction of molecular oxygen	--
comp46573_c0	3.965	0.135	0.67	-4.87629	2.3112	XP_002327067.1	629	5.23077e-79	predicted protein [Populus trichocarpa] >gi|222835382|gb|EEE73817.1| predicted protein [Populus trichocarpa]	--	--	--	--	--	hydrolase activity	--
comp59805_c0	5.235	0.185	2.435	-4.82259	3.71832	XP_002325094.1	815	9.82781e-101	predicted protein [Populus trichocarpa] >gi|222866528|gb|EEF03659.1| predicted protein [Populus trichocarpa]	--	--	--	--	--	--	--
comp60350_c0	9.34	0.34	1.14	-4.77982	1.74543	XP_002329689.1	291	5.03118e-26	predicted protein [Populus trichocarpa] >gi|222870597|gb|EEF07728.1| predicted protein [Populus trichocarpa]	--	--	--	--	oxidation-reduction process	--	membrane
comp59670_c1	4.625	0.17	1.36	-4.76585	3	--	--	--	--	--	--	--	--	--	--	--
comp46179_c0	757.45	28.13	539.995	-4.75097	4.26276	XP_002323752.1	252	1.4398e-23	predicted protein [Populus trichocarpa] >gi|118484286|gb|ABK94022.1| unknown [Populus trichocarpa] >gi|222866754|gb|EEF03885.1| predicted protein [Populus trichocarpa]	--	--	--	--	response to biotic stimulus//defense response	--	--
comp48262_c0	8.13	0.305	13.05	-4.73637	5.4191	XP_002521333.1	279	4.54189e-30	r2r3-myb transcription factor, putative [Ricinus communis] >gi|223539411|gb|EEF41001.1| r2r3-myb transcription factor, putative [Ricinus communis]	XM_004288237.1	44	2.28683e-12	PREDICTED: Fragaria vesca subsp. vesca transcription factor RAX3-like (LOC101298063), mRNA	carbohydrate biosynthetic process	chromatin binding//DNA binding	chromatin
comp65499_c0	13.005	0.505	5.135	-4.68664	3.34601	XP_002529928.1	197	1.96878e-16	protein binding protein, putative [Ricinus communis] >gi|223530558|gb|EEF32436.1| protein binding protein, putative [Ricinus communis]	--	--	--	--	--	cation binding	--
comp58357_c0	3.52	0.145	0.79	-4.60145	2.4458	ABK94319.1	262	1.02413e-25	unknown [Populus trichocarpa]	--	--	--	--	--	--	--
comp349841_c0	3.475	0.145	0.5	-4.58289	1.78588	XP_002263994.1	431	8.46905e-50	PREDICTED: ethylene-responsive transcription factor ERF023 [Vitis vinifera]	--	--	--	--	regulation of transcription, DNA-dependent	sequence-specific DNA binding transcription factor activity//DNA binding//aminopeptidase activity//manganese ion binding	nucleus//transcription factor complex
comp59744_c1	2.805	0.12	1.715	-4.54689	3.8371	XP_002278738.1	380	7.62889e-42	PREDICTED: ocs element-binding factor 1 [Vitis vinifera] >gi|147765608|emb|CAN66938.1| hypothetical protein VITISV_030756 [Vitis vinifera]	--	--	--	--	regulation of transcription, DNA-dependent	sequence-specific DNA binding transcription factor activity//sequence-specific DNA binding//DNA binding//protein dimerization activity	nucleus//transcription factor complex
comp39036_c0	14.46	0.635	6.135	-4.50917	3.27223	--	--	--	--	--	--	--	--	--	--	--
comp50573_c0	39.49	1.74	5.025	-4.50433	1.53004	XP_003523459.1	253	4.94147e-24	PREDICTED: uncharacterized protein LOC100815731 [Glycine max]	--	--	--	--	lipid metabolic process//regulation of transcription, DNA-dependent	nucleic acid binding//binding//DNA binding//zinc ion binding	--
comp51963_c1	2.865	0.13	0.675	-4.46195	2.37638	XP_002333399.1	2069	0	predicted protein [Populus trichocarpa] >gi|222836439|gb|EEE74846.1| predicted protein [Populus trichocarpa]	--	--	--	--	protein phosphorylation	protein kinase activity//protein binding//kinase activity//catalytic activity//ATP binding	membrane
comp30526_c0	3.935	0.18	1.88	-4.45029	3.38466	NP_190536.1	637	1.376e-74	receptor-like kinase BAM2 [Arabidopsis thaliana] >gi|75264626|sp|Q9M2Z1.1|BAME2_ARATH RecName: Full=Leucine-rich repeat receptor-like serine/threonine-protein kinase BAM2; AltName: Full=Protein BARELY ANY MERISTEM 2; Flags: Precursor >gi|6723412|emb|CAB66905.1| receptor protein kinase-like protein [Arabidopsis thaliana] >gi|28973631|gb|AAO64138.1| putative leucine-rich repeat transmembrane protei…	--	--	--	--	seed dormancy process//starch metabolic process//pattern specification process//plant-type cell wall organization//plant-type cell wall biogenesis//regulation of meristem structural organization//gibberellic acid mediated signaling pathway//regulation of meristem growth//gametophyte development//root hair elongation//protein phosphorylation//maltose metabolic process//cell tip growth//polysacchar…	protein serine/threonine kinase activity//ATP binding//receptor serine/threonine kinase binding//cation binding//beta-amylase activity//protein binding	chloroplast stroma//plasma membrane
comp53042_c0	19.865	0.915	8.585	-4.44031	3.22997	XP_002298178.1	497	1.00774e-59	light-harvesting complex II protein Lhcb6 [Populus trichocarpa] >gi|118486723|gb|ABK95197.1| unknown [Populus trichocarpa] >gi|222845436|gb|EEE82983.1| light-harvesting complex II protein Lhcb6 [Populus trichocarpa]	--	--	--	--	nonphotochemical quenching//photosynthesis, light harvesting	--	chloroplast thylakoid membrane//plastoglobule//chloroplast envelope
comp60399_c0	43.9	2.065	17.275	-4.41001	3.06447	ABK95398.1	998	6.36349e-130	unknown [Populus trichocarpa]	--	--	--	--	--	DNA binding	intracellular
comp58839_c0	3.565		3.95	-4.3903	4.53825	XP_002519898.1	1705	0	receptor serine-threonine protein kinase, putative [Ricinus communis] >gi|223540944|gb|EEF42502.1| receptor serine-threonine protein kinase, putative [Ricinus communis]	--	--	--	--	protein phosphorylation//phosphorylation//serine family amino acid metabolic process	ATP binding//protein kinase activity//non-membrane spanning protein tyrosine kinase activity//protein serine/threonine kinase activity	--
comp58331_c0	51.58	2.515	8.82	-4.35818	1.81022	XP_003634383.1	385	3.6434e-43	PREDICTED: indole-3-acetic acid-induced protein ARG7 [Vitis vinifera] >gi|147807620|emb|CAN73226.1| hypothetical protein VITISV_026201 [Vitis vinifera]	--	--	--	--	auxin mediated signaling pathway	calmodulin binding	mitochondrion
comp32311_c0	2.25	0.11	0.29	-4.35435	1.39855	XP_002300051.1	564	2.55733e-69	predicted protein [Populus trichocarpa] >gi|222847309|gb|EEE84856.1| predicted protein [Populus trichocarpa]	--	--	--	--	organ boundary specification between lateral organs and the meristem	--	--
comp220039_c0	3.77	0.185	0.645	-4.34897	1.80177	CBI27492.3	218	1.61813e-19	unnamed protein product [Vitis vinifera]	--	--	--	--	--	--	--
comp6293_c0	2.52	0.125	0.66	-4.33342	2.40054	XP_002271292.1	322	3.04933e-32	PREDICTED: RING-H2 finger protein ATL2-like isoform 2 [Vitis vinifera]	--	--	--	--	protein ubiquitination	metal ion binding//protein binding//ubiquitin-protein ligase activity//zinc ion binding	viral envelope//anaphase-promoting complex
comp57006_c0	13.41	0.67	5.36	-4.323	3	XP_002314581.1	1728	0	cytochrome P450 [Populus trichocarpa] >gi|222863621|gb|EEF00752.1| cytochrome P450 [Populus trichocarpa]	AK332111.1	51	2.01754e-15	Triticum aestivum cDNA, clone: WT003_C19, cultivar: Chinese Spring	oxidation-reduction process	heme binding//metal ion binding//iron ion binding//oxidoreductase activity, acting on paired donors, with incorporation or reduction of molecular oxygen//oxidoreductase activity	--
comp59487_c0	26.895	1.35	4.555	-4.31631	1.75449	XP_002312520.1	388	2.0755e-41	predicted protein [Populus trichocarpa] >gi|222852340|gb|EEE89887.1| predicted protein [Populus trichocarpa]	--	--	--	--	--	--	--
comp54534_c0	34.585	1.745	4.72	-4.30885	1.43556	XP_002328937.1	141	3.2404e-09	predicted protein [Populus trichocarpa] >gi|118483654|gb|ABK93721.1| unknown [Populus trichocarpa] >gi|222839367|gb|EEE77704.1| predicted protein [Populus trichocarpa]	--	--	--	--	--	--	--
comp42316_c0	1.58	0.08	1.73	-4.30378	4.43463	XP_002329526.1	1466	0	predicted protein [Populus trichocarpa] >gi|222870235|gb|EEF07366.1| predicted protein [Populus trichocarpa]	XM_003572790.1	171	2.39269e-82	PREDICTED: Brachypodium distachyon nitrate transporter 1.5-like (LOC100831352), mRNA	transport//transmembrane transport//response to nitrate//nitrate transport	transporter activity//nitrate transmembrane transporter activity	plasma membrane//membrane//integral to membrane
comp46356_c0	20.755	1.055	4.81	-4.29814	2.18879	--	--	--	--	--	--	--	--	--	--	--
comp46882_c0	33.345	1.7	3.73	-4.29386	1.13364	--	--	--	--	--	--	--	--	--	zinc ion binding//nucleic acid binding	--
comp20967_c0	9.015	0.46	5.06	-4.29262	3.45943	XP_002270504.1	450	3.36564e-53	PREDICTED: auxin-induced protein 15A [Vitis vinifera] >gi|147856535|emb|CAN82489.1| hypothetical protein VITISV_036184 [Vitis vinifera]	--	--	--	--	auxin mediated signaling pathway	calmodulin binding	mitochondrion
comp51365_c0	3.95	0.205	2.87	-4.26816	3.80735	AFK34812.1	143	7.49807e-09	unknown [Lotus japonicus]	--	--	--	--	--	--	--
comp42262_c0	1.815	0.095	3.015	-4.2559	4.98809	XP_002270030.1	554	1.58978e-65	PREDICTED: uncharacterized protein At5g39865-like [Vitis vinifera]	--	--	--	--	electron transport//cell redox homeostasis	electron carrier activity//protein disulfide oxidoreductase activity	--
comp51963_c0	2.085	0.11	0.385	-4.24447	1.80735	XP_002308696.1	453	8.92727e-48	predicted protein [Populus trichocarpa] >gi|222854672|gb|EEE92219.1| predicted protein [Populus trichocarpa]	--	--	--	--	--	protein binding//kinase activity	membrane
comp66508_c0	8.43	0.445	1.435	-4.24366	1.68917	XP_003544128.1	656	1.75708e-71	PREDICTED: cyclic nucleotide-gated ion channel 1-like [Glycine max]	--	--	--	--	ion transport//transmembrane transport	ion channel activity	membrane
comp38163_c0	81.145	4.425	10.485	-4.19675	1.24458	CAK24966.1	131	7.63831e-08	chlorophyll a/b binding protein [Solanum tuberosum]	--	--	--	--	photosynthesis, light harvesting	--	chloroplast//membrane
comp53783_c0	1.82	0.1	0.81	-4.18587	3.01792	XP_003614248.1	676	2.83234e-84	hypothetical protein MTR_5g047050 [Medicago truncatula] >gi|355515583|gb|AES97206.1| hypothetical protein MTR_5g047050 [Medicago truncatula]	--	--	--	--	response to stress	--	--
comp56595_c0	14.68	0.825	19.605	-4.15331	4.57068	ADV57638.1	337	1.50277e-37	copper binding protein 3 [Gossypium hirsutum]	--	--	--	--	electron transport	copper ion binding//electron carrier activity	--
comp37947_c0	5.15	0.29	1.53	-4.15045	2.39941	XP_002326043.1	713	4.19079e-92	predicted protein [Populus trichocarpa] >gi|222862918|gb|EEF00425.1| predicted protein [Populus trichocarpa]	XM_002338132.1	47	1.11697e-13	Populus trichocarpa predicted protein, mRNA	protein phosphorylation//phosphorylation//serine family amino acid metabolic process	ATP binding//protein kinase activity//protein serine/threonine kinase activity	--
comp52549_c0	16.735	0.945	5.415	-4.14641	2.51858	XP_002892734.1	152	3.84327e-11	hypothetical protein ARALYDRAFT_888682 [Arabidopsis lyrata subsp. lyrata] >gi|297338576|gb|EFH68993.1| hypothetical protein ARALYDRAFT_888682 [Arabidopsis lyrata subsp. lyrata]	--	--	--	--	--	--	--
comp54802_c0	3.875	0.225	1.5	-4.1062	2.73697	XP_002264195.1	1127	4.66772e-150	PREDICTED: uncharacterized protein LOC100261884 [Vitis vinifera]	--	--	--	--	--	--	--
comp52597_c0	145.815	8.585	23.89	-4.08618	1.47652	XP_002523034.1	262	4.27229e-25	conserved hypothetical protein [Ricinus communis] >gi|223537717|gb|EEF39338.1| conserved hypothetical protein [Ricinus communis]	XM_003554286.1	72	2.4767e-27	PREDICTED: Glycine max uncharacterized protein LOC100785268 (LOC100785268), mRNA	metabolic process	oxidoreductase activity	--
comp58816_c0	4.39	0.27	3.29	-4.02319	3.60706	XP_002325256.1	684	3.37779e-79	predicted protein [Populus trichocarpa] >gi|222866690|gb|EEF03821.1| predicted protein [Populus trichocarpa]	--	--	--	--	viral genome replication	ATPase activity//ATP binding	--
comp63921_c0	5.75	0.355	2.945	-4.01767	3.05238	XP_002313971.1	609	3.8261e-74	predicted protein [Populus trichocarpa] >gi|222850379|gb|EEE87926.1| predicted protein [Populus trichocarpa]	XM_003526177.1	36	2.49715e-07	PREDICTED: Glycine max uncharacterized protein LOC100815968 (LOC100815968), mRNA	--	magnesium ion binding//catalytic activity	--
comp62217_c0	33.165	2.07	23.65	-4.00196	3.51414	XP_002328680.1	497	1.07742e-54	predicted protein [Populus trichocarpa] >gi|222838856|gb|EEE77207.1| predicted protein [Populus trichocarpa]	CP002684.1	42	1.38541e-10	Arabidopsis thaliana chromosome 1, complete sequence	--	protein binding	--
comp54093_c0	20.56	1.285	9.925	-4	2.9493	XP_002313779.1	182	1.52637e-14	predicted protein [Populus trichocarpa] >gi|222850187|gb|EEE87734.1| predicted protein [Populus trichocarpa]	--	--	--	--	--	--	--
comp36623_c0	16.045	1.025	8.84	-3.96843	3.10842	--	--	--	--	--	--	--	--	--	--	--
comp49363_c0	9.86	0.635	3.89	-3.95676	2.61494	--	--	--	--	--	--	--	--	--	myosin binding	myosin complex
comp58993_c0	5.745	0.37	3.01	-3.95671	3.02417	XP_002279191.1	1312	1.92845e-176	PREDICTED: putative auxin efflux carrier component 8 [Vitis vinifera] >gi|297735290|emb|CBI17652.3| unnamed protein product [Vitis vinifera]	--	--	--	--	transmembrane transport	--	integral to membrane
comp68673_c0	94.16	6.075	15.9	-3.95416	1.38807	--	--	--	--	--	--	--	--	--	--	--
comp42158_c0	17.015	1.1	11.57	-3.95123	3.39481	XP_002273463.1	350	7.7484e-37	PREDICTED: homeobox-leucine zipper protein ATHB-52 [Vitis vinifera] >gi|147785778|emb|CAN64250.1| hypothetical protein VITISV_002432 [Vitis vinifera]	--	--	--	--	response to light stimulus//regulation of transcription, DNA-dependent	DNA binding//sequence-specific DNA binding//sequence-specific DNA binding transcription factor activity	transcription factor complex//nucleus
comp45993_c0	13.01	0.865	2.21	-3.91078	1.35327	AFP93564.1	109	8.21593e-13	GCS [Cestrum nocturnum]	--	--	--	--	--	--	--
comp47919_c0	3.76	0.25	1.375	-3.91073	2.45943	XP_002332801.1	367	5.91695e-40	predicted protein [Populus trichocarpa] >gi|222834236|gb|EEE72713.1| predicted protein [Populus trichocarpa]	NM_001069989.1	47	1.31138e-13	Oryza sativa Japonica Group Os09g0474000 (Os09g0474000) mRNA, complete cds >gi|32993528|dbj|AK108319.1| Oryza sativa Japonica Group cDNA clone:002-141-G12, full insert sequence	regulation of transcription, DNA-dependent	sequence-specific DNA binding transcription factor activity//DNA binding//sequence-specific DNA binding	transcription factor complex//nucleus
comp57139_c1	4.225	0.285	0.815	-3.88992	1.51584	XP_002299579.1	427	2.93251e-53	cytochrome P450 [Populus trichocarpa] >gi|222846837|gb|EEE84384.1| cytochrome P450 [Populus trichocarpa]	--	--	--	--	oxidation-reduction process//fatty acid metabolic process	acyl-[acyl-carrier-protein] desaturase activity//binding//heme binding//oxidoreductase activity//oxidoreductase activity, acting on paired donors, with incorporation or reduction of molecular oxygen//iron ion binding//2 iron, 2 sulfur cluster binding	intracellular membrane-bounded organelle
comp59189_c0	4.445	0.305	4.715	-3.8653	3.95038	CBI35733.3	860	4.98301e-106	unnamed protein product [Vitis vinifera]	--	--	--	--	--	protein binding	--
comp47941_c0	6.96	0.485	5.61	-3.84303	3.53194	--	--	--	--	--	--	--	--	--	--	--
comp59747_c1	30.84	2.175	5.875	-3.82572	1.43357	XP_002336049.1	134	1.35823e-07	predicted protein [Populus trichocarpa] >gi|222869554|gb|EEF06685.1| predicted protein [Populus trichocarpa]	--	--	--	--	--	--	--
comp52814_c0	1.835	0.13	0.335	-3.8192	1.36565	XP_002280055.2	1177	4.87769e-155	PREDICTED: LRR receptor-like serine/threonine-protein kinase ERECTA-like [Vitis vinifera] >gi|147832384|emb|CAN62290.1| hypothetical protein VITISV_017315 [Vitis vinifera]	--	--	--	--	--	protein binding	plant-type cell wall
comp55186_c0	0.82	0.06	1.29	-3.77259	4.42626	XP_003533073.1	554	5.63944e-131	PREDICTED: probable inactive receptor kinase At4g23740-like [Glycine max]	--	--	--	--	protein phosphorylation	ATP binding//protein kinase activity//protein binding	viral envelope
comp48604_c0	3.82	0.28	2.66	-3.77007	3.24793	--	--	--	--	--	--	--	--	--	--	--
comp44270_c0	10.275	0.765	5.05	-3.74753	2.72275	AFU52658.1	135	1.5877e-08	beta-1,3-glucanase 25 [Solanum tuberosum]	--	--	--	--	--	--	--
comp61232_c0	14.815	1.11	2.435	-3.73843	1.13336	--	--	--	--	--	--	--	--	--	--	--
comp27839_c0	3.965	0.3	3.12	-3.72429	3.37851	--	--	--	--	--	--	--	--	--	--	--
comp66012_c0	4.335	0.33	5.755	-3.71549	4.12428	XP_002305570.1	321	6.66885e-32	predicted protein [Populus trichocarpa] >gi|222848534|gb|EEE86081.1| predicted protein [Populus trichocarpa]	CP002684.1	35	1.03058e-06	Arabidopsis thaliana chromosome 1, complete sequence	protein glycosylation	fucosyltransferase activity	small-subunit processome//membrane
comp92817_c0	9.61	0.735	6.245	-3.70872	3.08689	--	--	--	--	--	--	--	--	--	--	--
comp43821_c0	6.63	0.51	2.645	-3.70044	2.3747	--	--	--	--	--	--	--	--	signal transduction	hormone activity	extracellular region
comp63052_c0	4.545	0.35	11.455	-3.69885	5.03248	XP_002520916.1	434	2.34294e-43	conserved hypothetical protein [Ricinus communis] >gi|223539882|gb|EEF41461.1| conserved hypothetical protein [Ricinus communis]	--	--	--	--	--	--	--
comp58886_c0	1.805	0.14	0.455	-3.6885	1.70044	XP_002515806.1	436	1.63336e-46	transcription factor, putative [Ricinus communis] >gi|223545075|gb|EEF46587.1| transcription factor, putative [Ricinus communis]	XM_002268777.1	50	4.98566e-15	PREDICTED: Vitis vinifera uncharacterized LOC100266640 (LOC100266640), mRNA	diacylglycerol metabolic process//phospholipid catabolic process//lipid catabolic process//carbohydrate metabolic process	phosphatidylinositol phospholipase C activity//calcium ion binding//intramolecular transferase activity, phosphotransferases	--
comp52275_c0	14.605	1.15	9.735	-3.66676	3.08155	XP_002534648.1	620	2.22231e-76	Nodulin, putative [Ricinus communis] >gi|223524840|gb|EEF27735.1| Nodulin, putative [Ricinus communis]	--	--	--	--	regulation of conjugation	--	outer membrane//integral to membrane
comp49456_c0	50.915	4.03	20.64	-3.65924	2.35659	--	--	--	--	--	--	--	--	--	--	--
comp61519_c0	3.15	0.25	1.7	-3.65535	2.76553	XP_002308303.1	1060	1.58109e-137	predicted protein [Populus trichocarpa] >gi|222854279|gb|EEE91826.1| predicted protein [Populus trichocarpa]	--	--	--	--	--	protein binding	--
comp57927_c0	10.6	0.85	3.735	-3.64046	2.13557	XP_003625068.1	319	1.79511e-33	Gibberellin induced protein [Medicago truncatula] >gi|87241442|gb|ABD33300.1| Gibberellin regulated protein [Medicago truncatula] >gi|355500083|gb|AES81286.1| Gibberellin induced protein [Medicago truncatula]	--	--	--	--	protein secretion	--	--
comp83927_c0	34.81	2.795	15.535	-3.63858	2.4746	--	--	--	--	--	--	--	--	--	--	--
comp38310_c0	5.96	0.48	23.515	-3.63421	5.6144	--	--	--	--	--	--	--	--	--	--	--
comp65513_c0	28.93	2.33	6.155	-3.63416	1.40143	XP_002264183.2	3143	0	PREDICTED: beta-xylosidase/alpha-L-arabinofuranosidase 2-like [Vitis vinifera]	XM_004300644.1	300	9.95225e-154	PREDICTED: Fragaria vesca subsp. vesca beta-xylosidase/alpha-L-arabinofuranosidase 2-like (LOC101302560), mRNA	sucrose metabolic process//starch metabolic process//carbohydrate metabolic process//xylan catabolic process//nucleotide metabolic process	xylan 1,4-beta-xylosidase activity//hydrolase activity, hydrolyzing O-glycosyl compounds	apoplast//cell wall
comp40055_c0	11.025	0.895	6.535	-3.62275	2.86823	XP_003575555.1	191	1.05167e-17	PREDICTED: uncharacterized protein At1g09340, chloroplastic-like [Brachypodium distachyon]	--	--	--	--	--	--	--
comp56774_c0	25.165	2.065	15.11	-3.6072	2.87129	XP_002303304.1	535	7.14716e-65	predicted protein [Populus trichocarpa] >gi|222840736|gb|EEE78283.1| predicted protein [Populus trichocarpa]	--	--	--	--	--	--	--
comp58026_c0	13.99	1.155	7.73	-3.59843	2.74258	XP_002270134.1	423	9.05643e-44	PREDICTED: uncharacterized protein LOC100255128 [Vitis vinifera]	--	--	--	--	--	DNA binding	--
comp33666_c0	11.865	0.98	3	-3.59779	1.61411	XP_002305434.1	176	1.22147e-14	predicted protein [Populus trichocarpa] >gi|222848398|gb|EEE85945.1| predicted protein [Populus trichocarpa]	--	--	--	--	--	--	--
comp17521_c0	25.29	2.13	7.15	-3.56964	1.74709	XP_002278624.1	499	4.86848e-60	PREDICTED: thiol protease aleurain-like isoform 1 [Vitis vinifera] >gi|147826441|emb|CAN62278.1| hypothetical protein VITISV_031382 [Vitis vinifera] >gi|297738562|emb|CBI27807.3| unnamed protein product [Vitis vinifera]	XM_002278588.2	186	2.61311e-91	PREDICTED: Vitis vinifera thiol protease aleurain-like, transcript variant 1 (LOC100244107), mRNA	proteolysis	cysteine-type peptidase activity//cysteine-type endopeptidase activity	--
comp60700_c0	16.31	1.375	8.67	-3.56825	2.6566	NP_001238155.1	162	1.1913e-30	uncharacterized protein LOC100499674 [Glycine max] >gi|255625695|gb|ACU13192.1| unknown [Glycine max]	--	--	--	--	--	--	--
comp62776_c0	4.09	0.345	1.13	-3.56743	1.71165	XP_002282922.1	1148	9.65053e-150	PREDICTED: omega-hydroxypalmitate O-feruloyl transferase-like [Vitis vinifera]	--	--	--	--	--	transferase activity, transferring acyl groups other than amino-acyl groups	--
comp53042_c1	16.605	1.405	10.94	-3.56298	2.96097	ACF05839.1	326	4.06368e-34	chloroplast light-harvesting complex II protein [Populus tremula] >gi|192764593|gb|ACF05840.1| chloroplast light-harvesting complex II protein [Populus tremula]	M32606.1	33	8.1306e-06	Tomato chlorophyll b-binding protein (Cab10b) gene, complete cds	photosynthesis, light harvesting	--	membrane//chloroplast
comp41186_c0	6.91	0.585	1.385	-3.56218	1.24338	--	--	--	--	--	--	--	--	--	--	--
comp50824_c0	3.48	0.295	2.715	-3.5603	3.20217	XP_003600627.1	993	3.18759e-128	2-succinylbenzoate-CoA ligase [Medicago truncatula] >gi|355489675|gb|AES70878.1| 2-succinylbenzoate-CoA ligase [Medicago truncatula]	--	--	--	--	metabolic process	RNA binding//structural molecule activity//ligase activity//catalytic activity	--
comp55922_c0	25.83	2.205	32.055	-3.5502	3.8617	AFS33155.1	1364	0	gibberellin 20-oxidase [Populus tomentosa] >gi|406065689|gb|AFS33173.1| gibberellin 20-oxidase [Populus tomentosa]	XM_002527117.1	42	1.55765e-10	Ricinus communis gibberellin 20-oxidase, putative, mRNA	oxidation-reduction process	oxidoreductase activity, acting on paired donors, with incorporation or reduction of molecular oxygen, 2-oxoglutarate as one donor, and incorporation of one atom each of oxygen into both donors//oxidoreductase activity	--
comp50425_c0	8.77	0.755	2.975	-3.53803	1.97834	NP_566298.1	1248	7.3421e-162	protein kinase domain-containing protein [Arabidopsis thaliana] >gi|75337179|sp|Q9SFT7.1|Y3707_ARATH RecName: Full=Serine/threonine-protein kinase At3g07070 >gi|6642658|gb|AAF20239.1|AC012395_26 putative protein kinase [Arabidopsis thaliana] >gi|332640974|gb|AEE74495.1| protein kinase domain-containing protein [Arabidopsis thaliana]	XM_002317551.1	42	2.40515e-10	Populus trichocarpa predicted protein, mRNA	protein phosphorylation	ATP binding//protein kinase activity	plasma membrane
comp18909_c0	3.585	0.31	0.68	-3.53163	1.13327	--	--	--	--	--	--	--	--	--	--	--
comp55115_c0	23.17	2.015	21.145	-3.52341	3.39146	XP_002531750.1	266	3.38275e-25	conserved hypothetical protein [Ricinus communis] >gi|223528620|gb|EEF30639.1| conserved hypothetical protein [Ricinus communis]	--	--	--	--	--	--	--
comp63393_c0	28.67	2.495	51.33	-3.52243	4.36269	XP_002270096.1	1517	0	PREDICTED: uncharacterized protein LOC100243866 [Vitis vinifera] >gi|147781856|emb|CAN67723.1| hypothetical protein VITISV_006022 [Vitis vinifera]	--	--	--	--	--	--	--
comp39718_c0	10.215	0.89	2.71	-3.52074	1.60642	--	--	--	--	--	--	--	--	--	--	--
comp32612_c1	5.735	0.5	1.075	-3.51979	1.10434	--	--	--	--	--	--	--	--	--	--	--
comp52959_c0	5.66	0.495	2.185	-3.5153	2.14213	XP_002305237.1	1461	0	acyl:coa ligase acetate-coa synthetase-like protein [Populus trichocarpa] >gi|118487892|gb|ABK95768.1| unknown [Populus trichocarpa] >gi|222848201|gb|EEE85748.1| acyl:coa ligase acetate-coa synthetase-like protein [Populus trichocarpa]	--	--	--	--	metabolic process//glucosinolate biosynthetic process//benzoate metabolic process	catalytic activity//benzoate-CoA ligase activity	--
comp23562_c0	36.165	3.195	8	-3.50071	1.32418	--	--	--	--	--	--	--	--	--	--	--
comp56155_c0	36.43	3.23	11.55	-3.49552	1.83829	XP_002513621.1	405	2.48325e-44	conserved hypothetical protein [Ricinus communis] >gi|223547529|gb|EEF49024.1| conserved hypothetical protein [Ricinus communis]	--	--	--	--	--	--	--
comp54201_c0	7.2	0.645	4.7	-3.48063	2.86529	XP_002531999.1	307	2.77445e-29	Receptor protein kinase CLAVATA1 precursor, putative [Ricinus communis] >gi|223528358|gb|EEF30398.1| Receptor protein kinase CLAVATA1 precursor, putative [Ricinus communis]	--	--	--	--	phosphorylation	protein kinase activity	--
comp65057_c1	17.43	1.57	7.115	-3.47274	2.1801	XP_002330086.1	1247	2.24565e-157	predicted protein [Populus trichocarpa] >gi|222871220|gb|EEF08351.1| predicted protein [Populus trichocarpa]	XM_004301116.1	160	8.88127e-76	PREDICTED: Fragaria vesca subsp. vesca isochorismate synthase 2, chloroplastic-like (LOC101314096), mRNA	--	pectate lyase activity	--
comp67140_c0	24.105	2.175	12.415	-3.47025	2.513	XP_002510288.1	834	9.17956e-177	ent-kaurene oxidase, putative [Ricinus communis] >gi|223550989|gb|EEF52475.1| ent-kaurene oxidase, putative [Ricinus communis]	--	--	--	--	oxidation-reduction process	iron ion binding//oxidoreductase activity, acting on paired donors, with incorporation or reduction of molecular oxygen//heme binding//oxidoreductase activity, acting on paired donors, with incorporation or reduction of molecular oxygen, NAD(P)H as one donor, and incorporation of one atom of oxygen//binding	--
comp55130_c0	13.11	1.185	3.305	-3.46771	1.47976	XP_002521902.1	815	8.69853e-105	aldo-keto reductase, putative [Ricinus communis] >gi|223538940|gb|EEF40538.1| aldo-keto reductase, putative [Ricinus communis]	--	--	--	--	--	transferase activity, transferring acyl groups	--
comp54528_c0	8.95	0.81	3.275	-3.46589	2.0155	XP_002277204.1	436	1.43176e-48	PREDICTED: uncharacterized protein LOC100243254 [Vitis vinifera]	--	--	--	--	--	--	--
comp42025_c0	7.235	0.655	2.07	-3.46543	1.66006	--	--	--	--	--	--	--	--	--	--	--
comp46868_c0	12.585	1.14	8.02	-3.4646	2.81457	--	--	--	--	--	--	--	--	--	--	--
comp62361_c0	746.305	67.835	219.71	-3.45966	1.6955	AAW02789.1	1061	1.27126e-140	aluminum-induced protein [Codonopsis lanceolata]	--	--	--	--	metabolic process//oxidation-reduction process	methyltransferase activity//oxidoreductase activity, acting on paired donors, with incorporation or reduction of molecular oxygen, 2-oxoglutarate as one donor, and incorporation of one atom each of oxygen into both donors	--
comp56815_c0	6.03	0.55	2.05	-3.45465	1.89812	XP_002302243.1	1286	2.13163e-172	predicted protein [Populus trichocarpa] >gi|222843969|gb|EEE81516.1| predicted protein [Populus trichocarpa]	NM_001253273.2	106	4.15537e-46	Glycine max auxin-induced protein 5NG4-like (LOC100811114), mRNA	--	--	membrane
comp55408_c0	38.815	3.55	18.065	-3.45072	2.34731	XP_002304148.1	261	3.54659e-25	predicted protein [Populus trichocarpa] >gi|222841580|gb|EEE79127.1| predicted protein [Populus trichocarpa]	--	--	--	--	--	--	--
comp24217_c0	14.92	1.375	8.19	-3.43974	2.57443	--	--	--	--	--	--	--	--	--	--	--
comp54576_c0	0.595	0.055	2.67	-3.43539	5.60126	XP_003549229.1	1430	0	PREDICTED: glucan endo-1,3-beta-glucosidase 4-like [Glycine max]	--	--	--	--	carbohydrate metabolic process	hydrolase activity, hydrolyzing O-glycosyl compounds	--
comp55573_c0	7.01	0.65	5.49	-3.4309	3.07829	CBI37919.3	208	1.72654e-29	unnamed protein product [Vitis vinifera]	--	--	--	--	--	--	--
comp48956_c0	5.23	0.485	3.75	-3.43075	2.95083	--	--	--	--	--	--	--	--	--	--	--
comp51867_c0	4.84	0.45	4.19	-3.42701	3.21895	XP_002265733.1	353	2.16181e-38	PREDICTED: uncharacterized protein LOC100262160 isoform 1 [Vitis vinifera]	--	--	--	--	--	--	--
comp46792_c0	26.155	2.435	13.795	-3.42509	2.50215	--	--	--	--	--	--	--	--	--	--	--
comp53246_c3	26.375	2.495	7.895	-3.40206	1.6619	CBI28964.3	260	1.36033e-26	unnamed protein product [Vitis vinifera]	--	--	--	--	oxidation-reduction process//regulation of cyclin-dependent protein serine/threonine kinase activity	oxidoreductase activity, acting on X-H and Y-H to form an X-Y bond, with a disulfide as acceptor//glycine reductase activity//protein kinase binding	glycine reductase complex
comp61763_c0	15.205	1.445	3.17	-3.3954	1.13341	XP_002533158.1	1999	0	Root phototropism protein, putative [Ricinus communis] >gi|223527030|gb|EEF29217.1| Root phototropism protein, putative [Ricinus communis]	--	--	--	--	regulation of transcription, DNA-dependent//signal transduction//response to light stimulus	protein homodimerization activity//DNA binding//dynein binding//transcription factor binding//signal transducer activity	transcription factor complex//nucleus//dynein complex
comp46224_c0	46.64	4.465	18.95	-3.38484	2.08547	--	--	--	--	--	--	--	--	--	--	--
comp22622_c0	91.32	8.8	35.73	-3.37536	2.02156	--	--	--	--	--	--	--	--	--	--	--
comp32941_c0	16.55	1.6	12.72	-3.37069	2.99095	ABK55669.1	436	2.45558e-53	chloroplast rubisco activase [Cucumis sativus]	NM_001253223.2	161	1.80828e-77	Glycine max ribulose bisphosphate carboxylase/oxygenase activase 1, chloroplastic-like (RCAALPHA), mRNA	proteolysis	aspartic-type endopeptidase activity//ATP binding	--
comp47748_c0	4.475	0.435	2.285	-3.3628	2.39311	--	--	--	--	--	--	--	--	--	--	--
comp42737_c0	12.53	1.22	2.77	-3.36043	1.183	XP_003608574.1	228	4.5874e-21	EPIDERMAL PATTERNING FACTOR-like protein [Medicago truncatula] >gi|355509629|gb|AES90771.1| EPIDERMAL PATTERNING FACTOR-like protein [Medicago truncatula]	--	--	--	--	--	--	--
comp58728_c1	111.42	10.86	27.82	-3.35891	1.3571	AEK32594.1	474	1.48485e-56	xyloglucan endotransglucosylase/hydrolase [Tagetes patula]	EF103137.1	79	1.02387e-31	Musa acuminata xyloglucan endotransglycosylase (XET2) mRNA, complete cds	carbohydrate metabolic process//cellular glucan metabolic process	hydrolase activity, hydrolyzing O-glycosyl compounds//xyloglucan:xyloglucosyl transferase activity	apoplast//cell wall
comp62168_c0	4.24	0.415	4.425	-3.35288	3.41449	ABK95830.1	1707	0	unknown [Populus trichocarpa]	NM_100940.6	131	6.76598e-60	Arabidopsis thaliana pectin lyase-like protein mRNA, complete cds	carbohydrate metabolic process//starch metabolic process//metabolic process//sucrose metabolic process	hydrolase activity, acting on glycosyl bonds//polygalacturonase activity	--
comp62924_c0	7.8	0.765	23.84	-3.34994	4.96178	CBI19696.3	1208	1.07064e-157	unnamed protein product [Vitis vinifera]	XM_002282543.1	251	1.49132e-126	PREDICTED: Vitis vinifera putative S-adenosyl-L-methionine-dependent methyltransferase Mvan_1345-like (LOC100250559), mRNA	methylation//oxidation-reduction process	methyltransferase activity//protein-disulfide reductase activity	--
comp59670_c0	4.725	0.465	2.12	-3.34501	2.18876	XP_003633913.1	1051	5.09674e-137	PREDICTED: rho GTPase-activating protein 4-like [Vitis vinifera]	XM_004955960.1	88	3.116e-36	PREDICTED: Setaria italica uncharacterized LOC101780053 (LOC101780053), mRNA	signal transduction	--	--
comp58666_c0	21.51	2.12	7.86	-3.34287	1.89047	XP_003521639.1	1892	0	PREDICTED: nitrate transporter 1.2-like [Glycine max]	XM_004304872.1	52	6.70464e-16	PREDICTED: Fragaria vesca subsp. vesca probable peptide/nitrate transporter At1g59740-like (LOC101295257), mRNA	transport//transmembrane transport	transporter activity	membrane//integral to membrane
comp61254_c0	11.755	1.165	11.44	-3.33487	3.29569	XP_002532159.1	500	2.06352e-57	DNA binding protein, putative [Ricinus communis] >gi|223528169|gb|EEF30233.1| DNA binding protein, putative [Ricinus communis]	XM_002284428.2	75	6.47261e-29	PREDICTED: Vitis vinifera transcription factor bHLH137-like (LOC100268131), mRNA	--	protein dimerization activity	--
comp63685_c0	140.7	13.965	60.77	-3.33273	2.12154	XP_002511647.1	721	4.06411e-84	DNA binding protein, putative [Ricinus communis] >gi|223548827|gb|EEF50316.1| DNA binding protein, putative [Ricinus communis]	--	--	--	--	--	protein dimerization activity	--
comp53350_c0	6.645	0.66	3.235	-3.33173	2.29323	XP_002285079.1	143	1.38538e-09	PREDICTED: uncharacterized protein At1g15400 [Vitis vinifera]	--	--	--	--	--	--	--
comp53324_c0	5.205	0.52	3.025	-3.32331	2.54035	XP_002308522.1	417	1.10366e-47	predicted protein [Populus trichocarpa] >gi|222854498|gb|EEE92045.1| predicted protein [Populus trichocarpa]	--	--	--	--	--	--	membrane
comp65105_c0	39.775	3.98	12.95	-3.32102	1.70211	XP_002262981.1	1098	1.18043e-143	PREDICTED: short-chain dehydrogenase TIC 32, chloroplastic [Vitis vinifera] >gi|297742402|emb|CBI34551.3| unnamed protein product [Vitis vinifera]	--	--	--	--	metabolic process//transcription, DNA-dependent//cellular metabolic process//DNA replication, synthesis of RNA primer	coenzyme binding//DNA primase activity//RNA binding//catalytic activity//oxidoreductase activity//zinc ion binding	replication fork//nucleolus
comp55798_c0	35.46	3.58	66.175	-3.30816	4.20825	AEJ87262.1	650	1.2664e-81	galactinol synthase 2-3 [Populus trichocarpa]	--	--	--	--	protein glycosylation	transferase activity, transferring glycosyl groups	--
comp55952_c0	29.465	2.975	10.325	-3.30804	1.79518	XP_002272064.1	537	6.92971e-64	PREDICTED: oxygen-evolving enhancer protein 3-2, chloroplastic [Vitis vinifera] >gi|296086349|emb|CBI31938.3| unnamed protein product [Vitis vinifera]	--	--	--	--	photosynthesis	calcium ion binding	extrinsic to membrane//photosystem II//oxygen evolving complex
comp58546_c0	14.195	1.44	3.86	-3.30124	1.42253	--	--	--	--	--	--	--	--	--	--	--
comp319_c0	9.215	0.94	2.01	-3.29325	1.09646	--	--	--	--	--	--	--	--	--	--	--
comp55069_c0	6.995	0.715	17.055	-3.29031	4.57611	NP_001234316.1	458	2.31255e-51	auxin response factor 3 [Solanum lycopersicum] >gi|85069277|gb|ABC69710.1| auxin response factor 3 [Solanum lycopersicum]	XM_004229945.1	41	1.37396e-10	PREDICTED: Solanum lycopersicum auxin response factor 9-like (LOC101255336), mRNA	regulation of transcription, DNA-dependent//response to hormone stimulus	DNA binding	nucleus
comp62099_c0	42.795	4.405	11.48	-3.28023	1.38191	--	--	--	--	--	--	--	--	transposition, DNA-mediated	transposase activity//DNA binding	--
comp53788_c0	14.185	1.47	7.04	-3.27048	2.25976	--	--	--	--	--	--	--	--	--	--	--
comp57688_c1	16.725	1.745	14.365	-3.26071	3.04126	XP_002282986.1	860	7.86344e-110	PREDICTED: uncharacterized protein LOC100267842 [Vitis vinifera] >gi|302142275|emb|CBI19478.3| unnamed protein product [Vitis vinifera]	--	--	--	--	--	--	--
comp55435_c0	3.85	0.405	1.36	-3.24886	1.74761	XP_002511929.1	1085	1.55004e-146	ATRAD3, putative [Ricinus communis] >gi|223549109|gb|EEF50598.1| ATRAD3, putative [Ricinus communis]	--	--	--	--	pseudouridine synthesis//metabolic process//ribosome biogenesis//methylation	methyltransferase activity//snoRNA binding	box H/ACA RNP complex
comp48046_c0	5.305	0.56	1.2	-3.24385	1.09954	--	--	--	--	--	--	--	--	--	--	--
comp37245_c0	14.49	1.53	4.33	-3.24345	1.50084	--	--	--	--	--	--	--	--	--	--	--
comp55802_c0	54.67	5.78	40.185	-3.24161	2.79752	--	--	--	--	--	--	--	--	--	--	--
comp53158_c0	51.96	5.53	14.705	-3.23205	1.41096	--	--	--	--	--	--	--	--	--	--	--
comp53222_c0	30.635	3.265	36.6	-3.23003	3.48669	XP_002280830.1	500	1.7589e-60	PREDICTED: MLP-like protein 34 [Vitis vinifera] >gi|297737688|emb|CBI26889.3| unnamed protein product [Vitis vinifera]	--	--	--	--	response to stimulus//defense response//response to biotic stimulus	--	--
comp64613_c0	21.09	2.255	9.005	-3.22536	1.9976	XP_002270251.1	1348	3.28495e-179	PREDICTED: hydroxycinnamoyl-Coenzyme A shikimate/quinate hydroxycinnamoyltransferase [Vitis vinifera]	XM_002270040.1	90	3.50734e-37	PREDICTED: Vitis vinifera hydroxycinnamoyl-Coenzyme A shikimate/quinate hydroxycinnamoyltransferase-like (LOC100263348), mRNA	metabolic process//electron transport//viral infectious cycle	electron carrier activity//transferase activity, transferring acyl groups other than amino-acyl groups//iron ion binding//heme binding//transferase activity, transferring acyl groups	--
comp40804_c0	15.24	1.64	3.645	-3.2161	1.15222	XP_003606716.1	132	3.26648e-09	hypothetical protein MTR_4g064750 [Medicago truncatula] >gi|355507771|gb|AES88913.1| hypothetical protein MTR_4g064750 [Medicago truncatula]	--	--	--	--	--	--	--
comp66118_c0	38.635	4.16	12.045	-3.21525	1.53378	XP_002276067.1	1456	0	PREDICTED: TGACG-sequence-specific DNA-binding protein TGA-2.1-like [Vitis vinifera]	XM_004497878.1	50	7.75758e-15	PREDICTED: Cicer arietinum transcription factor HBP-1b(c1)-like (LOC101500106), mRNA	regulation of transcription, DNA-dependent//viral capsid assembly//transcription, DNA-dependent	sequence-specific DNA binding transcription factor activity//DNA binding//sequence-specific DNA binding	viral procapsid//transcription factor complex//nucleus
comp61759_c0	12.69	1.375	14.58	-3.20619	3.40649	XP_002512571.1	497	8.31866e-59	Interleukin-1 receptor-associated kinase, putative [Ricinus communis] >gi|223548532|gb|EEF50023.1| Interleukin-1 receptor-associated kinase, putative [Ricinus communis]	--	--	--	--	phosphorylation//protein phosphorylation//serine family amino acid metabolic process	ATP binding//protein serine/threonine kinase activity//protein kinase activity	--
comp59245_c0	3.49	0.38	2.92	-3.19916	2.9419	AFK49088.1	184	1.74688e-14	unknown [Lotus japonicus]	--	--	--	--	--	--	--
comp55081_c0	7.47	0.815	2.375	-3.19624	1.54306	XP_003519158.1	223	1.02993e-29	PREDICTED: 37 kDa inner envelope membrane protein, chloroplastic-like [Glycine max]	--	--	--	--	methylation	methyltransferase activity	--
comp52763_c0	2.495	0.275	0.7	-3.18154	1.34792	XP_002514051.1	644	1.71576e-75	Protein VERNALIZATION-INSENSITIVE, putative [Ricinus communis] >gi|223547137|gb|EEF48634.1| Protein VERNALIZATION-INSENSITIVE, putative [Ricinus communis]	--	--	--	--	DNA-dependent transcription, termination//nucleotide metabolic process//arabinan metabolic process//carbohydrate metabolic process	alpha-N-arabinofuranosidase activity	--
comp67046_c0	45.705	5.08	23.08	-3.16945	2.18374	XP_002328632.1	2689	0	predicted protein [Populus trichocarpa] >gi|222838614|gb|EEE76979.1| predicted protein [Populus trichocarpa]	--	--	--	--	proton transport//ATP hydrolysis coupled proton transport//oxidative phosphorylation	protein binding//proton-transporting ATPase activity, rotational mechanism	vacuolar proton-transporting V-type ATPase, V1 domain
comp65426_c0	19.875	2.21	9.65	-3.16884	2.12648	XP_002282833.1	2390	0	PREDICTED: subtilisin-like protease [Vitis vinifera]	XM_004514870.1	43	7.67716e-11	PREDICTED: Cicer arietinum subtilisin-like protease-like (LOC101489063), mRNA	proton transport//proteolysis//negative regulation of catalytic activity//electron transport//oxidation-reduction process//oxidative phosphorylation	identical protein binding//ubiquinol-cytochrome-c reductase activity//serine-type endopeptidase activity	--
comp49763_c0	8.005	0.895	4.12	-3.16094	2.20268	XP_002322670.1	233	1.17497e-21	predicted protein [Populus trichocarpa] >gi|222867300|gb|EEF04431.1| predicted protein [Populus trichocarpa]	--	--	--	--	--	--	--
comp59517_c0	14.865	1.665	11.385	-3.15833	2.77354	--	--	--	--	--	--	--	--	--	--	--
comp41951_c0	1.725	0.195	2.615	-3.14505	3.74526	ACN78877.2	892	2.2309e-109	minichromosome maintenance 2 protein [Pisum sativum]	--	--	--	--	RNA processing//DNA replication initiation	DNA binding//DNA helicase activity//ATP binding	replication fork//intracellular//MCM complex//nucleus
comp65036_c0	92.05	10.485	23.005	-3.13409	1.13362	XP_002313791.1	495	6.67964e-82	predicted protein [Populus trichocarpa] >gi|222850199|gb|EEE87746.1| predicted protein [Populus trichocarpa]	XM_004957045.1	85	2.28346e-34	PREDICTED: Setaria italica transcription factor bHLH49-like (LOC101762637), mRNA	--	protein dimerization activity	--
comp62398_c0	79.77	9.095	40.455	-3.1327	2.15317	AFH36343.1	936	9.85323e-115	aquaporin TIP2;1 [Quercus petraea]	--	--	--	--	transport	transporter activity	membrane//integral to membrane
comp49797_c0	31.1	3.555	12.22	-3.12899	1.78132	ACI15739.1	156	2.22985e-11	chloroplast photosystem II 5 kDa precursor protein [Picrorhiza kurrooa]	--	--	--	--	--	--	--
comp23379_c0	31.47	3.615	10.06	-3.12191	1.47656	--	--	--	--	--	--	--	--	--	--	--
comp51306_c0	6.78	0.78	3.61	-3.11974	2.21045	--	--	--	--	--	--	--	--	--	--	--
comp57228_c0	147	16.99	55.205	-3.11306	1.70011	NP_001142893.1	272	1.45522e-26	uncharacterized protein LOC100275314 [Zea mays] >gi|195611082|gb|ACG27371.1| hypothetical protein [Zea mays] >gi|195648823|gb|ACG43879.1| hypothetical protein [Zea mays]	--	--	--	--	--	--	chloroplast
comp58285_c0	8.6	0.995	10.26	-3.11157	3.36619	XP_002270114.1	254	1.84654e-22	PREDICTED: uncharacterized protein LOC100256599 [Vitis vinifera] >gi|297740528|emb|CBI30710.3| unnamed protein product [Vitis vinifera]	--	--	--	--	DNA-dependent transcription, termination	nucleic acid binding	--
comp56387_c1	6.83	0.795	1.945	-3.10286	1.29074	--	--	--	--	--	--	--	--	--	--	--
comp59098_c0	3.04	0.355	4.17	-3.09818	3.55416	XP_002325342.1	448	7.98381e-44	predicted protein [Populus trichocarpa] >gi|222862217|gb|EEE99723.1| predicted protein [Populus trichocarpa]	--	--	--	--	intracellular signal transduction//oxidation-reduction process	protein-disulfide reductase activity//catalytic activity//protein binding	--
comp57023_c0	34.06	3.985	57.35	-3.09543	3.84714	XP_002529984.1	260	2.95198e-22	hypothetical protein RCOM_1264330 [Ricinus communis] >gi|223530507|gb|EEF32389.1| hypothetical protein RCOM_1264330 [Ricinus communis]	--	--	--	--	--	--	--
comp64152_c0	20.675	2.425	6.66	-3.09183	1.45754	XP_002283014.1	1604	0	PREDICTED: uncharacterized protein LOC100265521 [Vitis vinifera] >gi|297746366|emb|CBI16422.3| unnamed protein product [Vitis vinifera]	XM_002282978.2	145	1.24325e-67	PREDICTED: Vitis vinifera uncharacterized LOC100265521 (LOC100265521), mRNA	small GTPase mediated signal transduction//regulation of transcription from RNA polymerase II promoter//protein folding	transcription factor binding//chaperone binding//RNA polymerase II transcription cofactor activity//Ras GTPase activator activity//protein homodimerization activity//adenyl-nucleotide exchange factor activity//dynein binding	Golgi transport complex//transcription factor complex//mediator complex//dynein complex//intracellular
comp66732_c0	24.955	2.94	16.6	-3.08544	2.4973	XP_002285001.1	688	6.045e-83	PREDICTED: cyclin-D3-1 [Vitis vinifera] >gi|302142269|emb|CBI19472.3| unnamed protein product [Vitis vinifera]	--	--	--	--	response to organic substance	--	nucleus
comp64003_c0	47.3	5.575	28.615	-3.0848	2.35973	XP_002525244.1	1271	1.20918e-167	Aspartic proteinase nepenthesin-2 precursor, putative [Ricinus communis] >gi|223535541|gb|EEF37210.1| Aspartic proteinase nepenthesin-2 precursor, putative [Ricinus communis]	--	--	--	--	proteolysis	aspartic-type endopeptidase activity//peptidase activity	--
comp56107_c0	28.845	3.415	7.875	-3.07836	1.20539	XP_002305434.1	467	1.45408e-55	predicted protein [Populus trichocarpa] >gi|222848398|gb|EEE85945.1| predicted protein [Populus trichocarpa]	XM_003527157.1	72	1.39888e-27	PREDICTED: Glycine max transcription factor bHLH63-like (LOC100819517), mRNA	--	--	--
comp42440_c0	19.525	2.315	15.22	-3.07624	2.71688	--	--	--	--	--	--	--	--	--	--	--
comp50026_c0	3.975	0.475	13.835	-3.06496	4.86425	--	--	--	--	--	--	--	--	--	--	--
comp59022_c0	2.88	0.345	2.13	-3.0614	2.62619	XP_002283504.2	429	1.08827e-43	PREDICTED: uncharacterized protein LOC100260890 [Vitis vinifera]	--	--	--	--	--	iron-sulfur cluster binding//catalytic activity	--
comp44446_c0	3.505	0.42	8.505	-3.06095	4.33985	--	--	--	--	--	--	--	--	--	--	--
comp66821_c2	155.27	18.66	63.475	-3.05676	1.76624	CAN80873.1	291	2.13757e-26	hypothetical protein VITISV_004539 [Vitis vinifera]	--	--	--	--	--	protein binding	--
comp53608_c0	18.28	2.205	12.855	-3.05142	2.54348	--	--	--	--	--	--	--	--	--	--	--
comp58870_c1	74.46	9	28.23	-3.04847	1.64923	XP_002525436.1	1071	2.65824e-140	conserved hypothetical protein [Ricinus communis] >gi|223535249|gb|EEF36926.1| conserved hypothetical protein [Ricinus communis]	--	--	--	--	--	--	--
comp57144_c0	14.96	1.81	8.74	-3.04705	2.27164	--	--	--	--	--	--	--	--	--	--	--
comp61862_c0	133.01	16.235	33.13	-3.03436	1.02903	XP_002270044.1	503	3.77113e-55	PREDICTED: uncharacterized protein LOC100251709 [Vitis vinifera]	--	--	--	--	--	--	--
comp64083_c0	34.185	4.215	10.905	-3.01976	1.37139	CBI37702.3	1960	0	unnamed protein product [Vitis vinifera]	--	--	--	--	transmembrane transport//chloride transport	adenyl nucleotide binding//voltage-gated chloride channel activity//4 iron, 4 sulfur cluster binding	membrane
comp48476_c0	35.32	4.375	54.66	-3.01313	3.64313	--	--	--	--	--	--	--	--	--	--	--
comp62524_c0	0.565	0.07	2.42	-3.01282	5.11151	XP_003524260.1	1038	2.54341e-137	PREDICTED: lipase 3-like [Glycine max]	--	--	--	--	response to antibiotic//proteolysis	hydrolase activity//serine-type peptidase activity//aminopeptidase activity	--
comp58029_c0	4.195	0.52	2.41	-3.01209	2.21245	XP_002321846.1	196	1.00579e-15	predicted protein [Populus trichocarpa] >gi|222868842|gb|EEF05973.1| predicted protein [Populus trichocarpa]	--	--	--	--	protein folding	--	--
comp55084_c0	6.2	0.77	3.66	-3.00934	2.24891	XP_002329516.1	446	1.00866e-49	predicted protein [Populus trichocarpa] >gi|222870225|gb|EEF07356.1| predicted protein [Populus trichocarpa]	--	--	--	--	--	metal ion binding	--
comp60554_c0	58.315	7.26	38.615	-3.00583	2.41112	XP_002314751.1	274	6.71e-25	predicted protein [Populus trichocarpa] >gi|222863791|gb|EEF00922.1| predicted protein [Populus trichocarpa]	--	--	--	--	--	--	--
comp47412_c0	64.11	8	41.49	-3.00248	2.37469	XP_002284143.1	268	1.71036e-25	PREDICTED: auxin-responsive protein IAA14-like isoform 3 [Vitis vinifera]	--	--	--	--	regulation of transcription, DNA-dependent	--	nucleus
comp44890_c0	12.325	1.545	3.285	-2.99591	1.08829	--	--	--	--	--	--	--	--	--	--	--
comp58786_c0	2.35	0.295	2.85	-2.99387	3.27218	XP_002275200.1	398	1.24424e-41	PREDICTED: uncharacterized protein LOC100249937 [Vitis vinifera]	--	--	--	--	--	--	--
comp52329_c0	139.745	17.585	65.16	-2.99038	1.88964	XP_002328543.1	1047	3.00005e-138	predicted protein [Populus trichocarpa] >gi|222838258|gb|EEE76623.1| predicted protein [Populus trichocarpa]	--	--	--	--	photosystem II repair	--	chloroplast thylakoid membrane//chloroplast thylakoid lumen
comp29468_c0	6.27	0.79	3.305	-2.98854	2.06473	--	--	--	--	--	--	--	--	--	--	--
comp58798_c0	11.09	1.4	13.38	-2.98576	3.25658	XP_002304153.1	400	6.61357e-45	predicted protein [Populus trichocarpa] >gi|222841585|gb|EEE79132.1| predicted protein [Populus trichocarpa]	--	--	--	--	--	zinc ion binding	--
comp50017_c0	7.465	0.945	2.52	-2.98176	1.41504	--	--	--	--	--	--	--	--	--	--	--
comp57807_c0	2.325	0.295	0.885	-2.97844	1.58496	XP_002280214.1	1085	1.23933e-143	PREDICTED: nudix hydrolase 8-like [Vitis vinifera]	--	--	--	--	--	hydrolase activity	--
comp59472_c0	4.525	0.575	5.84	-2.97628	3.34433	XP_002281118.2	403	5.40882e-41	PREDICTED: transcription factor bHLH110-like [Vitis vinifera] >gi|302142540|emb|CBI19743.3| unnamed protein product [Vitis vinifera]	XM_002510384.1	96	1.37879e-40	Ricinus communis transcription factor, putative, mRNA	--	protein dimerization activity	--
comp60127_c0	15.085	1.92	25.51	-2.97394	3.73188	CAN70740.1	1270	7.68495e-171	hypothetical protein VITISV_013920 [Vitis vinifera]	--	--	--	--	lipid metabolic process//protein glycosylation	sialyltransferase activity//hydrolase activity, acting on ester bonds	--
comp56737_c0	3.875	0.5	19.88	-2.9542	5.31325	XP_002324317.1	500	3.78465e-59	AP2/ERF domain-containing transcription factor [Populus trichocarpa] >gi|222865751|gb|EEF02882.1| AP2/ERF domain-containing transcription factor [Populus trichocarpa]	XM_002285337.1	117	1.92493e-52	PREDICTED: Vitis vinifera ethylene-responsive transcription factor ERF003-like (LOC100252609), mRNA	regulation of transcription, DNA-dependent//transcription, DNA-dependent	sequence-specific DNA binding transcription factor activity	transcription factor complex
comp57685_c1	8.76	1.135	5.19	-2.94824	2.19304	XP_003556192.1	205	1.20838e-16	PREDICTED: uncharacterized protein LOC100793571 [Glycine max]	--	--	--	--	--	--	--
comp30098_c0	24.89	3.23	22.595	-2.94596	2.8064	XP_002315963.1	163	1.30336e-11	predicted protein [Populus trichocarpa] >gi|222865003|gb|EEF02134.1| predicted protein [Populus trichocarpa]	--	--	--	--	--	--	chloroplast
comp57217_c0	11.06	1.44	3.535	-2.94121	1.29564	AFK34909.1	635	5.63271e-110	unknown [Lotus japonicus]	--	--	--	--	lipid metabolic process	hydrolase activity, acting on ester bonds	--
comp22766_c0	73.95	9.65	20.9	-2.93795	1.1149	--	--	--	--	--	--	--	--	--	--	--
comp61514_c2	40.145	5.245	12.29	-2.93621	1.22847	XP_002283165.1	252	3.80354e-24	PREDICTED: uncharacterized protein LOC100249288 isoform 1 [Vitis vinifera] >gi|296081792|emb|CBI20797.3| unnamed protein product [Vitis vinifera]	--	--	--	--	--	--	--
comp52901_c0	5.315	0.695	1.89	-2.93498	1.4433	ABD96948.1	123	1.08981e-07	hypothetical protein [Cleome spinosa]	--	--	--	--	--	--	--
comp23098_c0	7.905	1.035	19.74	-2.93313	4.25342	XP_002324989.1	191	3.85874e-15	predicted protein [Populus trichocarpa] >gi|222866423|gb|EEF03554.1| predicted protein [Populus trichocarpa]	--	--	--	--	--	--	--
comp51186_c0	5.34	0.7	2.2	-2.93141	1.65208	XP_003535550.1	405	4.13204e-41	PREDICTED: uncharacterized protein LOC100815340 [Glycine max]	--	--	--	--	--	--	--
comp67625_c0	6.62	0.87	3.08	-2.92774	1.82384	AAD29679.1	661	3.16369e-174	CLC-Nt2 protein [Nicotiana tabacum]	AF133209.1	76	4.21927e-29	Nicotiana tabacum CLC-Nt2 protein mRNA, complete cds	ion transport//transmembrane transport//single-organism transport//electron transport//chloride transport	ion channel activity//copper ion binding//voltage-gated chloride channel activity//electron carrier activity	integral to plasma membrane//integral to membrane//membrane
comp66983_c1	66.24	8.77	24.905	-2.91705	1.50579	--	--	--	--	--	--	--	--	--	--	--
comp48887_c0	2.225	0.295	20.775	-2.91502	6.13799	--	--	--	--	--	--	--	--	viral genome replication//galactose metabolic process//starch metabolic process//sucrose metabolic process	beta-fructofuranosidase activity//sucrose alpha-glucosidase activity	glucosidase II complex
comp63702_c1	13.235	1.755	4.035	-2.91482	1.2011	ABO41834.1	472	3.43052e-55	putative caffeic acid methyltransferase [Gossypium raimondii]	--	--	--	--	--	methyltransferase activity//protein dimerization activity//O-methyltransferase activity	--
comp46328_c0	11.815	1.575	5.12	-2.9072	1.70079	XP_002510718.1	212	7.06008e-18	conserved hypothetical protein [Ricinus communis] >gi|223551419|gb|EEF52905.1| conserved hypothetical protein [Ricinus communis]	--	--	--	--	--	--	--
comp51676_c1	14.835	1.98	8.755	-2.90543	2.14461	BAJ86586.1	509	2.26539e-64	predicted protein [Hordeum vulgare subsp. vulgare]	BT040030.1	136	1.62931e-63	Zea mays full-length cDNA clone ZM_BFc0059O23 mRNA, complete cds	--	nucleotide binding	--
comp59799_c0	2.395	0.32	5.015	-2.90388	3.97011	XP_002272890.1	398	9.85587e-43	PREDICTED: uncharacterized protein LOC100267439 [Vitis vinifera] >gi|298204883|emb|CBI34190.3| unnamed protein product [Vitis vinifera]	--	--	--	--	--	--	--
comp63928_c0	25.495	3.435	9.46	-2.89183	1.46153	XP_002269581.1	302	3.18353e-54	PREDICTED: protein DA1-related 1-like [Vitis vinifera]	--	--	--	--	--	zinc ion binding	--
comp51747_c0	28.71	3.875	47.165	-2.88929	3.60545	ABK96309.1	797	3.52921e-107	unknown [Populus trichocarpa x Populus deltoides]	--	--	--	--	G-protein coupled receptor signaling pathway//feeding behavior//oxidation-reduction process//circadian sleep/wake cycle process//G-protein coupled receptor signaling pathway, coupled to cyclic nucleotide second messenger	oxidoreductase activity//orexin receptor activity//oxidoreductase activity, acting on paired donors, with incorporation or reduction of molecular oxygen, 2-oxoglutarate as one donor, and incorporation of one atom each of oxygen into both donors	integral to membrane
comp49450_c0	5.045	0.685	3.955	-2.88068	2.5295	--	--	--	--	--	--	--	--	--	double-stranded DNA binding	cytoplasm
comp53895_c0	1.03	0.14	1.865	-2.87915	3.73568	--	--	--	--	--	--	--	--	--	--	--
comp64183_c0	45.9	6.25	16.515	-2.87657	1.40185	NP_001240057.1	1309	4.98089e-173	uncharacterized protein LOC100787790 [Glycine max] >gi|255636705|gb|ACU18688.1| unknown [Glycine max]	AC189448.2	125	1.34427e-56	Brassica rapa subsp. pekinensis clone KBrB071K22, complete sequence	--	--	extracellular space
comp58235_c0	105.54	14.38	32.525	-2.87565	1.17749	NP_001236567.1	470	1.89655e-55	uncharacterized protein LOC100305524 [Glycine max] >gi|255625797|gb|ACU13243.1| unknown [Glycine max]	--	--	--	--	--	--	--
comp66167_c0	33.65	4.59	28.29	-2.87404	2.62373	XP_002318985.1	755	5.24264e-95	predicted protein [Populus trichocarpa] >gi|222857361|gb|EEE94908.1| predicted protein [Populus trichocarpa]	--	--	--	--	transport	--	membrane//integral to membrane
comp38459_c0	8.02	1.095	2.49	-2.87267	1.18521	XP_002280180.1	145	3.50924e-09	PREDICTED: transcription factor RF2b [Vitis vinifera]	--	--	--	--	--	--	--
comp62316_c0	50.28	6.88	52.07	-2.8695	2.91997	XP_002510352.1	749	1.69899e-82	heat shock protein binding protein, putative [Ricinus communis] >gi|223551053|gb|EEF52539.1| heat shock protein binding protein, putative [Ricinus communis]	--	--	--	--	--	--	--
comp54809_c0	11.98	1.64	5.355	-2.86886	1.70719	XP_002301199.1	287	8.50009e-38	predicted protein [Populus trichocarpa] >gi|222842925|gb|EEE80472.1| predicted protein [Populus trichocarpa]	--	--	--	--	--	--	--
comp47814_c0	6.955	0.955	3.775	-2.86448	1.9829	--	--	--	--	--	--	--	--	--	--	--
comp59080_c0	26.585	3.655	11.7	-2.86267	1.67857	XP_002327407.1	1128	6.69093e-149	predicted protein [Populus trichocarpa] >gi|222835961|gb|EEE74382.1| predicted protein [Populus trichocarpa]	--	--	--	--	transcription, DNA-dependent//oxidation-reduction process//cell cycle	oxidoreductase activity//oxidoreductase activity, acting on paired donors, with incorporation or reduction of molecular oxygen, 2-oxoglutarate as one donor, and incorporation of one atom each of oxygen into both donors	DRM complex
comp63199_c1	8.875	1.225	3.84	-2.85697	1.64832	--	--	--	--	--	--	--	--	--	--	--
comp22744_c0	80.85	11.16	140.38	-2.85691	3.65293	XP_002328077.1	152	6.78753e-10	predicted protein [Populus trichocarpa] >gi|222837592|gb|EEE75957.1| predicted protein [Populus trichocarpa]	--	--	--	--	--	--	--
comp55402_c0	25.955	3.59	9.385	-2.85396	1.38637	--	--	--	--	--	--	--	--	--	--	--
comp51514_c1	33.78	4.68	21.285	-2.85159	2.18526	--	--	--	--	--	--	--	--	signal transduction//viral process	hormone activity	integral to membrane//extracellular region
comp29205_c0	11.57	1.61	15.145	-2.84526	3.23371	--	--	--	--	--	--	--	--	--	--	--
comp57772_c0	118.13	16.44	44.41	-2.84509	1.43367	XP_002321999.1	1064	3.46614e-134	predicted protein [Populus trichocarpa] >gi|222868995|gb|EEF06126.1| predicted protein [Populus trichocarpa]	AB591319.1	250	6.62978e-126	Eucalyptus pyrocarpa PME3 gene for pectin methylesterase 3, partial cds, representing a pool of 30 individuals	positive regulation of mating-type specific transcription, DNA-dependent//signal transduction//pectin catabolic process//starch metabolic process//cell wall modification//negative regulation of catalytic activity//sucrose metabolic process	mating pheromone activity//DNA binding//aspartyl esterase activity//enzyme inhibitor activity//pectinesterase activity	nucleus//cell wall
comp63385_c0	19.855	2.77	7.725	-2.84154	1.47965	XP_002275219.2	1219	2.49201e-156	PREDICTED: uncharacterized protein LOC100256278 [Vitis vinifera]	XM_003534941.1	65	3.64215e-23	PREDICTED: Glycine max uncharacterized protein LOC100809254 (LOC100809254), mRNA	barrier septum assembly//cytokinesis by binary fission//cell motility	transcription factor binding//protein binding//protein homodimerization activity//dynein binding	dynein complex//transcription factor complex//motile cilium//cytoplasm//integral to membrane
comp54087_c0	16.18	2.27	4.54	-2.83345	1	NP_001235127.1	177	3.08237e-14	uncharacterized protein LOC100527371 [Glycine max] >gi|255632202|gb|ACU16459.1| unknown [Glycine max]	--	--	--	--	regulation of transcription, DNA-dependent	sequence-specific DNA binding transcription factor activity	transcription factor complex
comp58896_c0	92.745	13.02	56.225	-2.83254	2.11048	XP_002312755.1	284	7.78456e-27	predicted protein [Populus trichocarpa] >gi|341958560|sp|B9HMP5.1|CSPLD_POPTR RecName: Full=CASP-like protein POPTRDRAFT_820933 >gi|222852575|gb|EEE90122.1| predicted protein [Populus trichocarpa]	--	--	--	--	transmembrane transport	--	membrane//plasma membrane//integral to membrane
comp49989_c0	83.3	11.72	36.555	-2.82934	1.6411	XP_002300801.1	332	3.02233e-34	hypothetical protein POPTRDRAFT_830089 [Populus trichocarpa] >gi|222842527|gb|EEE80074.1| hypothetical protein POPTRDRAFT_830089 [Populus trichocarpa]	--	--	--	--	photosynthesis	structural molecule activity	chloroplast//photosystem II//photosynthetic membrane
comp61906_c0	33.13	4.675	11.955	-2.8251	1.35458	XP_003553543.1	342	1.48939e-34	PREDICTED: uncharacterized protein LOC100786645 [Glycine max]	--	--	--	--	--	--	--
comp47193_c0	22.795	3.22	15.435	-2.82358	2.26107	B9IM09.2	384	1.65022e-42	RecName: Full=CASP-like protein POPTRDRAFT_578614	--	--	--	--	--	--	membrane
[truncated: 936 more rows]
