# Supplementary material for: Characterization and Comparative Expression Profiling of Browning Response in Medinilla formosana after Cutting
Source: Front Plant Sci. 2016 Dec 22;7:1897. doi: 10.3389/fpls.2016.01897 (PMC5178855; doi:10.3389/fpls.2016.01897)
Supplement: FIGURE S1 — Correlation analysis of DGE libraries. Dots in the figures indicate individual tag entities. Pearson correlation coefficients (R2) are shown in the lower right corner of each plot. The correlation between 0 h, 4 h, and 4 days libraries are shown. [file Data_Sheet_1.zip › Data_Sheet_1/Table 3.XLSX]

## Sheet: Sheet1
Gene Symbol	Forward primer	Reverse primer
CHS	TCTGATCCTATCCCTGGAGTC	CTTCAGGAGGTGGAATGTG
DFR	GCATTACTCGATCATCAAGCAA	TCATGGGAAGAGCAGATGTAT
PsaN	GAGCTGAATGACAAGAAGAGG	CGGTGAAGTTCTCAGGGA
ACD2	CGAACGTATGGAGGAGATAA	CAACACCCTTTCCGCAGA
CYP85A2	AATGAGGTTCACTCGTGC	TCCTCCAACCCTTTGGAAT
ACO	CAGTGTGAAGGATGCCTAC	CCATAGGAGTTGAAGTCTCT
speE	TTTGCTCGATTCCTAACCCT	ACCTCGACTACCATCTTATCTA
MYB1	TCATCGAAGAGGCTCCTG	TGTCCAAGAGTTGCCAAAG
GST	GACGAGAGCGAGCATAAGATA	AGATCGGCCAATGTGAAT
18sRNA	CGCAGTGGAAGTTGTAGAA	GATCCTGATGCAGACCAGTA
