# Supplementary material for: Characterization and Comparative Expression Profiling of Browning Response in Medinilla formosana after Cutting
Source: Front Plant Sci. 2016 Dec 22;7:1897. doi: 10.3389/fpls.2016.01897 (PMC5178855; doi:10.3389/fpls.2016.01897)
Supplement: TABLE S1 — Annotation of unigenes from M. formosana transcriptome. [file Table_1.XLSX]

## Sheet: Table S1 . Annotation of unigen
Genes	Gene Length	NR GI	NR ID	NR Score	NR Evalue	NR Description	NT GI	NT ID	NT Score	NT Evalue	NT Description	KO ID	KO Name	KO Description	Http Link	Swissprot ID	Swissprot Score	Swissprot Evalue	Swissprot Description	PFAM ID	PFAM description	Gene Ontology Biological Pathway	BP Description	Gene Ontology Molecular Function	MF Description	Gene Ontology Cellular Component	CC Description	KOG ID	KOG Description
comp9793_c0	469	255549182	XP_002515645.1	179	5.77618e-13	pentatricopeptide repeat-containing protein, putative [Ricinus communis] >gi|223545188|gb|EEF46697.1| pentatricopeptide repeat-containing protein, putative [Ricinus communis]	--	--	--	--	--	--	--	--	--	Q9FM64	168	1.16535e-12	Pentatricopeptide repeat-containing protein At5g55740, chloroplastic OS=Arabidopsis thaliana GN=CRR21 PE=2 SV=1	--	--	--	--	--	--	--	--	--	--
comp62727_c0	1354	359473203	XP_002265544.2	1093	2.21394e-145	PREDICTED: signal recognition particle receptor subunit beta-like [Vitis vinifera] >gi|297739076|emb|CBI28565.3| unnamed protein product [Vitis vinifera]	--	--	--	--	--	K12272	SRPRB, SRP102	signal recognition particle receptor subunit beta	http://www.genome.jp/dbget-bin/www_bget?ko:K12272	Q54XX1	281	7.85509e-27	Signal recognition particle receptor subunit beta OS=Dictyostelium discoideum GN=srprb PE=3 SV=1	PF02421//PF00009//PF00503//PF01583//PF04670//PF08477//PF00005//PF03193//PF00071//PF00025//PF01926	Ferrous iron transport protein B//Elongation factor Tu GTP binding domain//G-protein alpha subunit//Adenylylsulphate kinase//Gtr1/RagA G protein conserved region//Miro-like protein//ABC transporter//Protein of unknown function, DUF258//Ras family//ADP-ribosylation factor family//50S ribosome-binding GTPase	GO:0007186//GO:0007264//GO:0007165//GO:0006144//GO:0000103//GO:0015684	G-protein coupled receptor signaling pathway//small GTPase mediated signal transduction//signal transduction//purine nucleobase metabolic process//sulfate assimilation//ferrous iron transport	GO:0019001//GO:0004871//GO:0005524//GO:0016887//GO:0005525//GO:0003924//GO:0004020//GO:0015093//GO:0031683	guanyl nucleotide binding//signal transducer activity//ATP binding//ATPase activity//GTP binding//GTPase activity//adenylylsulfate kinase activity//ferrous iron transmembrane transporter activity//G-protein beta/gamma-subunit complex binding	GO:0005634//GO:0005737//GO:0016021//GO:0005622	nucleus//cytoplasm//integral to membrane//intracellular	KOG0090	Signal recognition particle receptor, beta subunit (small G protein superfamily)
comp52764_c0	477	--	--	--	--	--	--	--	--	--	--	--	--	--	--	--	--	--	--	--	--	--	--	--	--	--	--	--	--
comp29783_c0	224	--	--	--	--	--	--	--	--	--	--	--	--	--	--	--	--	--	--	--	--	--	--	--	--	--	--	--	--
comp251251_c0	637	283132365	BAI63588.1	373	8.17619e-40	leucine rich repeat protein [Lotus japonicus]	--	--	--	--	--	--	--	--	--	Q9CQ07	142	1.91523e-09	Leucine-rich repeat-containing protein 18 OS=Mus musculus GN=Lrrc18 PE=2 SV=1	PF00560	Leucine Rich Repeat	--	--	GO:0005515	protein binding	--	--	KOG0619	FOG: Leucine rich repeat
comp15641_c0	226	--	--	--	--	--	--	--	--	--	--	--	--	--	--	--	--	--	--	--	--	--	--	--	--	--	--	--	--
comp466439_c0	282	--	--	--	--	--	--	--	--	--	--	--	--	--	--	--	--	--	--	--	--	--	--	--	--	--	--	--	--
comp19711_c0	622	--	--	--	--	--	--	--	--	--	--	--	--	--	--	--	--	--	--	--	--	--	--	--	--	--	--	--	--
comp72476_c0	378	316939060	ADU64758.1	281	5.25924e-28	cinnamoyl-CoA reductase [Hevea brasiliensis]	--	--	--	--	--	K09753	CCR	cinnamoyl-CoA reductase	http://www.genome.jp/dbget-bin/www_bget?ko:K09753	Q9S9N9	262	1.594e-26	Cinnamoyl-CoA reductase 1 OS=Arabidopsis thaliana GN=CCR1 PE=1 SV=1	PF01370//PF00106//PF01073	NAD dependent epimerase/dehydratase family//short chain dehydrogenase//3-beta hydroxysteroid dehydrogenase/isomerase family	GO:0008207//GO:0006694//GO:0044237//GO:0008210//GO:0008209//GO:0008152//GO:0055114	C21-steroid hormone metabolic process//steroid biosynthetic process//cellular metabolic process//estrogen metabolic process//androgen metabolic process//metabolic process//oxidation-reduction process	GO:0000166//GO:0003854//GO:0003824//GO:0016616//GO:0016491//GO:0050662	nucleotide binding//3-beta-hydroxy-delta5-steroid dehydrogenase activity//catalytic activity//oxidoreductase activity, acting on the CH-OH group of donors, NAD or NADP as acceptor//oxidoreductase activity//coenzyme binding	--	--	KOG1502	Flavonol reductase/cinnamoyl-CoA reductase
comp44955_c0	814	--	--	--	--	--	--	--	--	--	--	--	--	--	--	--	--	--	--	--	--	--	--	--	--	--	--	--	--
comp334075_c0	227	--	--	--	--	--	--	--	--	--	--	--	--	--	--	--	--	--	--	--	--	--	--	--	--	--	--	--	--
comp29112_c0	584	--	--	--	--	--	--	--	--	--	--	--	--	--	--	--	--	--	--	--	--	--	--	--	--	--	--	--	--
comp61649_c0	3218	255552638	XP_002517362.1	3309	0	Potassium transporter, putative [Ricinus communis] >gi|223543373|gb|EEF44904.1| Potassium transporter, putative [Ricinus communis]	356524062	XM_003530604.1	310	3.53929e-159	PREDICTED: Glycine max potassium transporter 6-like (LOC100817411), mRNA	K03549	kup	KUP system potassium uptake protein	http://www.genome.jp/dbget-bin/www_bget?ko:K03549	Q9M7J9	3041	0	Potassium transporter 8 OS=Arabidopsis thaliana GN=POT8 PE=2 SV=2	PF02705//PF00539	K+ potassium transporter//Transactivating regulatory protein (Tat)	GO:0006813//GO:0071805//GO:0006355	potassium ion transport//potassium ion transmembrane transport//regulation of transcription, DNA-dependent	GO:0003700//GO:0015079	sequence-specific DNA binding transcription factor activity//potassium ion transmembrane transporter activity	GO:0005667//GO:0042025//GO:0016020	transcription factor complex//host cell nucleus//membrane	--	--
comp69728_c1	3028	296081662	CBI20667.3	2173	0	unnamed protein product [Vitis vinifera]	357437448	XM_003588952.1	530	0	Medicago truncatula Glycine dehydrogenase P protein (MTR_1g016230) mRNA, complete cds	K00281	GLDC, gcvP	glycine dehydrogenase	http://www.genome.jp/dbget-bin/www_bget?ko:K00281	O49954	2170	0	Glycine dehydrogenase [decarboxylating], mitochondrial OS=Solanum tuberosum GN=GDCSP PE=2 SV=1	PF00350//PF10278//PF01926//PF02347//PF05001//PF03193//PF08477//PF01212//PF01637//PF00009//PF02421//PF00266	Dynamin family//Mediator of RNA pol II transcription subunit 19//50S ribosome-binding GTPase//Glycine cleavage system P-protein//RNA polymerase Rpb1 C-terminal repeat//Protein of unknown function, DUF258//Miro-like protein//Beta-eliminating lyase//Archaeal ATPase//Elongation factor Tu GTP binding domain//Ferrous iron transport protein B//Aminotransferase class-V	GO:0006546//GO:0006520//GO:0006563//GO:0007264//GO:0006366//GO:0006566//GO:0055114//GO:0006544//GO:0006357//GO:0015684//GO:0008152	glycine catabolic process//cellular amino acid metabolic process//L-serine metabolic process//small GTPase mediated signal transduction//transcription from RNA polymerase II promoter//threonine metabolic process//oxidation-reduction process//glycine metabolic process//regulation of transcription from RNA polymerase II promoter//ferrous iron transport//metabolic process	GO:0005524//GO:0005525//GO:0004375//GO:0016829//GO:0001104//GO:0003924//GO:0015093//GO:0003677	ATP binding//GTP binding//glycine dehydrogenase (decarboxylating) activity//lyase activity//RNA polymerase II transcription cofactor activity//GTPase activity//ferrous iron transmembrane transporter activity//DNA binding	GO:0005665//GO:0016592//GO:0005622//GO:0016021	DNA-directed RNA polymerase II, core complex//mediator complex//intracellular//integral to membrane	KOG2040	Glycine dehydrogenase (decarboxylating)
comp46762_c0	604	--	--	--	--	--	--	--	--	--	--	--	--	--	--	--	--	--	--	--	--	--	--	--	--	--	--	--	--
comp69163_c0	3345	255566555	XP_002524262.1	1516	0	malate dehydrogenase, putative [Ricinus communis] >gi|223536453|gb|EEF38101.1| malate dehydrogenase, putative [Ricinus communis]	315440255	GU256770.1	383	0	Pyrus pyrifolia mitochondrial NAD-dependent malic acid dehydrogenase mRNA, complete cds; nuclear gene for mitochondrial product	K00026	MDH2	malate dehydrogenase	http://www.genome.jp/dbget-bin/www_bget?ko:K00026	P17783	1479	0	Malate dehydrogenase, mitochondrial OS=Citrullus lanatus GN=MMDH PE=1 SV=1	PF00056//PF01311//PF01073//PF02866//PF00612	lactate/malate dehydrogenase, NAD binding domain//Bacterial export proteins, family 1//3-beta hydroxysteroid dehydrogenase/isomerase family//lactate/malate dehydrogenase, alpha/beta C-terminal domain//IQ calmodulin-binding motif	GO:0006090//GO:0006694//GO:0046487//GO:0008210//GO:0006605//GO:0008207//GO:0006108//GO:0019643//GO:0008209//GO:0044262//GO:0055114//GO:0006099	pyruvate metabolic process//steroid biosynthetic process//glyoxylate metabolic process//estrogen metabolic process//protein targeting//C21-steroid hormone metabolic process//malate metabolic process//reductive tricarboxylic acid cycle//androgen metabolic process//cellular carbohydrate metabolic process//oxidation-reduction process//tricarboxylic acid cycle	GO:0000166//GO:0005515//GO:0003854//GO:0016616//GO:0030060//GO:0016491	nucleotide binding//protein binding//3-beta-hydroxy-delta5-steroid dehydrogenase activity//oxidoreductase activity, acting on the CH-OH group of donors, NAD or NADP as acceptor//L-malate dehydrogenase activity//oxidoreductase activity	GO:0016020	membrane	KOG1494	NAD-dependent malate dehydrogenase
comp56753_c0	1118	--	--	--	--	--	--	--	--	--	--	--	--	--	--	--	--	--	--	--	--	--	--	--	--	--	--	--	--
comp469427_c0	313	147821604	CAN76735.1	150	7.16855e-11	hypothetical protein VITISV_012040 [Vitis vinifera]	--	--	--	--	--	--	--	--	--	P42347	140	1.50536e-09	Phosphatidylinositol 3-kinase, root isoform OS=Glycine max PE=2 SV=1	PF08057	Erythromycin resistance leader peptide	GO:0009987//GO:0046677	cellular process//response to antibiotic	--	--	--	--	--	--
comp3496_c0	540	--	--	--	--	--	--	--	--	--	--	--	--	--	--	--	--	--	--	--	--	--	--	--	--	--	--	--	--
comp52436_c0	620	21537170	AAM61511.1	195	7.75528e-17	unknown [Arabidopsis thaliana]	--	--	--	--	--	--	--	--	--	--	--	--	--	PF07527	Hairy Orange	GO:0006355	regulation of transcription, DNA-dependent	GO:0003677	DNA binding	--	--	--	--
comp33737_c0	407	--	--	--	--	--	--	--	--	--	--	--	--	--	--	--	--	--	--	--	--	--	--	--	--	--	--	--	--
comp61100_c0	250	--	--	--	--	--	--	--	--	--	--	--	--	--	--	--	--	--	--	--	--	--	--	--	--	--	--	--	--
comp53844_c2	1066	255549024	XP_002515568.1	238	5.05299e-19	heat shock protein binding protein, putative [Ricinus communis] >gi|223545512|gb|EEF47017.1| heat shock protein binding protein, putative [Ricinus communis]	--	--	--	--	--	K09533	DNAJC13	DnaJ homolog subfamily C member 13	http://www.genome.jp/dbget-bin/www_bget?ko:K09533	F4IVL6	170	1.27438e-11	DnaJ homolog subfamily C GRV2 OS=Arabidopsis thaliana GN=GRV2 PE=1 SV=1	PF07417	Transcriptional regulator Crl	GO:0045893	positive regulation of transcription, DNA-dependent	--	--	GO:0005737	cytoplasm	--	--
comp535956_c0	250	--	--	--	--	--	--	--	--	--	--	--	--	--	--	--	--	--	--	--	--	--	--	--	--	--	--	--	--
comp56217_c0	525	--	--	--	--	--	--	--	--	--	--	--	--	--	--	--	--	--	--	--	--	--	--	--	--	--	--	--	--
comp8502_c0	511	18399317	NP_566397.1	149	1.03738e-09	uncharacterized protein [Arabidopsis thaliana] >gi|6041821|gb|AAF02136.1|AC009918_8 unknown protein [Arabidopsis thaliana] >gi|194579021|gb|ACF75544.1| At3g11690 [Arabidopsis thaliana] >gi|332641563|gb|AEE75084.1| uncharacterized protein [Arabidopsis thaliana]	--	--	--	--	--	--	--	--	--	--	--	--	--	PF03699	Uncharacterised protein family (UPF0182)	--	--	--	--	GO:0005634//GO:0016021	nucleus//integral to membrane	--	--
comp56397_c0	334	--	--	--	--	--	--	--	--	--	--	--	--	--	--	--	--	--	--	--	--	--	--	--	--	--	--	--	--
comp163597_c0	325	357445159	XP_003592857.1	271	5.87597e-27	AP2 domain-containing transcription factor [Medicago truncatula] >gi|355481905|gb|AES63108.1| AP2 domain-containing transcription factor [Medicago truncatula]	--	--	--	--	--	K09287	RAV	RAV-like factor	http://www.genome.jp/dbget-bin/www_bget?ko:K09287	Q9C6P5	258	3.34721e-26	AP2/ERF and B3 domain-containing transcription factor At1g50680 OS=Arabidopsis thaliana GN=At1g50680 PE=2 SV=1	PF02362	B3 DNA binding domain	GO:0006351	transcription, DNA-dependent	GO:0003677	DNA binding	--	--	--	--
comp58505_c0	1068	225450593	XP_002282180.1	864	2.35007e-112	PREDICTED: uncharacterized protein LOC100249443 [Vitis vinifera]	--	--	--	--	--	--	--	--	--	--	--	--	--	PF10440	Ubiquitin-binding WIYLD domain	GO:0006479//GO:0006554	protein methylation//lysine catabolic process	GO:0018024	histone-lysine N-methyltransferase activity	--	--	--	--
comp223532_c0	246	225464790	XP_002268064.1	154	1.55447e-10	PREDICTED: pentatricopeptide repeat-containing protein At2g26790, mitochondrial [Vitis vinifera]	--	--	--	--	--	--	--	--	--	Q9ZQF1	118	5.96341e-07	Pentatricopeptide repeat-containing protein At2g15630, mitochondrial OS=Arabidopsis thaliana GN=At2g15630 PE=2 SV=1	--	--	--	--	--	--	--	--	--	--
comp62521_c0	822	255547305	XP_002514710.1	163	3.3141e-10	conserved hypothetical protein [Ricinus communis] >gi|223546314|gb|EEF47816.1| conserved hypothetical protein [Ricinus communis]	--	--	--	--	--	--	--	--	--	--	--	--	--	--	--	--	--	--	--	--	--	--	--
comp52683_c0	244	--	--	--	--	--	--	--	--	--	--	--	--	--	--	--	--	--	--	--	--	--	--	--	--	--	--	--	--
comp11770_c0	356	--	--	--	--	--	--	--	--	--	--	--	--	--	--	--	--	--	--	PF01407	Geminivirus AL3 protein	GO:0016032	viral process	--	--	--	--	--	--
comp63052_c0	2083	255559794	XP_002520916.1	434	2.34294e-43	conserved hypothetical protein [Ricinus communis] >gi|223539882|gb|EEF41461.1| conserved hypothetical protein [Ricinus communis]	--	--	--	--	--	--	--	--	--	Q9FYE2	129	2.16359e-06	Protein PHYTOCHROME KINASE SUBSTRATE 4 OS=Arabidopsis thaliana GN=PKS4 PE=1 SV=1	--	--	--	--	--	--	--	--	--	--
comp28692_c0	540	225451297	XP_002272890.1	490	2.74904e-59	PREDICTED: uncharacterized protein LOC100267439 [Vitis vinifera] >gi|298204883|emb|CBI34190.3| unnamed protein product [Vitis vinifera]	--	--	--	--	--	--	--	--	--	--	--	--	--	PF06247	Plasmodium ookinete surface protein Pvs28	--	--	--	--	GO:0016020//GO:0009986	membrane//cell surface	--	--
comp30189_c0	299	--	--	--	--	--	--	--	--	--	--	--	--	--	--	--	--	--	--	PF09115	DNA polymerase III, delta subunit, C terminal	GO:0006260	DNA replication	GO:0003887//GO:0003677	DNA-directed DNA polymerase activity//DNA binding	GO:0009360//GO:0042575	DNA polymerase III complex//DNA polymerase complex	--	--
comp56308_c0	1186	224139082	XP_002326763.1	320	3.70332e-32	predicted protein [Populus trichocarpa] >gi|118487666|gb|ABK95658.1| unknown [Populus trichocarpa] >gi|222834085|gb|EEE72562.1| predicted protein [Populus trichocarpa]	--	--	--	--	--	--	--	--	--	P42735	267	4.5065e-26	Cadmium-induced protein AS8 OS=Arabidopsis thaliana GN=At4g19070 PE=2 SV=1	PF05887	Procyclic acidic repetitive protein (PARP)	--	--	--	--	GO:0016020	membrane	--	--
comp377804_c0	400	--	--	--	--	--	--	--	--	--	--	--	--	--	--	--	--	--	--	--	--	--	--	--	--	--	--	--	--
comp67983_c0	3757	147817663	CAN64499.1	1871	0	hypothetical protein VITISV_043672 [Vitis vinifera]	--	--	--	--	--	--	--	--	--	--	--	--	--	PF06220//PF00858	U1 zinc finger//Amiloride-sensitive sodium channel	GO:0006814	sodium ion transport	GO:0008270//GO:0005272	zinc ion binding//sodium channel activity	GO:0016020	membrane	--	--
comp51307_c0	485	--	--	--	--	--	--	--	--	--	--	--	--	--	--	--	--	--	--	--	--	--	--	--	--	--	--	--	--
comp30727_c0	207	--	--	--	--	--	--	--	--	--	--	--	--	--	--	--	--	--	--	--	--	--	--	--	--	--	--	--	--
comp30650_c0	210	115452111	NP_001049656.1	125	2.69249e-07	Os03g0266200 [Oryza sativa Japonica Group] >gi|113548127|dbj|BAF11570.1| Os03g0266200, partial [Oryza sativa Japonica Group]	--	--	--	--	--	--	--	--	--	Q9ZW34	128	1.85088e-08	Cytosolic enolase 3 OS=Arabidopsis thaliana GN=ENO3 PE=2 SV=1	--	--	--	--	--	--	--	--	--	--
comp36169_c0	681	224064501	XP_002301506.1	441	2.52411e-51	multidrug resistance protein ABC transporter family protein [Populus trichocarpa] >gi|222843232|gb|EEE80779.1| multidrug resistance protein ABC transporter family protein [Populus trichocarpa]	--	--	--	--	--	--	--	--	--	--	--	--	--	PF04732	Intermediate filament head (DNA binding) region	--	--	--	--	GO:0005882	intermediate filament	--	--
comp43673_c0	345	--	--	--	--	--	--	--	--	--	--	--	--	--	--	--	--	--	--	--	--	--	--	--	--	--	--	--	--
comp42959_c0	244	--	--	--	--	--	--	--	--	--	--	--	--	--	--	--	--	--	--	--	--	--	--	--	--	--	--	--	--
comp33984_c0	398	224061353	XP_002300438.1	280	2.48432e-39	predicted protein [Populus trichocarpa] >gi|222847696|gb|EEE85243.1| predicted protein [Populus trichocarpa]	256419044	AC237337.1	39	1.81199e-09	Arabidopsis lyrata clone JGIFAFI-69H18, complete sequence	--	--	--	--	Q91DM0	269	3.73872e-38	Genome polyprotein OS=Petunia vein clearing virus (isolate Shepherd) PE=3 SV=1	PF00078	Reverse transcriptase (RNA-dependent DNA polymerase)	GO:0006278	RNA-dependent DNA replication	GO:0003964//GO:0003723	RNA-directed DNA polymerase activity//RNA binding	--	--	KOG0017	FOG: Transposon-encoded proteins with TYA, reverse transcriptase, integrase domains in various combinations
comp58550_c0	2704	317106767	BAJ53259.1	3334	0	JMS10C05.2 [Jatropha curcas]	502108888	XM_004493455.1	697	0	PREDICTED: Cicer arietinum probable galactinol--sucrose galactosyltransferase 2-like (LOC101513461), mRNA	K06617	E2.4.1.82	raffinose synthase	http://www.genome.jp/dbget-bin/www_bget?ko:K06617	Q94A08	3138	0	Probable galactinol--sucrose galactosyltransferase 2 OS=Arabidopsis thaliana GN=RFS2 PE=2 SV=2	PF02065	Melibiase	GO:0008152//GO:0005975	metabolic process//carbohydrate metabolic process	GO:0003824//GO:0004553	catalytic activity//hydrolase activity, hydrolyzing O-glycosyl compounds	--	--	--	--
comp720185_c0	265	--	--	--	--	--	--	--	--	--	--	--	--	--	--	--	--	--	--	--	--	--	--	--	--	--	--	--	--
comp33170_c0	452	147853264	CAN80670.1	332	1.70218e-33	hypothetical protein VITISV_025635 [Vitis vinifera]	--	--	--	--	--	--	--	--	--	C0LGU1	240	4.37522e-22	Probable LRR receptor-like serine/threonine-protein kinase At5g37450 OS=Arabidopsis thaliana GN=At5g37450 PE=2 SV=1	PF00711	Beta defensin	GO:0006952	defense response	GO:0016301	kinase activity	GO:0005576	extracellular region	--	--
comp68524_c0	3207	296089959	CBI39778.3	604	4.65523e-63	unnamed protein product [Vitis vinifera]	--	--	--	--	--	--	--	--	--	--	--	--	--	PF02845	CUE domain	--	--	GO:0005515	protein binding	--	--	--	--
comp61434_c0	2685	75288399	Q5YLB4.1	2758	0	RecName: Full=DNA gyrase subunit B, chloroplastic/mitochondrial; Flags: Precursor >gi|38017095|gb|AAR07943.1| DNA gyrase B subunit [Nicotiana benthamiana]	449488223	XM_004157925.1	579	0	PREDICTED: Cucumis sativus DNA gyrase subunit B, chloroplastic/mitochondrial-like (LOC101219577), mRNA	K02470	gyrB	DNA gyrase subunit B	http://www.genome.jp/dbget-bin/www_bget?ko:K02470	Q5YLB4	2758	0	DNA gyrase subunit B, chloroplastic/mitochondrial OS=Nicotiana benthamiana GN=GYRB PE=2 SV=1	PF00986//PF02518//PF00204	DNA gyrase B subunit, carboxyl terminus//Histidine kinase-, DNA gyrase B-, and HSP90-like ATPase//DNA gyrase B	GO:0006265	DNA topological change	GO:0005524//GO:0003677//GO:0003918	ATP binding//DNA binding//DNA topoisomerase type II (ATP-hydrolyzing) activity	GO:0009507//GO:0005694//GO:0005739	chloroplast//chromosome//mitochondrion	KOG0355	DNA topoisomerase type II
comp20820_c0	207	--	--	--	--	--	--	--	--	--	--	--	--	--	--	--	--	--	--	--	--	--	--	--	--	--	--	--	--
comp2791_c0	245	--	--	--	--	--	--	--	--	--	--	--	--	--	--	--	--	--	--	--	--	--	--	--	--	--	--	--	--
comp15670_c0	575	--	--	--	--	--	--	--	--	--	--	--	--	--	--	--	--	--	--	--	--	--	--	--	--	--	--	--	--
comp1046_c0	358	--	--	--	--	--	--	--	--	--	--	--	--	--	--	--	--	--	--	--	--	--	--	--	--	--	--	--	--
comp65759_c0	2908	224121698	XP_002318650.1	464	2.89552e-45	predicted protein [Populus trichocarpa] >gi|222859323|gb|EEE96870.1| predicted protein [Populus trichocarpa]	--	--	--	--	--	--	--	--	--	Q9M3G7	230	9.03986e-18	Serine/threonine-protein kinase ATM OS=Arabidopsis thaliana GN=ATM PE=2 SV=1	--	--	--	--	--	--	--	--	--	--
comp64721_c0	1399	297739988	CBI30170.3	1021	1.49749e-134	unnamed protein product [Vitis vinifera]	292727809	AK336431.1	239	4.46755e-120	Lotus japonicus cDNA, clone: LjFL1-003-BA12, HTC	K12826	SF3A2, SAP62	splicing factor 3A subunit 2	http://www.genome.jp/dbget-bin/www_bget?ko:K12826	Q54B65	610	2.27785e-74	Splicing factor 3A subunit 2 OS=Dictyostelium discoideum GN=sf3a2 PE=3 SV=1	--	--	--	--	--	--	--	--	KOG0227	Splicing factor 3a, subunit 2
comp57996_c0	1345	326509673	BAJ87052.1	477	2.19059e-50	predicted protein [Hordeum vulgare subsp. vulgare] >gi|326522354|dbj|BAK07639.1| predicted protein [Hordeum vulgare subsp. vulgare]	357506806	XM_003623644.1	94	1.72821e-39	Medicago truncatula 2,3-bisphosphoglycerate-independent phosphoglycerate mutase (MTR_7g074570) mRNA, complete cds	K15633	gpmI	2,3-bisphosphoglycerate-independent phosphoglycerate mutase	http://www.genome.jp/dbget-bin/www_bget?ko:K15633	P35494	471	9.44613e-51	2,3-bisphosphoglycerate-independent phosphoglycerate mutase OS=Nicotiana tabacum PE=2 SV=1	PF06415	BPG-independent PGAM N-terminus (iPGM_N)	GO:0006007//GO:0006094//GO:0006096//GO:0008152	glucose catabolic process//gluconeogenesis//glycolysis//metabolic process	GO:0003824//GO:0004619//GO:0046872//GO:0030145	catalytic activity//phosphoglycerate mutase activity//metal ion binding//manganese ion binding	GO:0005737	cytoplasm	--	--
comp15001_c0	338	--	--	--	--	--	--	--	--	--	--	--	--	--	--	--	--	--	--	--	--	--	--	--	--	--	--	--	--
comp17633_c0	220	--	--	--	--	--	--	--	--	--	--	--	--	--	--	--	--	--	--	--	--	--	--	--	--	--	--	--	--
comp58205_c0	848	224109180	XP_002315112.1	129	8.80525e-06	predicted protein [Populus trichocarpa] >gi|222864152|gb|EEF01283.1| predicted protein [Populus trichocarpa]	--	--	--	--	--	--	--	--	--	--	--	--	--	--	--	--	--	--	--	--	--	--	--
comp48765_c0	381	--	--	--	--	--	--	--	--	--	--	--	--	--	--	--	--	--	--	--	--	--	--	--	--	--	--	--	--
comp49221_c1	241	225444135	XP_002268361.1	295	4.78895e-30	PREDICTED: reticuline oxidase-like protein [Vitis vinifera]	--	--	--	--	--	--	--	--	--	Q9SVG4	249	1.07572e-24	Reticuline oxidase-like protein OS=Arabidopsis thaliana GN=At4g20830 PE=1 SV=2	PF01565	FAD binding domain	GO:0055114//GO:0009793//GO:0010197//GO:0006979//GO:0006040	oxidation-reduction process//embryo development ending in seed dormancy//polar nucleus fusion//response to oxidative stress//amino sugar metabolic process	GO:0008762//GO:0050660//GO:0016491	UDP-N-acetylmuramate dehydrogenase activity//flavin adenine dinucleotide binding//oxidoreductase activity	GO:0005618	cell wall	--	--
comp68206_c0	4364	359490943	XP_003634188.1	3685	0	PREDICTED: uncharacterized protein LOC100254135 isoform 2 [Vitis vinifera]	359490942	XM_003634140.1	911	0	PREDICTED: Vitis vinifera uncharacterized LOC100254135, transcript variant 2 (LOC100254135), mRNA	--	--	--	--	Q5VZ89	320	4.11298e-28	DENN domain-containing protein 4C OS=Homo sapiens GN=DENND4C PE=1 SV=2	PF08133//PF06963//PF00400	Anticodon nuclease activator family//Ferroportin1 (FPN1)//WD domain, G-beta repeat	GO:0034755//GO:0050792//GO:0009825//GO:0006826//GO:0010235	iron ion transmembrane transport//regulation of viral process//multidimensional cell growth//iron ion transport//guard mother cell cytokinesis	GO:0005381//GO:0005515//GO:0004518	iron ion transmembrane transporter activity//protein binding//nuclease activity	GO:0016021	integral to membrane	KOG2127	Calmodulin-binding protein CRAG, contains DENN domain
comp61816_c0	205	66390967	AAY45884.1	336	1.07106e-37	EIN3-like protein [Cucurbita maxima]	123669554	AM441702.1	77	6.43631e-31	Vitis vinifera, whole genome shotgun sequence, contig VV78X116309.7, clone ENTAV 115	K14514	EIN3	ethylene-insensitive protein 3	http://www.genome.jp/dbget-bin/www_bget?ko:K14514	O24606	337	5.08114e-37	Protein ETHYLENE INSENSITIVE 3 OS=Arabidopsis thaliana GN=EIN3 PE=1 SV=1	PF04873	Ethylene insensitive 3	GO:0006355	regulation of transcription, DNA-dependent	GO:0003700	sequence-specific DNA binding transcription factor activity	GO:0005634//GO:0005667	nucleus//transcription factor complex	--	--
comp30087_c0	317	--	--	--	--	--	--	--	--	--	--	--	--	--	--	--	--	--	--	--	--	--	--	--	--	--	--	--	--
comp976409_c0	227	--	--	--	--	--	--	--	--	--	--	--	--	--	--	--	--	--	--	--	--	--	--	--	--	--	--	--	--
comp41565_c0	207	225437622	XP_002278345.1	232	2.53575e-21	PREDICTED: long chain acyl-CoA synthetase 1 [Vitis vinifera] >gi|297744008|emb|CBI36978.3| unnamed protein product [Vitis vinifera]	--	--	--	--	--	K01897	ACSL, fadD	long-chain acyl-CoA synthetase	http://www.genome.jp/dbget-bin/www_bget?ko:K01897	O22898	180	1.86906e-15	Long chain acyl-CoA synthetase 1 OS=Arabidopsis thaliana GN=LACS1 PE=2 SV=1	PF00501	AMP-binding enzyme	GO:0008152	metabolic process	GO:0003824	catalytic activity	--	--	--	--
comp56030_c0	523	--	--	--	--	--	--	--	--	--	--	--	--	--	--	--	--	--	--	--	--	--	--	--	--	--	--	--	--
comp6612_c0	631	--	--	--	--	--	--	--	--	--	--	--	--	--	--	--	--	--	--	--	--	--	--	--	--	--	--	--	--
comp49741_c0	737	359480520	XP_003632481.1	342	4.11051e-37	PREDICTED: uncharacterized protein At5g65660-like [Vitis vinifera] >gi|297735867|emb|CBI18621.3| unnamed protein product [Vitis vinifera]	356496572	XM_003517093.1	60	7.38306e-21	PREDICTED: Glycine max uncharacterized protein LOC100799121 (LOC100799121), mRNA	--	--	--	--	Q9LSK9	322	2.43078e-35	Uncharacterized protein At5g65660 OS=Arabidopsis thaliana GN=At5g65660 PE=1 SV=1	--	--	--	--	--	--	--	--	--	--
comp60262_c0	660	--	--	--	--	--	--	--	--	--	--	--	--	--	--	--	--	--	--	--	--	--	--	--	--	--	--	--	--
comp526051_c0	253	--	--	--	--	--	--	--	--	--	--	--	--	--	--	--	--	--	--	--	--	--	--	--	--	--	--	--	--
comp20271_c0	283	--	--	--	--	--	--	--	--	--	--	--	--	--	--	--	--	--	--	--	--	--	--	--	--	--	--	--	--
comp58059_c0	858	224065838	XP_002301971.1	361	4.82247e-39	predicted protein [Populus trichocarpa] >gi|222843697|gb|EEE81244.1| predicted protein [Populus trichocarpa]	--	--	--	--	--	--	--	--	--	Q9FYB5	285	3.50064e-29	Chaperone protein dnaJ 11, chloroplastic OS=Arabidopsis thaliana GN=ATJ11 PE=1 SV=2	--	--	--	--	--	--	--	--	KOG0712	Molecular chaperone (DnaJ superfamily)
comp57804_c0	721	--	--	--	--	--	--	--	--	--	--	--	--	--	--	--	--	--	--	--	--	--	--	--	--	--	--	--	--
comp63939_c0	1081	297741515	CBI32647.3	592	9.46875e-72	unnamed protein product [Vitis vinifera]	--	--	--	--	--	--	--	--	--	--	--	--	--	PF02430//PF06827	Apical membrane antigen 1//Zinc finger found in FPG and IleRS	GO:0009405	pathogenesis	GO:0003824	catalytic activity	GO:0016020	membrane	--	--
comp66114_c0	2103	255556952	XP_002519509.1	1262	6.44086e-163	RNA polymerase sigma factor rpoD, putative [Ricinus communis] >gi|223541372|gb|EEF42923.1| RNA polymerase sigma factor rpoD, putative [Ricinus communis]	--	--	--	--	--	--	--	--	--	Q9LD95	1205	1.66902e-155	RNA polymerase sigma factor sigF, chloroplastic OS=Arabidopsis thaliana GN=SIGF PE=1 SV=1	PF04545//PF04542//PF04539//PF08281	Sigma-70, region 4//Sigma-70 region 2//Sigma-70 region 3//Sigma-70, region 4	GO:0006352//GO:0006355	DNA-dependent transcription, initiation//regulation of transcription, DNA-dependent	GO:0003700//GO:0003677//GO:0016987	sequence-specific DNA binding transcription factor activity//DNA binding//sigma factor activity	GO:0005667	transcription factor complex	--	--
comp39238_c0	321	--	--	--	--	--	--	--	--	--	--	--	--	--	--	--	--	--	--	--	--	--	--	--	--	--	--	--	--
comp4189_c0	206	--	--	--	--	--	--	--	--	--	--	--	--	--	--	--	--	--	--	--	--	--	--	--	--	--	--	--	--
comp37930_c1	217	--	--	--	--	--	--	--	--	--	--	--	--	--	--	--	--	--	--	PF06831	Formamidopyrimidine-DNA glycosylase H2TH domain	GO:0006289//GO:0006281//GO:0006284	nucleotide-excision repair//DNA repair//base-excision repair	GO:0003684//GO:0016799//GO:0003906//GO:0008270	damaged DNA binding//hydrolase activity, hydrolyzing N-glycosyl compounds//DNA-(apurinic or apyrimidinic site) lyase activity//zinc ion binding	--	--	--	--
comp644115_c0	225	--	--	--	--	--	--	--	--	--	--	--	--	--	--	--	--	--	--	--	--	--	--	--	--	--	--	--	--
comp37024_c0	233	--	--	--	--	--	--	--	--	--	--	--	--	--	--	--	--	--	--	--	--	--	--	--	--	--	--	--	--
comp31985_c0	209	224127554	XP_002320103.1	80	3.73016e-07	predicted protein [Populus trichocarpa] >gi|222860876|gb|EEE98418.1| predicted protein [Populus trichocarpa]	--	--	--	--	--	--	--	--	--	--	--	--	--	--	--	--	--	--	--	--	--	--	--
comp54830_c0	727	--	--	--	--	--	--	--	--	--	--	--	--	--	--	--	--	--	--	--	--	--	--	--	--	--	--	--	--
comp5569_c0	344	--	--	--	--	--	--	--	--	--	--	--	--	--	--	--	--	--	--	--	--	--	--	--	--	--	--	--	--
comp41845_c0	317	388511263	AFK43693.1	149	2.44803e-10	unknown [Medicago truncatula]	--	--	--	--	--	--	--	--	--	O65282	112	2.6345e-06	20 kDa chaperonin, chloroplastic OS=Arabidopsis thaliana GN=CPN21 PE=1 SV=2	--	--	--	--	--	--	--	--	--	--
comp64015_c0	1686	224127200	XP_002320012.1	855	8.85735e-109	predicted protein [Populus trichocarpa] >gi|222860785|gb|EEE98327.1| predicted protein [Populus trichocarpa]	--	--	--	--	--	--	--	--	--	Q9ZUU2	237	1.08059e-20	Thioredoxin-like protein AAED1, chloroplastic OS=Arabidopsis thaliana GN=At2g37240 PE=2 SV=2	PF00578	AhpC/TSA family	GO:0055114	oxidation-reduction process	GO:0016491//GO:0016209	oxidoreductase activity//antioxidant activity	GO:0009570	chloroplast stroma	--	--
comp51194_c0	449	147840438	CAN70683.1	215	5.4084e-18	hypothetical protein VITISV_014600 [Vitis vinifera]	--	--	--	--	--	K14791	PWP1	periodic tryptophan protein 1	http://www.genome.jp/dbget-bin/www_bget?ko:K14791	--	--	--	--	--	--	--	--	--	--	--	--	--	--
comp57050_c0	1535	225457961	XP_002275256.1	1280	7.60934e-171	PREDICTED: BRCA1-A complex subunit BRE [Vitis vinifera] >gi|302142670|emb|CBI19873.3| unnamed protein product [Vitis vinifera]	--	--	--	--	--	K12173	BRE, BRCC45	BRCA1-A complex subunit BRE	http://www.genome.jp/dbget-bin/www_bget?ko:K12173	Q6DJ78	322	2.33663e-31	BRCA1-A complex subunit BRE OS=Xenopus tropicalis GN=bre PE=2 SV=1	--	--	--	--	--	--	--	--	--	--
comp279265_c0	405	--	--	--	--	--	--	--	--	--	--	--	--	--	--	--	--	--	--	PF00098	Zinc knuckle	--	--	GO:0003676//GO:0008270	nucleic acid binding//zinc ion binding	--	--	--	--
comp50733_c0	496	--	--	--	--	--	--	--	--	--	--	--	--	--	--	--	--	--	--	--	--	--	--	--	--	--	--	--	--
comp48479_c0	381	--	--	--	--	--	--	--	--	--	--	--	--	--	--	--	--	--	--	--	--	--	--	--	--	--	--	--	--
comp602189_c0	231	--	--	--	--	--	--	--	--	--	--	--	--	--	--	--	--	--	--	--	--	--	--	--	--	--	--	--	--
comp54568_c0	1154	356575313	XP_003555786.1	225	4.01772e-19	PREDICTED: pyrrolidone-carboxylate peptidase isoform 4 [Glycine max]	--	--	--	--	--	K01304	E3.4.19.3, pcp	pyroglutamyl-peptidase	http://www.genome.jp/dbget-bin/www_bget?ko:K01304	--	--	--	--	PF01470	Pyroglutamyl peptidase	GO:0006508	proteolysis	--	--	--	--	--	--
comp61805_c0	1955	225458346	XP_002281672.1	319	8.42084e-37	PREDICTED: probable protein phosphatase 2C 55-like [Vitis vinifera]	--	--	--	--	--	--	--	--	--	Q9SUK9	237	4.89628e-24	Probable protein phosphatase 2C 55 OS=Arabidopsis thaliana GN=At4g16580 PE=2 SV=2	--	--	--	--	--	--	--	--	--	--
comp60440_c0	1281	224099383	XP_002311464.1	649	4.00158e-78	predicted protein [Populus trichocarpa] >gi|222851284|gb|EEE88831.1| predicted protein [Populus trichocarpa]	115434299	NM_001048443.1	119	2.08178e-53	Oryza sativa Japonica Group Os01g0128000 (Os01g0128000) mRNA, complete cds	--	--	--	--	P81391	473	1.00055e-54	Myb-related protein 305 OS=Antirrhinum majus GN=MYB305 PE=2 SV=1	PF00249	Myb-like DNA-binding domain	--	--	GO:0003682	chromatin binding	GO:0000785	chromatin	KOG0048	Transcription factor, Myb superfamily
comp637117_c0	310	--	--	--	--	--	--	--	--	--	--	--	--	--	--	--	--	--	--	--	--	--	--	--	--	--	--	--	--
comp65546_c0	3213	224052994	XP_002297654.1	2870	0	10-formyltetrahydrofolate synthetase [Populus trichocarpa] >gi|222844912|gb|EEE82459.1| 10-formyltetrahydrofolate synthetase [Populus trichocarpa]	460365418	XM_004228552.1	476	0	PREDICTED: Solanum lycopersicum formate--tetrahydrofolate ligase-like (LOC101265950), mRNA	K01938	fhs	formate--tetrahydrofolate ligase	http://www.genome.jp/dbget-bin/www_bget?ko:K01938	P28723	2805	0	Formate--tetrahydrofolate ligase OS=Spinacia oleracea PE=1 SV=3	PF00141//PF01268	Peroxidase//Formate--tetrahydrofolate ligase	GO:0006804//GO:0055114//GO:0046686//GO:0046487//GO:0009396//GO:0006979	peroxidase reaction//oxidation-reduction process//response to cadmium ion//glyoxylate metabolic process//folic acid-containing compound biosynthetic process//response to oxidative stress	GO:0004329//GO:0004601//GO:0005507//GO:0020037//GO:0005524	formate-tetrahydrofolate ligase activity//peroxidase activity//copper ion binding//heme binding//ATP binding	GO:0009507//GO:0048046//GO:0005886	chloroplast//apoplast//plasma membrane	KOG4230	C1-tetrahydrofolate synthase
comp52998_c1	374	359488551	XP_002276199.2	206	9.37502e-17	PREDICTED: lysosomal alpha-mannosidase-like [Vitis vinifera]	--	--	--	--	--	K01191	E3.2.1.24	alpha-mannosidase	http://www.genome.jp/dbget-bin/www_bget?ko:K01191	--	--	--	--	PF07748	Glycosyl hydrolases family 38 C-terminal domain	GO:0005975//GO:0006013	carbohydrate metabolic process//mannose metabolic process	GO:0015923	mannosidase activity	--	--	KOG1959	Glycosyl hydrolase, family 38 - alpha-mannosidase
comp57411_c0	539	224091206	XP_002309205.1	338	1.62044e-36	predicted protein [Populus trichocarpa] >gi|222855181|gb|EEE92728.1| predicted protein [Populus trichocarpa]	--	--	--	--	--	--	--	--	--	--	--	--	--	--	--	--	--	--	--	--	--	--	--
comp48251_c0	214	356520724	XP_003529010.1	367	3.56518e-40	PREDICTED: dynamin-related protein 1E-like isoform 3 [Glycine max]	145339696	NM_115882.3	101	3.08415e-44	Arabidopsis thaliana dynamin-related protein 1E mRNA, complete cds	--	--	--	--	Q9FNX5	351	4.79827e-39	Dynamin-related protein 1E OS=Arabidopsis thaliana GN=DRP1E PE=1 SV=1	PF00350//PF01031	Dynamin family//Dynamin central region	--	--	GO:0005525//GO:0003924	GTP binding//GTPase activity	--	--	KOG0446	Vacuolar sorting protein VPS1, dynamin, and related proteins
comp61157_c0	2200	297735670	CBI18357.3	2180	0	unnamed protein product [Vitis vinifera]	470135982	XM_004303734.1	344	3.02982e-178	PREDICTED: Fragaria vesca subsp. vesca uncharacterized LOC101302958 (LOC101302958), mRNA	--	--	--	--	Q94EG6	129	1.16538e-06	Uncharacterized protein At5g02240 OS=Arabidopsis thaliana GN=At5g02240 PE=1 SV=1	PF01370//PF01073//PF02254//PF00106	NAD dependent epimerase/dehydratase family//3-beta hydroxysteroid dehydrogenase/isomerase family//TrkA-N domain//short chain dehydrogenase	GO:0055114//GO:0008152//GO:0008209//GO:0008210//GO:0044237//GO:0006813//GO:0006694//GO:0008207	oxidation-reduction process//metabolic process//androgen metabolic process//estrogen metabolic process//cellular metabolic process//potassium ion transport//steroid biosynthetic process//C21-steroid hormone metabolic process	GO:0050662//GO:0016491//GO:0003824//GO:0016616//GO:0003854	coenzyme binding//oxidoreductase activity//catalytic activity//oxidoreductase activity, acting on the CH-OH group of donors, NAD or NADP as acceptor//3-beta-hydroxy-delta5-steroid dehydrogenase activity	--	--	--	--
comp328957_c0	243	--	--	--	--	--	--	--	--	--	--	--	--	--	--	--	--	--	--	--	--	--	--	--	--	--	--	--	--
comp66141_c0	2274	359476931	XP_002274417.2	1502	0	PREDICTED: BTB/POZ domain-containing protein At2g13690-like [Vitis vinifera]	--	--	--	--	--	--	--	--	--	Q9SKH2	1188	2.99564e-152	BTB/POZ domain-containing protein At2g13690 OS=Arabidopsis thaliana GN=PRL1-IFG PE=2 SV=2	--	--	--	--	--	--	--	--	--	--
comp382034_c0	239	--	--	--	--	--	--	--	--	--	--	--	--	--	--	--	--	--	--	--	--	--	--	--	--	--	--	--	--
comp65556_c0	1392	296087194	CBI33568.3	578	1.71588e-66	unnamed protein product [Vitis vinifera]	--	--	--	--	--	K15186	EAF	ELL-associated factor	http://www.genome.jp/dbget-bin/www_bget?ko:K15186	B3NA01	137	1.72236e-07	Ell-associated factor Eaf OS=Drosophila erecta GN=Eaf PE=3 SV=2	--	--	--	--	--	--	--	--	--	--
comp69655_c0	2283	255570163	XP_002526042.1	1598	0	smg-7, putative [Ricinus communis] >gi|223534623|gb|EEF36319.1| smg-7, putative [Ricinus communis]	224055300	XM_002298433.1	128	3.72493e-58	Populus trichocarpa predicted protein, mRNA	K14409	SMG7, EST1C	protein SMG7	http://www.genome.jp/dbget-bin/www_bget?ko:K14409	Q86US8	243	1.31562e-19	Telomerase-binding protein EST1A OS=Homo sapiens GN=SMG6 PE=1 SV=2	--	--	--	--	--	--	--	--	KOG2162	Nonsense-mediated mRNA decay protein
comp7978_c0	481	--	--	--	--	--	--	--	--	--	--	--	--	--	--	--	--	--	--	--	--	--	--	--	--	--	--	--	--
comp42900_c0	498	--	--	--	--	--	--	--	--	--	--	--	--	--	--	--	--	--	--	--	--	--	--	--	--	--	--	--	--
comp28561_c0	268	--	--	--	--	--	--	--	--	--	--	--	--	--	--	--	--	--	--	--	--	--	--	--	--	--	--	--	--
comp57677_c0	1864	225433483	XP_002264429.1	1164	5.66957e-151	PREDICTED: hydroxycinnamoyl-Coenzyme A shikimate/quinate hydroxycinnamoyltransferase [Vitis vinifera]	--	--	--	--	--	--	--	--	--	Q9FI78	177	3.27683e-12	Shikimate O-hydroxycinnamoyltransferase OS=Arabidopsis thaliana GN=HST PE=2 SV=1	PF02458	Transferase family	--	--	GO:0016747	transferase activity, transferring acyl groups other than amino-acyl groups	--	--	--	--
comp538366_c0	228	--	--	--	--	--	--	--	--	--	--	--	--	--	--	--	--	--	--	--	--	--	--	--	--	--	--	--	--
comp55639_c0	1016	223029867	ACM78615.1	291	3.21368e-28	non-specific lipid-transfer protein-like protein [Tamarix hispida]	--	--	--	--	--	--	--	--	--	Q9ZVC7	198	7.70354e-17	Xylogen-like protein 11 OS=Arabidopsis thaliana GN=XYP11 PE=1 SV=2	--	--	GO:0006869	lipid transport	--	--	--	--	--	--
comp44935_c0	461	356525233	XP_003531231.1	160	1.41085e-11	PREDICTED: glucan endo-1,3-beta-glucosidase-like protein 3-like [Glycine max]	--	--	--	--	--	--	--	--	--	O65399	116	2.95905e-06	Glucan endo-1,3-beta-glucosidase 1 OS=Arabidopsis thaliana GN=At1g11820 PE=1 SV=3	--	--	--	--	--	--	--	--	--	--
comp617308_c0	217	--	--	--	--	--	--	--	--	--	--	--	--	--	--	--	--	--	--	--	--	--	--	--	--	--	--	--	--
comp744_c0	798	--	--	--	--	--	--	--	--	--	--	--	--	--	--	--	--	--	--	--	--	--	--	--	--	--	--	--	--
comp49723_c0	539	--	--	--	--	--	--	--	--	--	--	--	--	--	--	--	--	--	--	--	--	--	--	--	--	--	--	--	--
comp4589_c0	369	--	--	--	--	--	--	--	--	--	--	--	--	--	--	--	--	--	--	--	--	--	--	--	--	--	--	--	--
comp10512_c0	427	224125096	XP_002319499.1	484	7.05977e-54	predicted protein [Populus trichocarpa] >gi|222857875|gb|EEE95422.1| predicted protein [Populus trichocarpa]	--	--	--	--	--	--	--	--	--	Q9LRZ5	453	6.33636e-51	Phospholipase D p1 OS=Arabidopsis thaliana GN=PLDP1 PE=2 SV=1	--	--	GO:0009267//GO:0044255	cellular response to starvation//cellular lipid metabolic process	--	--	--	--	KOG1329	Phospholipase D1
comp534020_c0	230	--	--	--	--	--	--	--	--	--	--	--	--	--	--	--	--	--	--	--	--	--	--	--	--	--	--	--	--
comp33043_c0	380	--	--	--	--	--	--	--	--	--	--	--	--	--	--	--	--	--	--	--	--	--	--	--	--	--	--	--	--
comp42242_c0	274	--	--	--	--	--	--	--	--	--	--	--	--	--	--	--	--	--	--	--	--	--	--	--	--	--	--	--	--
comp3081_c0	282	--	--	--	--	--	--	--	--	--	--	--	--	--	--	--	--	--	--	--	--	--	--	--	--	--	--	--	--
comp639427_c0	226	--	--	--	--	--	--	--	--	--	--	--	--	--	--	--	--	--	--	--	--	--	--	--	--	--	--	--	--
comp6587_c0	600	--	--	--	--	--	--	--	--	--	--	--	--	--	--	--	--	--	--	--	--	--	--	--	--	--	--	--	--
comp38595_c0	234	--	--	--	--	--	--	--	--	--	--	--	--	--	--	--	--	--	--	--	--	--	--	--	--	--	--	--	--
comp61447_c0	1606	255582109	XP_002531849.1	724	1.30167e-91	lipoate-protein ligase, putative [Ricinus communis] >gi|223528499|gb|EEF30527.1| lipoate-protein ligase, putative [Ricinus communis]	--	--	--	--	--	--	--	--	--	--	--	--	--	PF03099	Biotin/lipoate A/B protein ligase family	GO:0006464	cellular protein modification process	GO:0003824//GO:0016874	catalytic activity//ligase activity	--	--	--	--
comp63530_c0	1275	359486986	XP_002268158.2	994	1.46973e-131	PREDICTED: uncharacterized protein At2g38710 isoform 1 [Vitis vinifera]	--	--	--	--	--	--	--	--	--	Q9ZVJ2	912	3.20175e-120	Uncharacterized protein At2g38710 OS=Arabidopsis thaliana GN=At2g38710 PE=2 SV=1	--	--	GO:0009651	response to salt stress	--	--	--	--	KOG3274	Uncharacterized conserved protein, AMMECR1
comp9029_c0	209	--	--	--	--	--	--	--	--	--	--	--	--	--	--	--	--	--	--	--	--	--	--	--	--	--	--	--	--
comp57964_c0	746	--	--	--	--	--	--	746	--	--	--	--	--	--	--	--	--	--	--	--	--	--	--	--	--	--	--	--	--
comp68215_c0	1869	255557699	XP_002519879.1	1803	0	amino acid transporter, putative [Ricinus communis] >gi|223540925|gb|EEF42483.1| amino acid transporter, putative [Ricinus communis]	--	--	--	--	--	--	--	--	--	Q9C6S5	1641	0	Probable polyamine transporter At1g31830 OS=Arabidopsis thaliana GN=At1g31830 PE=2 SV=1	PF00324//PF13520	Amino acid permease//Amino acid permease	GO:0055085//GO:0006810//GO:0006865//GO:0003333	transmembrane transport//transport//amino acid transport//amino acid transmembrane transport	GO:0015171	amino acid transmembrane transporter activity	GO:0016020//GO:0016021	membrane//integral to membrane	KOG1287	Amino acid transporters
comp20656_c0	214	147766628	CAN71846.1	158	3.76569e-11	hypothetical protein VITISV_018160 [Vitis vinifera]	--	--	--	--	--	--	--	--	--	--	--	--	--	--	--	--	--	--	--	--	--	--	--
comp55106_c0	807	388512879	AFK44501.1	209	2.45248e-17	unknown [Lotus japonicus]	--	--	--	--	--	--	--	--	--	Q9SN89	174	6.14345e-14	Probable calcium-binding protein CML47 OS=Arabidopsis thaliana GN=CML47 PE=2 SV=1	PF13499//PF10591//PF13202//PF13405//PF00036	EF-hand domain pair//Secreted protein acidic and rich in cysteine Ca binding region//EF hand//EF-hand domain//EF hand	GO:0007165	signal transduction	GO:0005509	calcium ion binding	GO:0005578	proteinaceous extracellular matrix	KOG0027	Calmodulin and related proteins (EF-Hand superfamily)
comp58101_c0	1359	224137178	XP_002327057.1	503	1.34624e-57	predicted protein [Populus trichocarpa] >gi|222835372|gb|EEE73807.1| predicted protein [Populus trichocarpa]	--	--	--	--	--	--	--	--	--	Q0WRJ7	476	2.01215e-54	Peptidyl-prolyl cis-trans isomerase FKBP20-2, chloroplastic OS=Arabidopsis thaliana GN=FKBP20-2 PE=1 SV=1	PF00254	FKBP-type peptidyl-prolyl cis-trans isomerase	GO:0006457//GO:0000413//GO:0010207//GO:0055114	protein folding//protein peptidyl-prolyl isomerization//photosystem II assembly//oxidation-reduction process	GO:0016491//GO:0003755	oxidoreductase activity//peptidyl-prolyl cis-trans isomerase activity	GO:0009543	chloroplast thylakoid lumen	KOG0549	FKBP-type peptidyl-prolyl cis-trans isomerase
comp40831_c0	217	297835204	XP_002885484.1	219	2.32492e-19	predicted protein [Arabidopsis lyrata subsp. lyrata] >gi|297331324|gb|EFH61743.1| predicted protein [Arabidopsis lyrata subsp. lyrata]	--	--	--	--	--	--	--	--	--	Q00451	126	2.5727e-08	36.4 kDa proline-rich protein OS=Solanum lycopersicum GN=TPRP-F1 PE=2 SV=1	--	--	GO:0006869	lipid transport	--	--	--	--	--	--
comp63637_c0	1977	224093348	XP_002309892.1	111	7.29487e-06	predicted protein [Populus trichocarpa] >gi|222852795|gb|EEE90342.1| predicted protein [Populus trichocarpa]	--	--	--	--	--	--	--	--	--	--	--	--	--	--	--	--	--	--	--	--	--	--	--
comp620553_c0	209	18415810	NP_567641.1	364	6.22367e-41	peroxidase 42 [Arabidopsis thaliana] >gi|26397890|sp|Q9SB81.2|PER42_ARATH RecName: Full=Peroxidase 42; Short=Atperox P42; AltName: Full=ATP1a/ATP1b; AltName: Full=PRXR1; Flags: Precursor >gi|11762178|gb|AAG40367.1|AF325015_1 AT4g21960 [Arabidopsis thaliana] >gi|16226365|gb|AAL16147.1|AF428379_1 AT4g21960/T8O5_170 [Arabidopsis thaliana] >gi|1402904|emb|CAA66957.1| peroxidase [Arabidopsis thaliana]…	332656411	CP002687.1	209	2.7553e-104	Arabidopsis thaliana chromosome 4, complete genome	K00430	E1.11.1.7	peroxidase	http://www.genome.jp/dbget-bin/www_bget?ko:K00430	Q9SB81	364	4.20354e-42	Peroxidase 42 OS=Arabidopsis thaliana GN=PER42 PE=1 SV=2	PF00141	Peroxidase	GO:0006804//GO:0019344//GO:0030003//GO:0006833//GO:0009750//GO:0055114//GO:0070838//GO:0009651//GO:0019761//GO:0006979	peroxidase reaction//cysteine biosynthetic process//cellular cation homeostasis//water transport//response to fructose stimulus//oxidation-reduction process//divalent metal ion transport//response to salt stress//glucosinolate biosynthetic process//response to oxidative stress	GO:0004601//GO:0020037	peroxidase activity//heme binding	GO:0005576	extracellular region	--	--
comp52382_c0	437	356535123	XP_003536098.1	308	3.75714e-30	PREDICTED: uncharacterized protein LOC100814635 [Glycine max]	--	--	--	--	--	--	--	--	--	--	--	--	--	PF00706	Anenome neurotoxin	GO:0009966	regulation of signal transduction	--	--	GO:0005576	extracellular region	--	--
comp55293_c1	605	--	--	--	--	--	--	--	--	--	--	--	--	--	--	--	--	--	--	PF04805	E10-like protein conserved region	GO:0055114	oxidation-reduction process	GO:0016972	thiol oxidase activity	--	--	--	--
comp65511_c0	2013	224114365	XP_002316739.1	524	5.70134e-56	predicted protein [Populus trichocarpa] >gi|222859804|gb|EEE97351.1| predicted protein [Populus trichocarpa]	356512565	XM_003524941.1	101	3.35089e-43	PREDICTED: Glycine max carboxyl-terminal-processing protease-like (LOC100804192), mRNA	--	--	--	--	P42784	301	8.03187e-28	Carboxyl-terminal-processing protease OS=Synechococcus sp. (strain ATCC 27264 / PCC 7002 / PR-6) GN=ctpA PE=3 SV=2	PF03572//PF05416	Peptidase family S41//Southampton virus-type processing peptidase	GO:0006508	proteolysis	GO:0008236//GO:0004252//GO:0004197//GO:0070008	serine-type peptidase activity//serine-type endopeptidase activity//cysteine-type endopeptidase activity//serine-type exopeptidase activity	GO:0009543	chloroplast thylakoid lumen	--	--
comp1318641_c0	215	--	--	--	--	--	--	--	--	--	--	--	--	--	--	--	--	--	--	--	--	--	--	--	--	--	--	--	--
comp773901_c0	323	--	--	--	--	--	--	--	--	--	--	--	--	--	--	--	--	--	--	--	--	--	--	--	--	--	--	--	--
comp52201_c0	370	--	--	--	--	--	--	--	--	--	--	--	--	--	--	--	--	--	--	--	--	--	--	--	--	--	--	--	--
comp66066_c0	1764	--	--	--	--	--	--	--	--	--	--	--	--	--	--	--	--	--	--	PF12424	Plasma membrane calcium transporter ATPase C terminal	GO:0006816	calcium ion transport	GO:0005388	calcium-transporting ATPase activity	GO:0016529	sarcoplasmic reticulum	--	--
comp10156_c0	252	--	--	--	--	--	--	--	--	--	--	--	--	--	--	--	--	--	--	--	--	--	--	--	--	--	--	--	--
comp467883_c0	224	--	--	--	--	--	--	--	--	--	--	--	--	--	--	--	--	--	--	--	--	--	--	--	--	--	--	--	--
comp983879_c0	203	--	--	--	--	--	--	--	--	--	--	--	--	--	--	--	--	--	--	--	--	--	--	--	--	--	--	--	--
comp14687_c0	216	--	--	--	--	--	--	--	--	--	--	--	--	--	--	--	--	--	--	--	--	--	--	--	--	--	--	--	--
comp61713_c1	1519	255558009	XP_002520033.1	541	2.23436e-59	catalytic, putative [Ricinus communis] >gi|223540797|gb|EEF42357.1| catalytic, putative [Ricinus communis]	156764711	AK288096.1	69	1.54576e-25	Oryza sativa Japonica Group cDNA, clone: J075192C12, full insert sequence	--	--	--	--	--	--	--	--	--	--	--	--	--	--	--	--	--	--
comp60025_c0	989	388493582	AFK34857.1	199	1.12188e-15	unknown [Medicago truncatula]	--	--	--	--	--	--	--	--	--	--	--	--	--	--	--	--	--	--	--	--	--	--	--
comp62890_c0	1279	225448984	XP_002270699.1	930	6.73778e-122	PREDICTED: ras-related protein RABF1 [Vitis vinifera] >gi|147864853|emb|CAN79376.1| hypothetical protein VITISV_009584 [Vitis vinifera] >gi|296085986|emb|CBI31427.3| unnamed protein product [Vitis vinifera]	151426848	AK248897.1	173	1.99207e-83	Hordeum vulgare subsp. vulgare cDNA clone: FLbaf9f21, mRNA sequence	K07976	RAB	Rab family, other	http://www.genome.jp/dbget-bin/www_bget?ko:K07976	Q9CB01	895	8.31112e-118	Ras-related protein RABF1 OS=Arabidopsis thaliana GN=RABF1 PE=1 SV=1	PF04670//PF08477//PF00071//PF03193//PF00025//PF01926//PF00009	Gtr1/RagA G protein conserved region//Miro-like protein//Ras family//Protein of unknown function, DUF258//ADP-ribosylation factor family//50S ribosome-binding GTPase//Elongation factor Tu GTP binding domain	GO:0006184//GO:0015031//GO:0007264	GTP catabolic process//protein transport//small GTPase mediated signal transduction	GO:0005525//GO:0003924	GTP binding//GTPase activity	GO:0005634//GO:0005622//GO:0005737	nucleus//intracellular//cytoplasm	KOG0092	GTPase Rab5/YPT51 and related small G protein superfamily GTPases
comp723719_c0	234	--	--	--	--	--	--	--	--	--	--	--	--	--	--	--	--	--	--	--	--	--	--	--	--	--	--	--	--
comp180724_c0	290	--	--	--	--	--	--	--	--	--	--	--	--	--	--	--	--	--	--	--	--	--	--	--	--	--	--	--	--
comp31965_c0	870	359494615	XP_002265801.2	664	1.15426e-78	PREDICTED: protein kinase G11A-like [Vitis vinifera]	--	--	--	--	--	--	--	--	--	A2YBX5	481	8.88775e-54	Protein kinase G11A OS=Oryza sativa subsp. indica GN=OsI_021818 PE=2 SV=1	PF00069//PF07714	Protein kinase domain//Protein tyrosine kinase	GO:0006468	protein phosphorylation	GO:0005524//GO:0004672	ATP binding//protein kinase activity	--	--	KOG0610	Putative serine/threonine protein kinase
comp137706_c0	559	--	--	--	--	--	--	--	--	--	--	--	--	--	--	--	--	--	--	--	--	--	--	--	--	--	--	--	--
comp42797_c0	1065	146760355	BAF62431.1	915	5.04443e-121	glyoxalase I [Cucurbita maxima]	301341859	GU598520.1	141	1.01413e-65	Hevea brasiliensis glyoxylase I (glxI) mRNA, partial cds	K01759	E4.4.1.5, GLO1, gloA	lactoylglutathione lyase	http://www.genome.jp/dbget-bin/www_bget?ko:K01759	Q9ZS21	883	2.36542e-117	Lactoylglutathione lyase OS=Glycine max GN=GLXI PE=1 SV=1	PF00646	F-box domain	GO:0005975//GO:0006090	carbohydrate metabolic process//pyruvate metabolic process	GO:0005515//GO:0046872//GO:0004462	protein binding//metal ion binding//lactoylglutathione lyase activity	--	--	KOG2944	Glyoxalase
comp43336_c0	212	224143310	XP_002324912.1	183	6.5485e-16	predicted protein [Populus trichocarpa] >gi|222866346|gb|EEF03477.1| predicted protein [Populus trichocarpa]	--	--	--	--	--	--	--	--	--	--	--	--	--	--	--	GO:0008152	metabolic process	GO:0003824	catalytic activity	--	--	--	--
comp29129_c0	214	218194779	EEC77206.1	376	2.66582e-41	hypothetical protein OsI_15722 [Oryza sativa Indica Group]	--	--	--	--	--	K01880	GARS, glyS1	glycyl-tRNA synthetase	http://www.genome.jp/dbget-bin/www_bget?ko:K01880	O23627	361	5.03851e-40	Glycine--tRNA ligase 1, mitochondrial OS=Arabidopsis thaliana GN=GLYRS-1 PE=2 SV=1	PF00587	tRNA synthetase class II core domain (G, H, P, S and T)	GO:0006544//GO:0046686//GO:0006566//GO:0006563//GO:0006426//GO:0006418	glycine metabolic process//response to cadmium ion//threonine metabolic process//L-serine metabolic process//glycyl-tRNA aminoacylation//tRNA aminoacylation for protein translation	GO:0004820//GO:0005524//GO:0004812//GO:0000166	glycine-tRNA ligase activity//ATP binding//aminoacyl-tRNA ligase activity//nucleotide binding	GO:0005739//GO:0009345	mitochondrion//glycine-tRNA ligase complex	KOG2298	Glycyl-tRNA synthetase and related class II tRNA synthetase
comp66487_c0	1787	224089835	XP_002308829.1	1286	5.3952e-169	predicted protein [Populus trichocarpa] >gi|222854805|gb|EEE92352.1| predicted protein [Populus trichocarpa]	--	--	--	--	--	--	--	--	--	Q9SK82	1206	5.9533e-158	UDP-glycosyltransferase 85A1 OS=Arabidopsis thaliana GN=UGT85A1 PE=1 SV=1	PF04101//PF00201	Glycosyltransferase family 28 C-terminal domain//UDP-glucoronosyl and UDP-glucosyl transferase	GO:0008152//GO:0005975//GO:0030259	metabolic process//carbohydrate metabolic process//lipid glycosylation	GO:0016758//GO:0030246	transferase activity, transferring hexosyl groups//carbohydrate binding	--	--	KOG1192	UDP-glucuronosyl and UDP-glucosyl transferase
comp58532_c1	740	255585824	XP_002533590.1	474	1.6873e-56	heat-shock protein, putative [Ricinus communis] >gi|223526534|gb|EEF28795.1| heat-shock protein, putative [Ricinus communis]	470143875	XM_004307545.1	170	5.26526e-82	PREDICTED: Fragaria vesca subsp. vesca 17.5 kDa class I heat shock protein-like (LOC101312485), mRNA	K13993	HSP20	HSP20 family protein	http://www.genome.jp/dbget-bin/www_bget?ko:K13993	P27880	453	1.35373e-54	18.2 kDa class I heat shock protein OS=Medicago sativa GN=HSP18.2 PE=2 SV=1	--	--	--	--	--	--	--	--	KOG0710	Molecular chaperone (small heat-shock protein Hsp26/Hsp42)
comp65475_c0	2281	358249218	NP_001240268.1	207	6.70336e-23	uncharacterized protein LOC100792693 [Glycine max] >gi|255640177|gb|ACU20379.1| unknown [Glycine max]	--	--	--	--	--	--	--	--	--	--	--	--	--	--	--	--	--	--	--	--	--	--	--
comp41706_c0	250	--	--	--	--	--	--	--	--	--	--	--	--	--	--	--	--	--	--	--	--	--	--	--	--	--	--	--	--
comp47930_c0	293	--	--	--	--	--	--	--	--	--	--	--	--	--	--	--	--	--	--	--	--	--	--	--	--	--	--	--	--
comp33032_c0	285	--	--	--	--	--	--	--	--	--	--	--	--	--	--	--	--	--	--	--	--	--	--	--	--	--	--	--	--
comp52754_c0	293	257222592	ACV52574.1	335	2.09574e-37	FtsH-like protein, partial [Nicotiana benthamiana]	42474543	BX815046.1	101	4.42287e-44	Arabidopsis thaliana Full-length cDNA Complete sequence from clone GSLTLS28ZC04 of Adult vegetative tissue of strain col-0 of Arabidopsis thaliana (thale cress)	K03798	ftsH, hflB	cell division protease FtsH	http://www.genome.jp/dbget-bin/www_bget?ko:K03798	Q39102	334	8.3704e-36	ATP-dependent zinc metalloprotease FTSH 1, chloroplastic OS=Arabidopsis thaliana GN=FTSH1 PE=1 SV=2	PF10796//PF00600//PF01434	Sigma-S stabilisation anti-adaptor protein//Influenza non-structural protein (NS1)//Peptidase family M41	GO:0006508	proteolysis	GO:0003723//GO:0004222//GO:0005524	RNA binding//metalloendopeptidase activity//ATP binding	GO:0005737	cytoplasm	KOG0731	AAA+-type ATPase containing the peptidase M41 domain
comp40846_c0	716	359481404	XP_002277067.2	316	8.80545e-34	PREDICTED: acylphosphatase-like [Vitis vinifera] >gi|147797990|emb|CAN62952.1| hypothetical protein VITISV_040968 [Vitis vinifera] >gi|297741642|emb|CBI32774.3| unnamed protein product [Vitis vinifera]	--	--	--	--	--	K01512	acyP	acylphosphatase	http://www.genome.jp/dbget-bin/www_bget?ko:K01512	Q2RQZ4	173	1.37866e-14	Acylphosphatase OS=Rhodospirillum rubrum (strain ATCC 11170 / NCIB 8255) GN=acyP PE=3 SV=1	--	--	GO:0006096//GO:0006094//GO:0018874	glycolysis//gluconeogenesis//benzoate metabolic process	GO:0003998	acylphosphatase activity	--	--	--	--
comp301989_c0	244	--	--	--	--	--	--	--	--	--	--	--	--	--	--	--	--	--	--	--	--	--	--	--	--	--	--	--	--
comp40557_c0	357	225424191	XP_002284155.1	147	4.61657e-10	PREDICTED: transcription repressor MYB4 [Vitis vinifera] >gi|297737716|emb|CBI26917.3| unnamed protein product [Vitis vinifera]	--	--	--	--	--	--	--	--	--	--	--	--	--	--	--	--	--	--	--	--	--	--	--
comp59309_c0	1635	224116236	XP_002317246.1	886	3.44976e-113	predicted protein [Populus trichocarpa] >gi|222860311|gb|EEE97858.1| predicted protein [Populus trichocarpa]	359495699	XM_002275142.2	226	8.83056e-113	PREDICTED: Vitis vinifera vesicle-associated protein 4-2-like (LOC100251685), mRNA	--	--	--	--	Q8VYN2	865	2.29004e-110	Vesicle-associated protein 4-2 OS=Arabidopsis thaliana GN=PVA42 PE=1 SV=1	PF00635	MSP (Major sperm protein) domain	GO:0009739	response to gibberellin stimulus	GO:0005198	structural molecule activity	GO:0005886	plasma membrane	KOG0439	VAMP-associated protein involved in inositol metabolism
comp17848_c0	265	--	--	--	--	--	--	--	--	--	--	--	--	--	--	--	--	--	--	--	--	--	--	--	--	--	--	--	--
comp29918_c0	504	--	--	--	--	--	--	--	--	--	--	--	--	--	--	--	--	--	--	--	--	--	--	--	--	--	--	--	--
comp12667_c0	252	--	--	--	--	--	--	--	--	--	--	--	--	--	--	--	--	--	--	--	--	--	--	--	--	--	--	--	--
comp13085_c0	335	--	--	--	--	--	--	--	--	--	--	--	--	--	--	--	--	--	--	--	--	--	--	--	--	--	--	--	--
comp68793_c0	6308	359487909	XP_003633673.1	3198	0	PREDICTED: protein MON2 homolog [Vitis vinifera]	470133344	XM_004302479.1	190	3.55584e-92	PREDICTED: Fragaria vesca subsp. vesca protein MON2 homolog (LOC101302372), mRNA	--	--	--	--	Q9VLT1	497	1.23583e-48	Protein MON2 homolog OS=Drosophila melanogaster GN=mon2 PE=2 SV=4	PF03810//PF02985	Importin-beta N-terminal domain//HEAT repeat	GO:0006886	intracellular protein transport	GO:0005515//GO:0008536	protein binding//Ran GTPase binding	--	--	KOG1848	Uncharacterized conserved protein
comp64879_c2	1326	224073172	XP_002304007.1	743	4.21813e-91	predicted protein [Populus trichocarpa] >gi|222841439|gb|EEE78986.1| predicted protein [Populus trichocarpa]	--	--	--	--	--	--	--	--	--	--	--	--	--	--	--	--	--	--	--	--	--	--	--
comp62929_c0	2449	225435726	XP_002285701.1	2828	0	PREDICTED: acetyl-coenzyme A synthetase [Vitis vinifera] >gi|297746451|emb|CBI16507.3| unnamed protein product [Vitis vinifera]	--	--	--	--	--	--	--	--	--	Q84P17	2629	0	Probable acyl-activating enzyme 18, peroxisomal OS=Arabidopsis thaliana GN=AAE18 PE=2 SV=1	PF00501	AMP-binding enzyme	GO:0008152	metabolic process	GO:0003824	catalytic activity	--	--	KOG1175	Acyl-CoA synthetase
comp41881_c0	218	356650820	AET34794.1	152	4.48082e-11	BTB/POZ ankyrin repeat protein [Pisum sativum]	--	--	--	--	--	K14508	NPR1	regulatory protein NPR1	http://www.genome.jp/dbget-bin/www_bget?ko:K14508	Q9ZVC2	153	8.24617e-12	Regulatory protein NPR5 OS=Arabidopsis thaliana GN=NPR5 PE=1 SV=1	PF00651//PF12833	BTB/POZ domain//Helix-turn-helix domain	GO:0006355	regulation of transcription, DNA-dependent	GO:0043565//GO:0003700//GO:0005515	sequence-specific DNA binding//sequence-specific DNA binding transcription factor activity//protein binding	GO:0005667	transcription factor complex	--	--
comp750689_c0	307	--	--	--	--	--	--	--	--	--	--	--	--	--	--	--	--	--	--	--	--	--	--	--	--	--	--	--	--
comp369314_c0	335	--	--	--	--	--	--	--	--	--	--	--	--	--	--	--	--	--	--	--	--	--	--	--	--	--	--	--	--
comp52252_c0	324	--	--	--	--	--	--	--	--	--	--	--	--	--	--	--	--	--	--	--	--	--	--	--	--	--	--	--	--
comp465231_c0	218	--	--	--	--	--	--	--	--	--	--	--	--	--	--	--	--	--	--	--	--	--	--	--	--	--	--	--	--
comp51934_c1	499	194716772	ACF93235.1	155	1.44124e-10	ascorbate peroxidase [Picrorhiza kurrooa]	374256064	JN203288.1	93	2.2103e-39	Elaeis guineensis putative cytosolic ascorbate peroxidase protein mRNA, complete cds	K00434	E1.11.1.11	L-ascorbate peroxidase	http://www.genome.jp/dbget-bin/www_bget?ko:K00434	Q10N21	148	1.05278e-10	L-ascorbate peroxidase 1, cytosolic OS=Oryza sativa subsp. japonica GN=APX1 PE=1 SV=1	PF00141//PF02066	Peroxidase//Metallothionein family 11	GO:0055114//GO:0019852//GO:0006804//GO:0006979	oxidation-reduction process//L-ascorbic acid metabolic process//peroxidase reaction//response to oxidative stress	GO:0004601//GO:0016688//GO:0020037//GO:0005507	peroxidase activity//L-ascorbate peroxidase activity//heme binding//copper ion binding	--	--	--	--
comp385774_c0	226	--	--	--	--	--	--	--	--	--	--	--	--	--	--	--	--	--	--	--	--	--	--	--	--	--	--	--	--
comp32684_c0	295	24745954	BAC23051.1	181	5.3008e-16	low temperature and salt responsive protein [Solanum tuberosum]	--	--	--	--	--	--	--	--	--	Q8H5T6	171	1.08221e-15	Hydrophobic protein LTI6A OS=Oryza sativa subsp. japonica GN=LTI6A PE=2 SV=1	PF01679	Proteolipid membrane potential modulator	--	--	--	--	GO:0016021	integral to membrane	KOG1773	Stress responsive protein
comp56600_c0	564	255562498	XP_002522255.1	771	3.65774e-94	trehalose-6-phosphate synthase, putative [Ricinus communis] >gi|223538508|gb|EEF40113.1| trehalose-6-phosphate synthase, putative [Ricinus communis]	--	--	--	--	--	K16055	TPS	trehalose 6-phosphate synthase/phosphatase	http://www.genome.jp/dbget-bin/www_bget?ko:K16055	Q9LMI0	644	4.8852e-77	Probable alpha,alpha-trehalose-phosphate synthase [UDP-forming] 7 OS=Arabidopsis thaliana GN=TPS7 PE=1 SV=1	PF00796//PF00982	Photosystem I reaction centre subunit VIII//Glycosyltransferase family 20	GO:0015979//GO:0005992//GO:0005985//GO:0005982	photosynthesis//trehalose biosynthetic process//sucrose metabolic process//starch metabolic process	GO:0003825//GO:0003824//GO:0004805	alpha,alpha-trehalose-phosphate synthase (UDP-forming) activity//catalytic activity//trehalose-phosphatase activity	GO:0009522	photosystem I	KOG1050	Trehalose-6-phosphate synthase component TPS1 and related subunits
comp40568_c0	409	--	--	--	--	--	--	--	--	--	--	--	--	--	--	--	--	--	--	--	--	--	--	--	--	--	--	--	--
comp50880_c0	207	--	--	--	--	--	--	--	--	--	--	--	--	--	--	--	--	--	--	--	--	--	--	--	--	--	--	--	--
comp65052_c0	1298	224125532	XP_002329828.1	1140	4.08831e-152	predicted protein [Populus trichocarpa] >gi|222870890|gb|EEF08021.1| predicted protein [Populus trichocarpa]	--	--	--	--	--	K15109	SLC25A20_29, CACT, CACL, CRC1	solute carrier family 25 (mitochondrial carnitine/acylcarnitine transporter), member 20/29	http://www.genome.jp/dbget-bin/www_bget?ko:K15109	Q84UC7	1033	6.24725e-137	Mitochondrial arginine transporter BAC1 OS=Arabidopsis thaliana GN=BAC1 PE=1 SV=1	PF15088	NADH dehydrogenase [ubiquinone] 1 subunit C1, mitochondrial	GO:0015817//GO:0015819//GO:0015809//GO:0015822	histidine transport//lysine transport//arginine transport//ornithine transport	GO:0000064//GO:0015181//GO:0015189//GO:0005290	L-ornithine transmembrane transporter activity//arginine transmembrane transporter activity//L-lysine transmembrane transporter activity//L-histidine transmembrane transporter activity	GO:0005747//GO:0005739//GO:0016021	mitochondrial respiratory chain complex I//mitochondrion//integral to membrane	KOG0758	Mitochondrial carnitine-acylcarnitine carrier protein
comp57738_c0	729	--	--	--	--	--	--	--	--	--	--	--	--	--	--	--	--	--	--	--	--	--	--	--	--	--	--	--	--
comp51599_c0	1433	225427163	XP_002278896.1	1020	5.13109e-134	PREDICTED: uncharacterized membrane protein At4g09580 [Vitis vinifera]	--	--	--	--	--	--	--	--	--	Q8L586	803	5.0092e-102	Uncharacterized membrane protein At4g09580 OS=Arabidopsis thaliana GN=At4g09580 PE=1 SV=1	--	--	--	--	--	--	--	--	KOG3140	Predicted membrane protein
comp33622_c0	411	--	--	--	--	--	--	--	--	--	--	--	--	--	--	--	--	--	--	--	--	--	--	--	--	--	--	--	--
comp884_c0	226	224085790	XP_002307697.1	159	2.68391e-11	predicted protein [Populus trichocarpa] >gi|222857146|gb|EEE94693.1| predicted protein [Populus trichocarpa]	--	--	--	--	--	--	--	--	--	Q9FIG9	135	4.4015e-10	Protein ACCUMULATION AND REPLICATION OF CHLOROPLASTS 6, chloroplastic OS=Arabidopsis thaliana GN=ARC6 PE=1 SV=1	--	--	--	--	--	--	--	--	--	--
comp625153_c0	300	--	--	--	--	--	--	--	--	--	--	--	--	--	--	--	--	--	--	PF00335	Tetraspanin family	--	--	--	--	GO:0016021	integral to membrane	--	--
comp55328_c0	600	--	--	--	--	--	--	--	--	--	--	--	--	--	--	--	--	--	--	--	--	--	--	--	--	--	--	--	--
comp474958_c0	231	--	--	--	--	--	--	--	--	--	--	--	--	--	--	--	--	--	--	--	--	--	--	--	--	--	--	--	--
comp69648_c0	1698	359491950	XP_003634345.1	1547	0	PREDICTED: cirhin-like [Vitis vinifera]	--	--	--	--	--	K14548	UTP4, CIRH1A	U3 small nucleolar RNA-associated protein 4	http://www.genome.jp/dbget-bin/www_bget?ko:K14548	Q969X6	300	3.33577e-27	Cirhin OS=Homo sapiens GN=CIRH1A PE=1 SV=1	PF07359//PF00400	Liver-expressed antimicrobial peptide 2 precursor (LEAP-2)//WD domain, G-beta repeat	GO:0042742	defense response to bacterium	GO:0005515	protein binding	--	--	KOG2048	WD40 repeat protein
comp29086_c1	406	296087693	CBI34949.3	356	2.8887e-37	unnamed protein product [Vitis vinifera]	--	--	--	--	--	K05391	CNGF	cyclic nucleotide gated channel, other eukaryote	http://www.genome.jp/dbget-bin/www_bget?ko:K05391	Q9LEQ3	310	5.04975e-32	Putative cyclic nucleotide-gated ion channel 18 OS=Arabidopsis thaliana GN=CNGC18 PE=2 SV=1	--	--	--	--	--	--	--	--	--	--
comp49856_c0	644	224102777	XP_002312797.1	267	3.46564e-26	predicted protein [Populus trichocarpa] >gi|222849205|gb|EEE86752.1| predicted protein [Populus trichocarpa]	--	--	--	--	--	--	--	--	--	--	--	--	--	PF01349	Flavivirus non-structural protein NS4B	GO:0009451//GO:0006144//GO:0006370//GO:0006396	RNA modification//purine nucleobase metabolic process//7-methylguanosine mRNA capping//RNA processing	GO:0003968//GO:0004252//GO:0016817//GO:0017111//GO:0004483//GO:0004482//GO:0070008	RNA-directed RNA polymerase activity//serine-type endopeptidase activity//hydrolase activity, acting on acid anhydrides//nucleoside-triphosphatase activity//mRNA (nucleoside-2'-O-)-methyltransferase activity//mRNA (guanine-N7-)-methyltransferase activity//serine-type exopeptidase activity	GO:0031379	RNA-directed RNA polymerase complex	--	--
comp62609_c0	2107	255561238	XP_002521630.1	1617	0	F-box and wd40 domain protein, putative [Ricinus communis] >gi|223539142|gb|EEF40737.1| F-box and wd40 domain protein, putative [Ricinus communis]	334187806	NM_001203423.1	112	2.69431e-49	Arabidopsis thaliana F-box protein 2 mRNA, complete cds	--	--	--	--	Q94AD8	1526	0	F-box/WD-40 repeat-containing protein At5g21040 OS=Arabidopsis thaliana GN=At5g21040 PE=2 SV=1	PF00646//PF00400	F-box domain//WD domain, G-beta repeat	--	--	GO:0005515	protein binding	--	--	KOG0274	Cdc4 and related F-box and WD-40 proteins
comp61557_c0	1210	356572194	XP_003554255.1	1245	7.93682e-167	PREDICTED: pre-mRNA-splicing factor 18-like [Glycine max]	356572193	XM_003554207.1	249	1.06261e-125	PREDICTED: Glycine max pre-mRNA-splicing factor 18-like (LOC100785799), mRNA	K12817	PRPF18, PRP18	pre-mRNA-splicing factor 18	http://www.genome.jp/dbget-bin/www_bget?ko:K12817	Q9JKB8	461	1.60241e-51	Pre-mRNA-splicing factor 18 OS=Rattus norvegicus GN=Prpf18 PE=2 SV=1	PF02840//PF01518	Prp18 domain//Sigma NS protein	GO:0006144//GO:0008380	purine nucleobase metabolic process//RNA splicing	GO:0003968//GO:0003727	RNA-directed RNA polymerase activity//single-stranded RNA binding	GO:0005681//GO:0031379	spliceosomal complex//RNA-directed RNA polymerase complex	KOG2808	U5 snRNP-associated RNA splicing factor
comp45746_c0	763	255555637	XP_002518854.1	332	3.75898e-34	ring finger protein, putative [Ricinus communis] >gi|223541841|gb|EEF43387.1| ring finger protein, putative [Ricinus communis]	--	--	--	--	--	--	--	--	--	Q84TF5	312	2.11999e-33	RING-H2 zinc finger protein RHA4a OS=Arabidopsis thaliana GN=RHA4A PE=2 SV=1	PF00628//PF12861//PF12906//PF00097//PF14634//PF12678//PF13639	PHD-finger//Anaphase-promoting complex subunit 11 RING-H2 finger//RING-variant domain//Zinc finger, C3HC4 type (RING finger)//zinc-RING finger domain//RING-H2 zinc finger//Ring finger domain	GO:0016567	protein ubiquitination	GO:0046872//GO:0005515//GO:0008270//GO:0004842	metal ion binding//protein binding//zinc ion binding//ubiquitin-protein ligase activity	GO:0005680	anaphase-promoting complex	KOG0800	FOG: Predicted E3 ubiquitin ligase
comp68256_c0	3237	255564299	XP_002523146.1	1249	2.43067e-154	nucleic acid binding protein, putative [Ricinus communis] >gi|223537553|gb|EEF39177.1| nucleic acid binding protein, putative [Ricinus communis]	255564298	XM_002523100.1	218	4.94332e-108	Ricinus communis nucleic acid binding protein, putative, mRNA	--	--	--	--	--	--	--	--	PF03796//PF01926//PF01580//PF01637	DnaB-like helicase C terminal domain//50S ribosome-binding GTPase//FtsK/SpoIIIE family//Archaeal ATPase	GO:0007059//GO:0006260//GO:0051301//GO:0032508//GO:0007049	chromosome segregation//DNA replication//cell division//DNA duplex unwinding//cell cycle	GO:0005525//GO:0003678//GO:0003677//GO:0000166//GO:0005524	GTP binding//DNA helicase activity//DNA binding//nucleotide binding//ATP binding	GO:0016021//GO:0005657	integral to membrane//replication fork	--	--
comp384830_c0	267	--	--	--	--	--	--	--	--	--	--	--	--	--	--	--	--	--	--	PF04987	Phosphatidylinositolglycan class N (PIG-N)	GO:0006506	GPI anchor biosynthetic process	GO:0016740	transferase activity	GO:0005789	endoplasmic reticulum membrane	--	--
comp318909_c0	258	--	--	--	--	--	--	--	--	--	--	--	--	--	--	--	--	--	--	--	--	--	--	--	--	--	--	--	--
comp43155_c0	334	--	--	--	--	--	--	--	--	--	--	--	--	--	--	--	--	--	--	--	--	--	--	--	--	--	--	--	--
comp481611_c0	277	--	--	--	--	--	--	--	--	--	--	--	--	--	--	--	--	--	--	--	--	--	--	--	--	--	--	--	--
comp41522_c1	269	23957320	AAN40746.1	404	2.92176e-47	tonoplast intrinsic protein [Kandelia candel]	270135637	BT102589.1	86	8.75521e-36	Picea glauca clone GQ0197_E19 mRNA sequence	K09873	TIP	aquaporin TIP	http://www.genome.jp/dbget-bin/www_bget?ko:K09873	O82598	369	3.61056e-43	Aquaporin TIP1-3 OS=Arabidopsis thaliana GN=TIP1-3 PE=1 SV=1	PF00230	Major intrinsic protein	GO:0006810	transport	GO:0005215	transporter activity	GO:0016021//GO:0016020	integral to membrane//membrane	KOG0223	Aquaporin (major intrinsic protein family)
comp58530_c0	1813	255556512	XP_002519290.1	1756	0	Polygalacturonase precursor, putative [Ricinus communis] >gi|223541605|gb|EEF43154.1| Polygalacturonase precursor, putative [Ricinus communis]	--	--	--	--	--	--	--	--	--	Q949Z1	1668	0	Polygalacturonase At1g48100 OS=Arabidopsis thaliana GN=At1g48100 PE=2 SV=1	PF00295//PF05196	Glycosyl hydrolases family 28//PTN/MK heparin-binding protein family, N-terminal domain	GO:0005975//GO:0005982//GO:0008283//GO:0005985//GO:0040007//GO:0007165	carbohydrate metabolic process//starch metabolic process//cell proliferation//sucrose metabolic process//growth//signal transduction	GO:0004650//GO:0008083//GO:0047911	polygalacturonase activity//growth factor activity//galacturan 1,4-alpha-galacturonidase activity	GO:0005576	extracellular region	--	--
comp48440_c0	324	--	--	--	--	--	--	--	--	--	--	--	--	--	--	--	--	--	--	--	--	--	--	--	--	--	--	--	--
comp69323_c0	2022	255541934	XP_002512031.1	1383	0	amino acid binding protein, putative [Ricinus communis] >gi|223549211|gb|EEF50700.1| amino acid binding protein, putative [Ricinus communis]	--	--	--	--	--	--	--	--	--	Q89VX9	149	1.31053e-08	[Protein-PII] uridylyltransferase OS=Bradyrhizobium japonicum (strain USDA 110) GN=glnD PE=3 SV=2	PF01842	ACT domain	GO:0008152	metabolic process	GO:0016597	amino acid binding	--	--	--	--
comp42446_c0	804	--	--	--	--	--	--	--	--	--	--	--	--	--	--	--	--	--	--	--	--	--	--	--	--	--	--	--	--
comp16305_c0	225	--	--	--	--	--	--	--	--	--	--	--	--	--	--	--	--	--	--	--	--	--	--	--	--	--	--	--	--
comp51429_c0	284	--	--	--	--	--	--	--	--	--	--	--	--	--	--	--	--	--	--	--	--	--	--	--	--	--	--	--	--
comp36372_c0	785	255554206	XP_002518143.1	158	7.0307e-11	cytochrome B5 isoform 1, putative [Ricinus communis] >gi|223542739|gb|EEF44276.1| cytochrome B5 isoform 1, putative [Ricinus communis]	--	--	--	--	--	--	--	--	--	O48845	154	1.4153e-11	Cytochrome b5 isoform B OS=Arabidopsis thaliana GN=CYTB5-B PE=1 SV=1	PF00173	Cytochrome b5-like Heme/Steroid binding domain	--	--	GO:0020037	heme binding	--	--	KOG0537	Cytochrome b5
comp473884_c0	266	--	--	--	--	--	--	--	--	--	--	--	--	--	--	--	--	--	--	--	--	--	--	--	--	--	--	--	--
comp47083_c0	496	--	--	--	--	--	--	--	--	--	--	--	--	--	--	--	--	--	--	--	--	--	--	--	--	--	--	--	--
comp39480_c0	461	--	--	--	--	--	--	--	--	--	--	--	--	--	--	--	--	--	--	--	--	--	--	--	--	--	--	--	--
comp59184_c1	1503	255576268	XP_002529027.1	868	4.57485e-110	glycerophosphoryl diester phosphodiesterase, putative [Ricinus communis] >gi|223531507|gb|EEF33338.1| glycerophosphoryl diester phosphodiesterase, putative [Ricinus communis]	--	--	--	--	--	--	--	--	--	Q9FJ62	789	3.74861e-98	Probable glycerophosphoryl diester phosphodiesterase 1 OS=Arabidopsis thaliana GN=GPDL1 PE=1 SV=1	PF03009	Glycerophosphoryl diester phosphodiesterase family	GO:0006629//GO:0009395//GO:0046486//GO:0006071	lipid metabolic process//phospholipid catabolic process//glycerolipid metabolic process//glycerol metabolic process	GO:0008889	glycerophosphodiester phosphodiesterase activity	--	--	--	--
comp65974_c0	1208	255538578	XP_002510354.1	238	2.40648e-22	protein phosphatase 2c, putative [Ricinus communis] >gi|223551055|gb|EEF52541.1| protein phosphatase 2c, putative [Ricinus communis]	--	--	--	--	--	--	--	--	--	Q9SUK9	210	8.57408e-17	Probable protein phosphatase 2C 55 OS=Arabidopsis thaliana GN=At4g16580 PE=2 SV=2	--	--	--	--	GO:0016787	hydrolase activity	--	--	--	--
comp47772_c0	1304	359475172	XP_003631608.1	645	1.5521e-126	PREDICTED: proline-rich receptor-like protein kinase PERK7-like [Vitis vinifera]	--	--	--	--	--	--	--	--	--	Q9LV48	595	5.053e-119	Proline-rich receptor-like protein kinase PERK1 OS=Arabidopsis thaliana GN=PERK1 PE=1 SV=1	PF00069//PF07714	Protein kinase domain//Protein tyrosine kinase	GO:0006468	protein phosphorylation	GO:0005524//GO:0004672	ATP binding//protein kinase activity	--	--	--	--
comp518356_c0	227	--	--	--	--	--	--	--	--	--	--	--	--	--	--	--	--	--	--	--	--	--	--	--	--	--	--	--	--
comp17730_c0	234	--	--	--	--	--	--	--	--	--	--	--	--	--	--	--	--	--	--	--	--	--	--	--	--	--	--	--	--
comp15277_c0	280	45581339	CAD79575.1	209	1.51192e-19	cytosolic phosphoglucose isomerase [Hauya heydeana]	--	--	--	--	--	K01810	GPI, pgi	glucose-6-phosphate isomerase	http://www.genome.jp/dbget-bin/www_bget?ko:K01810	P29333	210	3.27563e-19	Glucose-6-phosphate isomerase, cytosolic 2A OS=Clarkia lewisii GN=PGIC2-A PE=3 SV=1	PF00342	Phosphoglucose isomerase	GO:0005982//GO:0006094//GO:0006098//GO:0006096//GO:0005985	starch metabolic process//gluconeogenesis//pentose-phosphate shunt//glycolysis//sucrose metabolic process	GO:0004347	glucose-6-phosphate isomerase activity	--	--	KOG2446	Glucose-6-phosphate isomerase
comp68482_c0	8266	224060923	XP_002300288.1	9198	0	predicted protein [Populus trichocarpa] >gi|222847546|gb|EEE85093.1| predicted protein [Populus trichocarpa]	359475537	XM_002275578.2	1245	0	PREDICTED: Vitis vinifera serine/threonine-protein kinase TOR-like, transcript variant 2 (LOC100249713), mRNA	K07203	FRAP	FKBP12-rapamycin complex-associated protein	http://www.genome.jp/dbget-bin/www_bget?ko:K07203	Q9FR53	8857	0	Serine/threonine-protein kinase TOR OS=Arabidopsis thaliana GN=TOR PE=1 SV=1	PF02260//PF13176//PF09026//PF08771//PF03323//PF01602//PF05201//PF00515//PF13181//PF02985//PF00454//PF02259	FATC domain//Tetratricopeptide repeat//Centromere protein B dimerisation domain//Rapamycin binding domain//Bacillus/Clostridium GerA spore germination protein//Adaptin N terminal region//Glutamyl-tRNAGlu reductase, N-terminal domain//Tetratricopeptide repeat//Tetratricopeptide repeat//HEAT repeat//Phosphatidylinositol 3- and 4-kinase//FAT domain	GO:0016192//GO:0006355//GO:0009793//GO:0016310//GO:0033014//GO:0055114//GO:0006886//GO:0009847	vesicle-mediated transport//regulation of transcription, DNA-dependent//embryo development ending in seed dormancy//phosphorylation//tetrapyrrole biosynthetic process//oxidation-reduction process//intracellular protein transport//spore germination	GO:0003677//GO:0016301//GO:0008883//GO:0005515//GO:0050661//GO:0003682//GO:0016773//GO:0008144//GO:0005524	DNA binding//kinase activity//glutamyl-tRNA reductase activity//protein binding//NADP binding//chromatin binding//phosphotransferase activity, alcohol group as acceptor//drug binding//ATP binding	GO:0016021//GO:0000785//GO:0030117//GO:0000775//GO:0005634	integral to membrane//chromatin//membrane coat//chromosome, centromeric region//nucleus	KOG0891	DNA-dependent protein kinase
comp225954_c0	397	15226605	NP_179760.1	459	8.85611e-56	glycine-rich RNA-binding protein 7 [Arabidopsis thaliana] >gi|544424|sp|Q03250.1|GRP7_ARATH RecName: Full=Glycine-rich RNA-binding protein 7 >gi|16226372|gb|AAL16149.1|AF428381_1 At2g22292/F2G1.7_ [Arabidopsis thaliana] >gi|16301|emb|CAA78711.1| glycine rich protein [Arabidopsis thaliana] >gi|166837|gb|AAA32853.1| RNA-binding protein [Arabidopsis thaliana] >gi|4567224|gb|AAD23639.1| glycine-rich …	227204226	AK318850.1	397	0	Arabidopsis thaliana AT2G21660 mRNA, complete cds, clone: RAFL14-72-A07	--	--	--	--	Q03250	459	5.98152e-57	Glycine-rich RNA-binding protein 7 OS=Arabidopsis thaliana GN=GRP7 PE=1 SV=1	PF00076	RNA recognition motif. (a.k.a. RRM, RBD, or RNP domain)	GO:0006118//GO:0032508//GO:0046686//GO:0016310//GO:0050832//GO:0006094//GO:0009662//GO:0016117//GO:0009069//GO:0006833//GO:0009651//GO:0045087//GO:0006406//GO:0010043//GO:0007623//GO:0006096//GO:0006972//GO:0009805//GO:0007030//GO:0006468//GO:0000380//GO:0010501//GO:0010228//GO:0009409//GO:0009811//GO:0055114//GO:0016132//GO:0009809//GO:0010119//GO:0010200	electron transport//DNA duplex unwinding//response to cadmium ion//phosphorylation//defense response to fungus//gluconeogenesis//etioplast organization//carotenoid biosynthetic process//serine family amino acid metabolic process//water transport//response to salt stress//innate immune response//mRNA export from nucleus//response to zinc ion//circadian rhythm//glycolysis//hyperosmotic response//co…	GO:0050662//GO:0003690//GO:0016621//GO:0005524//GO:0003697//GO:0003729//GO:0046608//GO:0004674//GO:0009055//GO:0042803//GO:0003676	coenzyme binding//double-stranded DNA binding//cinnamoyl-CoA reductase activity//ATP binding//single-stranded DNA binding//mRNA binding//carotenoid isomerase activity//protein serine/threonine kinase activity//electron carrier activity//protein homodimerization activity//nucleic acid binding	GO:0009506//GO:0009507//GO:0005634//GO:0005739//GO:0048046//GO:0005777//GO:0005829	plasmodesma//chloroplast//nucleus//mitochondrion//apoplast//peroxisome//cytosol	KOG0118	FOG: RRM domain
comp55047_c0	693	359488444	XP_003633760.1	124	1.90874e-06	PREDICTED: uncharacterized protein LOC100854073 [Vitis vinifera] >gi|147776618|emb|CAN63020.1| hypothetical protein VITISV_027419 [Vitis vinifera]	--	--	--	--	--	--	--	--	--	--	--	--	--	--	--	--	--	--	--	--	--	--	--
comp543695_c0	374	--	--	--	--	--	--	--	--	--	--	--	--	--	--	--	--	--	--	--	--	--	--	--	--	--	--	--	--
comp46839_c0	677	297798622	XP_002867195.1	231	8.49134e-19	hypothetical protein ARALYDRAFT_913100 [Arabidopsis lyrata subsp. lyrata] >gi|297313031|gb|EFH43454.1| hypothetical protein ARALYDRAFT_913100 [Arabidopsis lyrata subsp. lyrata]	--	--	--	--	--	--	--	--	--	--	--	--	--	--	--	--	--	GO:0003774//GO:0005524	motor activity//ATP binding	GO:0016459	myosin complex	--	--
comp53187_c0	318	--	--	--	--	--	--	--	--	--	--	--	--	--	--	--	--	--	--	--	--	--	--	--	--	--	--	--	--
comp49589_c1	278	--	--	--	--	--	--	--	--	--	--	--	--	--	--	--	--	--	--	--	--	--	--	--	--	--	--	--	--
comp464731_c0	452	296083674	CBI23663.3	269	1.09908e-24	unnamed protein product [Vitis vinifera]	--	--	--	--	--	--	--	--	--	--	--	--	--	PF02297	Cytochrome oxidase c subunit VIb	GO:0015992//GO:0006123	proton transport//mitochondrial electron transport, cytochrome c to oxygen	GO:0004129	cytochrome-c oxidase activity	GO:0005739//GO:0045277	mitochondrion//respiratory chain complex IV	--	--
comp57361_c0	1374	224088104	XP_002308325.1	1179	5.85884e-156	predicted protein [Populus trichocarpa] >gi|222854301|gb|EEE91848.1| predicted protein [Populus trichocarpa]	--	--	--	--	--	--	--	--	--	Q84TG3	1072	6.97291e-141	E3 ubiquitin-protein ligase PUB23 OS=Arabidopsis thaliana GN=PUB23 PE=1 SV=1	PF04564//PF00514	U-box domain//Armadillo/beta-catenin-like repeat	GO:0016567	protein ubiquitination	GO:0005515//GO:0004842	protein binding//ubiquitin-protein ligase activity	GO:0000151	ubiquitin ligase complex	KOG2042	Ubiquitin fusion degradation protein-2
comp56504_c0	729	--	--	--	--	--	--	--	--	--	--	--	--	--	--	--	--	--	--	--	--	--	--	--	--	--	--	--	--
comp53575_c0	1037	--	--	--	--	--	--	--	--	--	--	--	--	--	--	--	--	--	--	--	--	--	--	--	--	--	--	--	--
comp16797_c0	356	--	--	--	--	--	--	--	--	--	--	--	--	--	--	--	--	--	--	--	--	--	--	--	--	--	--	--	--
comp60278_c0	1910	224083626	XP_002307076.1	395	1.02898e-74	predicted protein [Populus trichocarpa] >gi|222856525|gb|EEE94072.1| predicted protein [Populus trichocarpa]	--	--	--	--	--	--	--	--	--	Q3E9N1	371	6.96881e-67	Pentatricopeptide repeat-containing protein At4g39952, mitochondrial OS=Arabidopsis thaliana GN=PCMP-E98 PE=2 SV=2	PF02742	Iron dependent repressor, metal binding and dimerisation domain	GO:0006355	regulation of transcription, DNA-dependent	GO:0046914//GO:0046983	transition metal ion binding//protein dimerization activity	--	--	--	--
comp54954_c2	205	--	--	--	--	--	--	--	--	--	--	--	--	--	--	--	--	--	--	--	--	--	--	--	--	--	--	--	--
comp29027_c0	218	--	--	--	--	--	--	--	--	--	--	--	--	--	--	--	--	--	--	--	--	--	--	--	--	--	--	--	--
comp67350_c0	2943	297738691	CBI27936.3	1220	8.21251e-157	unnamed protein product [Vitis vinifera]	224070864	XM_002303235.1	115	8.12038e-51	Populus trichocarpa predicted protein, mRNA	K15084	SLC25A16, GDA, LEU5	solute carrier family 25 (mitochondrial carrier protein), member 16	http://www.genome.jp/dbget-bin/www_bget?ko:K15084	Q9ZQE5	913	7.01224e-109	Pentatricopeptide repeat-containing protein At2g15690 OS=Arabidopsis thaliana GN=PCMP-H66 PE=2 SV=2	--	--	--	--	--	--	--	--	KOG0752	Mitochondrial solute carrier protein
comp40012_c0	346	--	--	--	--	--	--	--	--	--	--	--	--	--	--	--	--	--	--	--	--	--	--	--	--	--	--	--	--
comp54569_c1	649	307135895	ADN33759.1	441	2.53669e-50	ids4-like protein [Cucumis melo subsp. melo]	--	--	--	--	--	--	--	--	--	O48781	372	1.96606e-41	SPX domain-containing protein 2 OS=Arabidopsis thaliana GN=SPX2 PE=2 SV=1	--	--	--	--	--	--	--	--	--	--
comp449043_c0	226	--	--	--	--	--	--	--	--	--	--	--	--	--	--	--	--	--	--	--	--	--	--	--	--	--	--	--	--
comp66952_c0	1402	255584858	XP_002533145.1	1486	0	trehalose-6-phosphate synthase, putative [Ricinus communis] >gi|223527056|gb|EEF29241.1| trehalose-6-phosphate synthase, putative [Ricinus communis]	514736292	XM_004958318.1	155	2.22006e-73	PREDICTED: Setaria italica probable trehalose-phosphate phosphatase 3-like (LOC101755626), transcript variant X2, mRNA	--	--	--	--	Q5HZ05	1309	3.56816e-177	Probable trehalose-phosphate phosphatase J OS=Arabidopsis thaliana GN=TPPJ PE=1 SV=1	PF02358	Trehalose-phosphatase	GO:0005985//GO:0005992//GO:0005982	sucrose metabolic process//trehalose biosynthetic process//starch metabolic process	GO:0003824//GO:0004805	catalytic activity//trehalose-phosphatase activity	--	--	KOG1050	Trehalose-6-phosphate synthase component TPS1 and related subunits
comp66619_c0	2287	224112583	XP_002332748.1	898	1.96333e-109	predicted protein [Populus trichocarpa] >gi|222833076|gb|EEE71553.1| predicted protein [Populus trichocarpa]	--	--	--	--	--	--	--	--	--	Q4FE47	891	2.9542e-109	Putative E3 ubiquitin-protein ligase XBAT35 OS=Arabidopsis thaliana GN=XBAT35 PE=2 SV=1	PF15200//PF14634//PF13606//PF00023//PF13639	Keratinocyte differentiation-associated//zinc-RING finger domain//Ankyrin repeat//Ankyrin repeat//Ring finger domain	--	--	GO:0046872//GO:0005515//GO:0008270	metal ion binding//protein binding//zinc ion binding	GO:0005576	extracellular region	KOG0504	FOG: Ankyrin repeat
comp12096_c0	413	--	--	--	--	--	--	--	--	--	--	--	--	--	--	--	--	--	--	--	--	--	--	--	--	--	--	--	--
comp56935_c0	1980	115444821	NP_001046190.1	510	3.37965e-56	Os02g0196000 [Oryza sativa Japonica Group] >gi|49388124|dbj|BAD25255.1| putative Zinc transporter zupT [Oryza sativa Japonica Group] >gi|49388140|dbj|BAD25268.1| putative Zinc transporter zupT [Oryza sativa Japonica Group] >gi|113535721|dbj|BAF08104.1| Os02g0196000 [Oryza sativa Japonica Group] >gi|222622368|gb|EEE56500.1| hypothetical protein OsJ_05749 [Oryza sativa Japonica Group]	--	--	--	--	--	K07238	TC.ZIP, zupT, ZRT3, ZIP2	zinc transporter, ZIP family	http://www.genome.jp/dbget-bin/www_bget?ko:K07238	Q940Q3	465	4.47379e-51	Zinc transporter ZTP29 OS=Arabidopsis thaliana GN=ZTP29 PE=2 SV=1	PF07465//PF02535//PF06559	Photosystem I protein M (PsaM)//ZIP Zinc transporter//2'-deoxycytidine 5'-triphosphate deaminase (DCD)	GO:0006206//GO:0006807//GO:0055085//GO:0009394//GO:0015979//GO:0030001	pyrimidine nucleobase metabolic process//nitrogen compound metabolic process//transmembrane transport//2'-deoxyribonucleotide metabolic process//photosynthesis//metal ion transport	GO:0008829//GO:0046873	dCTP deaminase activity//metal ion transmembrane transporter activity	GO:0016020	membrane	--	--
comp54846_c0	292	--	--	--	--	--	--	--	--	--	--	--	--	--	--	--	--	--	--	--	--	--	--	--	--	--	--	--	--
comp33539_c0	460	356516828	XP_003527095.1	287	2.02132e-27	PREDICTED: probable serine/threonine-protein kinase At1g54610-like [Glycine max]	--	--	--	--	--	--	--	--	--	Q9ZVM9	157	2.45472e-11	Probable serine/threonine-protein kinase At1g54610 OS=Arabidopsis thaliana GN=At1g54610 PE=1 SV=1	PF00465	Iron-containing alcohol dehydrogenase	GO:0055114	oxidation-reduction process	GO:0046872//GO:0016491	metal ion binding//oxidoreductase activity	--	--	--	--
comp429986_c0	588	--	--	--	--	--	--	--	--	--	--	--	--	--	--	--	--	--	--	--	--	--	--	--	--	--	--	--	--
comp34099_c0	457	--	--	--	--	--	--	--	--	--	--	--	--	--	--	--	--	--	--	--	--	--	--	--	--	--	--	--	--
comp439354_c0	348	255574834	XP_002528324.1	199	1.08829e-16	zinc finger protein, putative [Ricinus communis] >gi|223532279|gb|EEF34082.1| zinc finger protein, putative [Ricinus communis]	--	--	--	--	--	--	--	--	--	Q9SIZ6	197	1.57433e-17	GDSL esterase/lipase At2g40250 OS=Arabidopsis thaliana GN=At2g40250 PE=2 SV=1	--	--	--	--	--	--	--	--	--	--
comp69657_c0	3607	225450585	XP_002282109.1	2767	0	PREDICTED: uncharacterized protein LOC100264846 [Vitis vinifera] >gi|296089778|emb|CBI39597.3| unnamed protein product [Vitis vinifera]	--	--	--	--	--	--	--	--	--	Q6ZQ18	192	2.75682e-13	Protein EFR3 homolog B OS=Mus musculus GN=Efr3b PE=1 SV=2	PF14876	Respiratory growth transcriptional regulator	GO:0045333	cellular respiration	--	--	GO:0005739//GO:0005634	mitochondrion//nucleus	KOG1877	Putative transmembrane protein cmp44E
comp894945_c0	206	--	--	--	--	--	--	--	--	--	--	--	--	--	--	--	--	--	--	--	--	--	--	--	--	--	--	--	--
comp60372_c0	1614	--	--	--	--	--	--	--	--	--	--	--	--	--	--	--	--	--	--	--	--	--	--	--	--	--	--	--	--
comp1055_c0	334	255552884	XP_002517485.1	166	5.89474e-12	tyrosyl-tRNA synthetase, putative [Ricinus communis] >gi|223543496|gb|EEF45027.1| tyrosyl-tRNA synthetase, putative [Ricinus communis]	--	--	--	--	--	K01866	YARS, tyrS	tyrosyl-tRNA synthetase	http://www.genome.jp/dbget-bin/www_bget?ko:K01866	--	--	--	--	PF07359	Liver-expressed antimicrobial peptide 2 precursor (LEAP-2)	GO:0006571//GO:0006437//GO:0009094//GO:0042742//GO:0006418//GO:0000162	tyrosine biosynthetic process//tyrosyl-tRNA aminoacylation//L-phenylalanine biosynthetic process//defense response to bacterium//tRNA aminoacylation for protein translation//tryptophan biosynthetic process	GO:0004831//GO:0005524	tyrosine-tRNA ligase activity//ATP binding	GO:0005737	cytoplasm	--	--
comp48451_c0	972	--	--	--	--	--	--	--	--	--	--	--	--	--	--	--	--	--	--	--	--	--	--	--	--	--	--	--	--
comp53703_c0	640	--	--	--	--	--	--	--	--	--	--	--	--	--	--	--	--	--	--	--	--	--	--	--	--	--	--	--	--
comp15307_c0	316	4530585	AAD22104.1	202	1.12239e-18	B12D protein [Ipomoea batatas]	--	--	--	--	--	--	--	--	--	--	--	--	--	--	--	--	--	--	--	--	--	--	--
comp64782_c0	1521	255548654	XP_002515383.1	1258	6.87431e-169	protein phosphatase 2c, putative [Ricinus communis] >gi|223545327|gb|EEF46832.1| protein phosphatase 2c, putative [Ricinus communis]	--	--	--	--	--	--	--	--	--	Q8RXV3	1246	4.76111e-168	Probable protein phosphatase 2C 59 OS=Arabidopsis thaliana GN=WIN2 PE=1 SV=1	PF07228//PF00481	Stage II sporulation protein E (SpoIIE)//Protein phosphatase 2C	GO:0006470	protein dephosphorylation	GO:0004722//GO:0046872//GO:0003824	protein serine/threonine phosphatase activity//metal ion binding//catalytic activity	GO:0008287	protein serine/threonine phosphatase complex	KOG0698	Serine/threonine protein phosphatase
comp32501_c0	568	--	--	--	--	--	--	--	--	--	--	--	--	--	--	--	--	--	--	--	--	--	--	--	--	--	--	--	--
comp531575_c0	274	--	--	--	--	--	--	--	--	--	--	--	--	--	--	--	--	--	--	--	--	--	--	--	--	--	--	--	--
comp51081_c1	389	114329246	ABI64152.1	576	4.73879e-70	hydroxymethylbutenyl diphosphate reductase [Camptotheca acuminata]	--	--	--	--	--	K03527	E1.17.1.2, lytB, ispH	4-hydroxy-3-methylbut-2-enyl diphosphate reductase	http://www.genome.jp/dbget-bin/www_bget?ko:K03527	Q6AVG6	557	2.63507e-68	4-hydroxy-3-methylbut-2-enyl diphosphate reductase, chloroplastic OS=Oryza sativa subsp. japonica GN=ISPH PE=2 SV=1	PF02401	LytB protein	GO:0055114//GO:0019288	oxidation-reduction process//isopentenyl diphosphate biosynthetic process, mevalonate-independent pathway	--	--	--	--	--	--
comp61870_c0	982	21553855	AAM62948.1	183	2.09765e-13	lectin-like protein [Arabidopsis thaliana]	--	--	--	--	--	--	--	--	--	O81865	178	9.38058e-14	Protein PHLOEM PROTEIN 2-LIKE A1 OS=Arabidopsis thaliana GN=PP2A1 PE=2 SV=1	--	--	--	--	--	--	--	--	--	--
comp39461_c0	1227	224103507	XP_002313084.1	822	1.36218e-104	predicted protein [Populus trichocarpa] >gi|222849492|gb|EEE87039.1| predicted protein [Populus trichocarpa]	--	--	--	--	--	--	--	--	--	O80477	546	6.43312e-65	Methylesterase 3 OS=Arabidopsis thaliana GN=MES3 PE=2 SV=1	PF07819//PF00975//PF04346//PF02450//PF00450//PF07973	PGAP1-like protein//Thioesterase domain//Ethanolamine utilisation protein, EutH//Lecithin:cholesterol acyltransferase//Serine carboxypeptidase//Threonyl and Alanyl tRNA synthetase second additional domain	GO:0009058//GO:0006629//GO:0006886//GO:0042967//GO:0043039//GO:0034229//GO:0006508//GO:0006505	biosynthetic process//lipid metabolic process//intracellular protein transport//acyl-carrier-protein biosynthetic process//tRNA aminoacylation//ethanolamine transport//proteolysis//GPI anchor metabolic process	GO:0008374//GO:0016788//GO:0034228//GO:0004185//GO:0016876//GO:0005524	O-acyltransferase activity//hydrolase activity, acting on ester bonds//ethanolamine transmembrane transporter activity//serine-type carboxypeptidase activity//ligase activity, forming aminoacyl-tRNA and related compounds//ATP binding	GO:0016021	integral to membrane	--	--
comp56205_c0	713	224139858	XP_002323311.1	216	1.12803e-19	predicted protein [Populus trichocarpa] >gi|222867941|gb|EEF05072.1| predicted protein [Populus trichocarpa]	--	--	--	--	--	--	--	--	--	--	--	--	--	--	--	--	--	--	--	--	--	--	--
comp59745_c0	1241	255575273	XP_002528540.1	620	2.68896e-112	taz protein, putative [Ricinus communis] >gi|223532042|gb|EEF33852.1| taz protein, putative [Ricinus communis]	--	--	--	--	--	K13511	TAZ	monolysocardiolipin acyltransferase	http://www.genome.jp/dbget-bin/www_bget?ko:K13511	Q9ZV87	537	4.7635e-95	N-acylphosphatidylethanolamine synthase OS=Arabidopsis thaliana GN=At1g78690 PE=2 SV=1	PF01553	Acyltransferase	GO:0008152	metabolic process	GO:0016746	transferase activity, transferring acyl groups	--	--	--	--
comp7861_c0	681	--	--	--	--	--	--	--	--	--	--	--	--	--	--	--	--	--	--	PF00250	Fork head domain	GO:0006355	regulation of transcription, DNA-dependent	GO:0003700//GO:0043565	sequence-specific DNA binding transcription factor activity//sequence-specific DNA binding	GO:0005667	transcription factor complex	--	--
comp15205_c0	236	--	--	--	--	--	--	--	--	--	--	--	--	--	--	--	--	--	--	--	--	--	--	--	--	--	--	--	--
comp52555_c0	493	--	--	--	--	--	--	--	--	--	--	--	--	--	--	--	--	--	--	--	--	--	--	--	--	--	--	--	--
comp624386_c0	417	--	--	--	--	--	--	--	--	--	--	--	--	--	--	--	--	--	--	PF00195	Chalcone and stilbene synthases, N-terminal domain	GO:0009058	biosynthetic process	GO:0016746	transferase activity, transferring acyl groups	--	--	--	--
comp60691_c0	1556	359484387	XP_002281678.2	346	3.1866e-33	PREDICTED: uncharacterized protein LOC100245744 [Vitis vinifera]	--	--	--	--	--	--	--	--	--	Q28IQ9	177	2.2473e-13	Cold-inducible RNA-binding protein OS=Xenopus tropicalis GN=cirbp PE=2 SV=1	PF00076//PF02185//PF03528//PF04111	RNA recognition motif. (a.k.a. RRM, RBD, or RNP domain)//Hr1 repeat//Rabaptin//Autophagy protein Apg6	GO:0040007//GO:0008283//GO:0007165//GO:0006914	growth//cell proliferation//signal transduction//autophagy	GO:0003676//GO:0008083//GO:0005096	nucleic acid binding//growth factor activity//GTPase activator activity	--	--	KOG0108	mRNA cleavage and polyadenylation factor I complex, subunit RNA15
comp58692_c0	687	297803546	XP_002869657.1	138	2.40938e-08	hypothetical protein ARALYDRAFT_492244 [Arabidopsis lyrata subsp. lyrata] >gi|297315493|gb|EFH45916.1| hypothetical protein ARALYDRAFT_492244 [Arabidopsis lyrata subsp. lyrata]	--	--	--	--	--	--	--	--	--	Q3E965	138	1.69912e-09	Protein GLUTAMINE DUMPER 5 OS=Arabidopsis thaliana GN=GDU5 PE=2 SV=2	--	--	--	--	--	--	--	--	--	--
comp52364_c0	254	--	--	--	--	--	--	--	--	--	--	--	--	--	--	--	--	--	--	PF02080	TrkA-C domain	GO:0006813//GO:0006812	potassium ion transport//cation transport	GO:0008324	cation transmembrane transporter activity	--	--	--	--
comp750574_c0	252	--	--	--	--	--	--	--	--	--	--	--	--	--	--	--	--	--	--	PF15202	Adipogenin	GO:0045444	fat cell differentiation	--	--	--	--	--	--
comp43765_c0	255	296090405	CBI40224.3	227	9.90193e-21	unnamed protein product [Vitis vinifera]	--	--	--	--	--	--	--	--	--	Q9LZR3	212	1.5635e-19	Glucomannan 4-beta-mannosyltransferase 9 OS=Arabidopsis thaliana GN=CSLA9 PE=2 SV=1	--	--	--	--	--	--	--	--	--	--
comp53804_c0	785	357465993	XP_003603281.1	224	9.65765e-19	hypothetical protein MTR_3g105880 [Medicago truncatula] >gi|355492329|gb|AES73532.1| hypothetical protein MTR_3g105880 [Medicago truncatula] >gi|388521645|gb|AFK48884.1| unknown [Medicago truncatula]	--	--	--	--	--	K01090	E3.1.3.16	protein phosphatase	http://www.genome.jp/dbget-bin/www_bget?ko:K01090	Q9SZ53	210	4.97016e-18	Probable protein phosphatase 2C 60 OS=Arabidopsis thaliana GN=At4g31860 PE=2 SV=1	PF00481	Protein phosphatase 2C	GO:0006470	protein dephosphorylation	GO:0003824//GO:0004722//GO:0046872	catalytic activity//protein serine/threonine phosphatase activity//metal ion binding	GO:0008287	protein serine/threonine phosphatase complex	KOG0698	Serine/threonine protein phosphatase
comp54644_c0	1157	356539985	XP_003538472.1	239	2.02929e-37	PREDICTED: clathrin heavy chain 1-like [Glycine max]	--	--	--	--	--	K04646	CLTC	clathrin heavy chain	http://www.genome.jp/dbget-bin/www_bget?ko:K04646	Q0WNJ6	229	3.88007e-37	Clathrin heavy chain 1 OS=Arabidopsis thaliana GN=CHC1 PE=1 SV=1	--	--	GO:0016192//GO:0006886	vesicle-mediated transport//intracellular protein transport	GO:0005198	structural molecule activity	GO:0030132//GO:0030130	clathrin coat of coated pit//clathrin coat of trans-Golgi network vesicle	KOG0985	Vesicle coat protein clathrin, heavy chain
comp420821_c0	265	--	--	--	--	--	--	--	--	--	--	--	--	--	--	--	--	--	--	--	--	--	--	--	--	--	--	--	--
comp56994_c0	736	--	--	--	--	--	--	--	--	--	--	--	--	--	--	--	--	--	--	PF06876	Plant self-incompatibility response (SCRL) protein	GO:0007165	signal transduction	--	--	--	--	--	--
comp67191_c0	4199	296086085	CBI31526.3	4295	0	unnamed protein product [Vitis vinifera]	224109653	XM_002315232.1	572	0	Populus trichocarpa predicted protein, mRNA	K14327	UPF2, RENT2	regulator of nonsense transcripts 2	http://www.genome.jp/dbget-bin/www_bget?ko:K14327	Q9HAU5	1180	1.19551e-136	Regulator of nonsense transcripts 2 OS=Homo sapiens GN=UPF2 PE=1 SV=1	PF02499//PF02854	Probable DNA packing protein, C-terminus//MIF4G domain	GO:0006323	DNA packaging	GO:0005515//GO:0003723	protein binding//RNA binding	--	--	KOG2051	Nonsense-mediated mRNA decay 2 protein
comp68208_c0	2676	13775109	AAK39131.1	629	2.69908e-70	bZIP transcription factor 3 [Phaseolus vulgaris]	225427090	XM_002276589.1	191	4.16469e-93	PREDICTED: Vitis vinifera transcription factor HBP-1a-like (LOC100243644), mRNA	K09060	GBF	plant G-box-binding factor	http://www.genome.jp/dbget-bin/www_bget?ko:K09060	P23922	268	1.06685e-23	Transcription factor HBP-1a OS=Triticum aestivum PE=2 SV=1	PF03131//PF07716//PF00170//PF02183//PF07777	bZIP Maf transcription factor//Basic region leucine zipper//bZIP transcription factor//Homeobox associated leucine zipper//G-box binding protein MFMR	GO:0006355//GO:0006351	regulation of transcription, DNA-dependent//transcription, DNA-dependent	GO:0003700//GO:0003677//GO:0043565	sequence-specific DNA binding transcription factor activity//DNA binding//sequence-specific DNA binding	GO:0005667//GO:0005634	transcription factor complex//nucleus	--	--
comp37285_c1	656	255540837	XP_002511483.1	267	5.50674e-24	hypothetical protein RCOM_1512920 [Ricinus communis] >gi|223550598|gb|EEF52085.1| hypothetical protein RCOM_1512920 [Ricinus communis]	460413645	XM_004252147.1	67	8.39215e-25	PREDICTED: Solanum lycopersicum uncharacterized LOC101260615 (LOC101260615), mRNA	--	--	--	--	--	--	--	--	PF03955//PF11365//PF07926//PF04111//PF01017	Adenovirus hexon-associated protein (IX)//Protein of unknown function (DUF3166)//TPR/MLP1/MLP2-like protein//Autophagy protein Apg6//STAT protein, all-alpha domain	GO:0006606//GO:0010506//GO:0006355//GO:0007165//GO:0006914	protein import into nucleus//regulation of autophagy//regulation of transcription, DNA-dependent//signal transduction//autophagy	GO:0004871//GO:0003700//GO:0031423	signal transducer activity//sequence-specific DNA binding transcription factor activity//hexon binding	GO:0005643//GO:0005634//GO:0005667//GO:0019012//GO:0005615	nuclear pore//nucleus//transcription factor complex//virion//extracellular space	--	--
comp64688_c0	1089	357448553	XP_003594552.1	849	4.00908e-105	hypothetical protein MTR_2g030510 [Medicago truncatula] >gi|355483600|gb|AES64803.1| hypothetical protein MTR_2g030510 [Medicago truncatula]	--	--	--	--	--	--	--	--	--	--	--	--	--	PF13176//PF04733//PF13181//PF00515	Tetratricopeptide repeat//Coatomer epsilon subunit//Tetratricopeptide repeat//Tetratricopeptide repeat	GO:0006890	retrograde vesicle-mediated transport, Golgi to ER	GO:0005515//GO:0005198	protein binding//structural molecule activity	--	--	--	--
comp62597_c0	1471	225440874	XP_002282520.1	1147	8.65203e-152	PREDICTED: uncharacterized protein LOC100261348 [Vitis vinifera] >gi|297740119|emb|CBI30301.3| unnamed protein product [Vitis vinifera]	359481602	XM_002282484.2	249	1.29845e-125	PREDICTED: Vitis vinifera uncharacterized LOC100261348 (LOC100261348), mRNA	--	--	--	--	--	--	--	--	PF02798//PF13409//PF13417//PF00462	Glutathione S-transferase, N-terminal domain//Glutathione S-transferase, N-terminal domain//Glutathione S-transferase, N-terminal domain//Glutaredoxin	GO:0045454//GO:0006118	cell redox homeostasis//electron transport	GO:0005515//GO:0015035//GO:0009055	protein binding//protein disulfide oxidoreductase activity//electron carrier activity	--	--	--	--
comp58597_c0	1463	225459625	XP_002285874.1	1546	0	PREDICTED: replication factor C subunit 4 isoform 1 [Vitis vinifera] >gi|302141781|emb|CBI18984.3| unnamed protein product [Vitis vinifera]	--	--	--	--	--	K10755	RFC2_4	replication factor C subunit 2/4	http://www.genome.jp/dbget-bin/www_bget?ko:K10755	P35249	928	1.56103e-119	Replication factor C subunit 4 OS=Homo sapiens GN=RFC4 PE=1 SV=2	PF05480//PF00004//PF01580//PF06144//PF00437//PF01695//PF01078//PF02562//PF00931//PF01057//PF07728//PF04851//PF00270//PF00910//PF00158//PF05496//PF06068	Staphylococcus haemolytic protein//ATPase family associated with various cellular activities (AAA)//FtsK/SpoIIIE family//DNA polymerase III, delta subunit//Type II/IV secretion system protein//IstB-like ATP binding protein//Magnesium chelatase, subunit ChlI//PhoH-like protein//NB-ARC domain//Parvovirus non-structural protein NS1//AAA domain (dynein-related subfamily)//Type III restriction enzyme,…	GO:0015994//GO:0015979//GO:0007049//GO:0007059//GO:0006355//GO:0006260//GO:0019079//GO:0051301//GO:0006810//GO:0015995//GO:0006281//GO:0009405//GO:0006310	chlorophyll metabolic process//photosynthesis//cell cycle//chromosome segregation//regulation of transcription, DNA-dependent//DNA replication//viral genome replication//cell division//transport//chlorophyll biosynthetic process//DNA repair//pathogenesis//DNA recombination	GO:0003676//GO:0009378//GO:0016887//GO:0008134//GO:0017111//GO:0003723//GO:0016851//GO:0003677//GO:0003887//GO:0000166//GO:0043531//GO:0008026//GO:0005524//GO:0003678//GO:0016787//GO:0003724	nucleic acid binding//four-way junction helicase activity//ATPase activity//transcription factor binding//nucleoside-triphosphatase activity//RNA binding//magnesium chelatase activity//DNA binding//DNA-directed DNA polymerase activity//nucleotide binding//ADP binding//ATP-dependent helicase activity//ATP binding//DNA helicase activity//hydrolase activity//RNA helicase activity	GO:0005657//GO:0009379//GO:0016021//GO:0005667//GO:0042575//GO:0010007//GO:0009360	replication fork//Holliday junction helicase complex//integral to membrane//transcription factor complex//DNA polymerase complex//magnesium chelatase complex//DNA polymerase III complex	KOG0989	Replication factor C, subunit RFC4
comp63146_c0	2600	255537657	XP_002509895.1	2603	0	Na(+)/H(+) antiporter, putative [Ricinus communis] >gi|223549794|gb|EEF51282.1| Na(+)/H(+) antiporter, putative [Ricinus communis]	449505076	XM_004162321.1	139	3.26244e-64	PREDICTED: Cucumis sativus cation/H(+) antiporter 18-like (LOC101225697), mRNA	--	--	--	--	Q9FFR9	2400	0	Cation/H(+) antiporter 18 OS=Arabidopsis thaliana GN=CHX18 PE=2 SV=1	PF00999	Sodium/hydrogen exchanger family	GO:0006812//GO:0006885//GO:0055085	cation transport//regulation of pH//transmembrane transport	GO:0015299	solute:hydrogen antiporter activity	GO:0016021	integral to membrane	KOG1650	Predicted K+/H+-antiporter
comp58552_c0	488	--	--	--	--	--	--	--	--	--	--	--	--	--	--	--	--	--	--	--	--	--	--	--	--	--	--	--	--
comp55040_c0	877	255546925	XP_002514520.1	625	1.75485e-78	Calmodulin, putative [Ricinus communis] >gi|223546124|gb|EEF47626.1| Calmodulin, putative [Ricinus communis]	--	--	--	--	--	K13448	CML	calcium-binding protein CML	http://www.genome.jp/dbget-bin/www_bget?ko:K13448	Q9FZ75	616	2.05038e-78	Probable calcium-binding protein CML15 OS=Arabidopsis thaliana GN=CML15 PE=2 SV=1	PF13499//PF00036//PF10591//PF13405//PF13202	EF-hand domain pair//EF hand//Secreted protein acidic and rich in cysteine Ca binding region//EF-hand domain//EF hand	GO:0007165//GO:0055114	signal transduction//oxidation-reduction process	GO:0005509//GO:0032440	calcium ion binding//2-alkenal reductase [NAD(P)] activity	GO:0005578	proteinaceous extracellular matrix	KOG0027	Calmodulin and related proteins (EF-Hand superfamily)
comp58742_c0	1912	255573349	XP_002527601.1	1347	2.96981e-177	pentatricopeptide repeat-containing protein, putative [Ricinus communis] >gi|223533018|gb|EEF34782.1| pentatricopeptide repeat-containing protein, putative [Ricinus communis]	--	--	--	--	--	--	--	--	--	Q84JR3	1023	5.38092e-130	Pentatricopeptide repeat-containing protein At4g21705, mitochondrial OS=Arabidopsis thaliana GN=At4g21705 PE=2 SV=1	PF00637//PF13181	Region in Clathrin and VPS//Tetratricopeptide repeat	GO:0006886//GO:0016192	intracellular protein transport//vesicle-mediated transport	GO:0005515	protein binding	--	--	--	--
comp61665_c0	1351	225430746	XP_002266831.1	1146	1.70204e-152	PREDICTED: protein PHYLLO, chloroplastic [Vitis vinifera]	--	--	--	--	--	--	--	--	--	P0A573	158	2.46975e-10	Uncharacterized protein Mb2734 OS=Mycobacterium bovis (strain ATCC BAA-935 / AF2122/97) GN=Mb2734 PE=3 SV=1	PF05577//PF02230//PF00975//PF01738//PF07819//PF00326//PF02129	Serine carboxypeptidase S28//Phospholipase/Carboxylesterase//Thioesterase domain//Dienelactone hydrolase family//PGAP1-like protein//Prolyl oligopeptidase family//X-Pro dipeptidyl-peptidase (S15 family)	GO:0006505//GO:0006508//GO:0009058//GO:0006886	GPI anchor metabolic process//proteolysis//biosynthetic process//intracellular protein transport	GO:0016787//GO:0008236//GO:0004177//GO:0016788	hydrolase activity//serine-type peptidase activity//aminopeptidase activity//hydrolase activity, acting on ester bonds	--	--	KOG4409	Predicted hydrolase/acyltransferase (alpha/beta hydrolase superfamily)
comp47354_c0	377	--	--	--	--	--	--	--	--	--	--	--	--	--	--	--	--	--	--	--	--	--	--	--	--	--	--	--	--
comp49158_c0	804	--	--	--	--	--	--	--	--	--	--	--	--	--	--	--	--	--	--	--	--	--	--	--	--	--	--	--	--
comp36390_c0	331	--	--	--	--	--	--	--	--	--	--	--	--	--	--	--	--	--	--	--	--	--	--	--	--	--	--	--	--
comp543964_c0	237	--	--	--	--	--	--	--	--	--	--	--	--	--	--	--	--	--	--	--	--	--	--	--	--	--	--	--	--
comp144534_c0	215	--	--	--	--	--	--	--	--	--	--	--	--	--	--	--	--	--	--	--	--	--	--	--	--	--	--	--	--
comp318969_c0	244	--	--	--	--	--	--	--	--	--	--	--	--	--	--	--	--	--	--	--	--	--	--	--	--	--	--	--	--
comp908076_c0	256	--	--	--	--	--	--	--	--	--	--	--	--	--	--	--	--	--	--	--	--	--	--	--	--	--	--	--	--
comp67773_c0	1885	224079077	XP_002305740.1	1433	0	predicted protein [Populus trichocarpa] >gi|222848704|gb|EEE86251.1| predicted protein [Populus trichocarpa]	--	--	--	--	--	--	--	--	--	C0LGK9	556	1.35837e-59	Probable LRR receptor-like serine/threonine-protein kinase At2g24230 OS=Arabidopsis thaliana GN=At2g24230 PE=2 SV=1	PF00069//PF07714//PF00560	Protein kinase domain//Protein tyrosine kinase//Leucine Rich Repeat	GO:0006468	protein phosphorylation	GO:0005524//GO:0005515//GO:0004672	ATP binding//protein binding//protein kinase activity	--	--	--	--
comp469338_c0	543	--	--	--	--	--	--	--	--	--	--	--	--	--	--	--	--	--	--	--	--	--	--	--	--	--	--	--	--
comp48367_c0	414	--	--	--	--	--	--	--	--	--	--	--	--	--	--	--	--	--	--	--	--	--	--	--	--	--	--	--	--
comp33281_c0	240	--	--	--	--	--	--	--	--	--	--	--	--	--	--	--	--	--	--	--	--	--	--	--	--	--	--	--	--
comp10338_c0	272	--	--	--	--	--	--	--	--	--	--	--	--	--	--	--	--	--	--	--	--	--	--	--	--	--	--	--	--
comp50937_c0	1107	--	--	--	--	--	--	--	--	--	--	--	--	--	--	--	--	--	--	--	--	--	--	--	--	--	--	--	--
comp39052_c0	467	15236799	NP_193556.1	461	9.79971e-54	putative purine permease 9 [Arabidopsis thaliana] >gi|2832696|emb|CAA16794.1| putative protein [Arabidopsis thaliana] >gi|7268615|emb|CAB78824.1| putative protein [Arabidopsis thaliana] >gi|332658613|gb|AEE84013.1| putative purine permease 9 [Arabidopsis thaliana]	--	--	--	--	--	--	--	--	--	O49726	461	2.53831e-54	Probable purine permease 9 OS=Arabidopsis thaliana GN=PUP9 PE=2 SV=2	--	--	GO:0006863//GO:0015931	purine nucleobase transport//nucleobase-containing compound transport	GO:0005345	purine nucleobase transmembrane transporter activity	--	--	--	--
comp68470_c0	4088	225463846	XP_002265371.1	1887	0	PREDICTED: acyl-CoA synthetase family member 4 [Vitis vinifera] >gi|296088768|emb|CBI38218.3| unnamed protein product [Vitis vinifera]	--	--	--	--	--	K00142	AASDH	acyl-CoA synthetase	http://www.genome.jp/dbget-bin/www_bget?ko:K00142	F4K1G2	1521	0	Putative acyl-activating enzyme 19 OS=Arabidopsis thaliana GN=At5g35930 PE=2 SV=1	PF03137//PF00501	Organic Anion Transporter Polypeptide (OATP) family//AMP-binding enzyme	GO:0006810//GO:0008152	transport//metabolic process	GO:0003824//GO:0005215	catalytic activity//transporter activity	GO:0016020	membrane	KOG1178	Non-ribosomal peptide synthetase/alpha-aminoadipate reductase and related enzymes
comp56070_c0	1069	224108087	XP_002314715.1	932	1.66603e-118	predicted protein [Populus trichocarpa] >gi|222863755|gb|EEF00886.1| predicted protein [Populus trichocarpa]	--	--	--	--	--	K14319	RANGAP1	Ran GTPase-activating protein 1	http://www.genome.jp/dbget-bin/www_bget?ko:K14319	Q9M651	805	9.86264e-101	RAN GTPase-activating protein 2 OS=Arabidopsis thaliana GN=RANGAP2 PE=1 SV=2	PF00560	Leucine Rich Repeat	GO:0009651	response to salt stress	GO:0005515	protein binding	GO:0009507//GO:0005635//GO:0005783//GO:0005886	chloroplast//nuclear envelope//endoplasmic reticulum//plasma membrane	KOG1909	Ran GTPase-activating protein
comp471603_c0	226	--	--	--	--	--	--	--	--	--	--	--	--	--	--	--	--	--	--	--	--	--	--	--	--	--	--	--	--
comp393298_c0	247	--	--	--	--	--	--	--	--	--	--	--	--	--	--	--	--	--	--	--	--	--	--	--	--	--	--	--	--
comp42131_c0	201	224128726	XP_002328951.1	187	3.49039e-15	predicted protein [Populus trichocarpa] >gi|222839185|gb|EEE77536.1| predicted protein [Populus trichocarpa]	--	--	--	--	--	--	--	--	--	--	--	--	--	--	--	--	--	GO:0008270//GO:0003676	zinc ion binding//nucleic acid binding	--	--	--	--
comp67060_c0	4174	225444840	XP_002280877.1	1453	0	PREDICTED: mitogen-activated protein kinase kinase 2 [Vitis vinifera] >gi|37625027|gb|AAQ96337.1| putative mitogen-activated protein kinase kinase [Vitis aestivalis] >gi|297738625|emb|CBI27870.3| unnamed protein product [Vitis vinifera]	356534695	XM_003535840.1	98	3.25931e-41	PREDICTED: Glycine max mitogen-activated protein kinase kinase 6-like (LOC100786284), mRNA	K04368	MAP2K1, MEK1	mitogen-activated protein kinase kinase 1	http://www.genome.jp/dbget-bin/www_bget?ko:K04368	Q9S7U9	1291	1.43292e-163	Mitogen-activated protein kinase kinase 2 OS=Arabidopsis thaliana GN=MKK2 PE=1 SV=2	PF00069//PF07714//PF00397//PF06293//PF01163//PF00076	Protein kinase domain//Protein tyrosine kinase//WW domain//Lipopolysaccharide kinase (Kdo/WaaP) family//RIO1 family//RNA recognition motif. (a.k.a. RRM, RBD, or RNP domain)	GO:0009103//GO:0009069//GO:0016310//GO:0006468	lipopolysaccharide biosynthetic process//serine family amino acid metabolic process//phosphorylation//protein phosphorylation	GO:0004674//GO:0016773//GO:0005515//GO:0003824//GO:0005524//GO:0003676//GO:0004672	protein serine/threonine kinase activity//phosphotransferase activity, alcohol group as acceptor//protein binding//catalytic activity//ATP binding//nucleic acid binding//protein kinase activity	GO:0016020	membrane	KOG0581	Mitogen-activated protein kinase kinase (MAP2K)
comp62789_c0	1247	225440680	XP_002280008.1	1010	1.33821e-133	PREDICTED: uncharacterized protein LOC100261401 isoform 1 [Vitis vinifera] >gi|297740213|emb|CBI30395.3| unnamed protein product [Vitis vinifera]	--	--	--	--	--	--	--	--	--	Q6IV56	126	9.40947e-07	RING finger protein 141 OS=Danio rerio GN=rnf141 PE=2 SV=2	PF12861//PF00097//PF14634//PF12678//PF13639	Anaphase-promoting complex subunit 11 RING-H2 finger//Zinc finger, C3HC4 type (RING finger)//zinc-RING finger domain//RING-H2 zinc finger//Ring finger domain	GO:0016567	protein ubiquitination	GO:0005515//GO:0046872//GO:0004842//GO:0008270	protein binding//metal ion binding//ubiquitin-protein ligase activity//zinc ion binding	GO:0005680	anaphase-promoting complex	KOG0298	DEAD box-containing helicase-like transcription factor/DNA repair protein
comp59534_c0	1690	225451641	XP_002277244.1	913	4.08654e-116	PREDICTED: histidine biosynthesis bifunctional protein hisIE, chloroplastic [Vitis vinifera] >gi|296082253|emb|CBI21258.3| unnamed protein product [Vitis vinifera]	--	--	--	--	--	--	--	--	--	O82768	860	1.42944e-109	Histidine biosynthesis bifunctional protein hisIE, chloroplastic OS=Arabidopsis thaliana GN=At1g31860 PE=2 SV=1	PF01502//PF01852	Phosphoribosyl-AMP cyclohydrolase//START domain	GO:0006547//GO:0000105	histidine metabolic process//histidine biosynthetic process	GO:0004636//GO:0008289//GO:0004635	phosphoribosyl-ATP diphosphatase activity//lipid binding//phosphoribosyl-AMP cyclohydrolase activity	--	--	KOG4311	Histidinol dehydrogenase
comp66623_c0	815	80973756	ABB53601.1	1009	2.61461e-128	sucrose synthase [Eucalyptus grandis]	--	--	--	--	--	K00695	E2.4.1.13	sucrose synthase	http://www.genome.jp/dbget-bin/www_bget?ko:K00695	P49034	951	6.05102e-121	Sucrose synthase OS=Alnus glutinosa GN=SUS1 PE=2 SV=1	PF00862	Sucrose synthase	GO:0005985//GO:0009058//GO:0005982	sucrose metabolic process//biosynthetic process//starch metabolic process	GO:0016157	sucrose synthase activity	--	--	--	--
comp28939_c0	621	224099521	XP_002334472.1	264	2.11785e-26	predicted protein [Populus trichocarpa] >gi|222872360|gb|EEF09491.1| predicted protein [Populus trichocarpa]	--	--	--	--	--	K12891	SFRS2	splicing factor, arginine/serine-rich 2	http://www.genome.jp/dbget-bin/www_bget?ko:K12891	P30352	123	5.56796e-07	Serine/arginine-rich splicing factor 2 OS=Gallus gallus GN=SRSF2 PE=2 SV=1	PF00076	RNA recognition motif. (a.k.a. RRM, RBD, or RNP domain)	--	--	GO:0000166//GO:0003676	nucleotide binding//nucleic acid binding	GO:0005829//GO:0016607//GO:0016020	cytosol//nuclear speck//membrane	KOG4207	Predicted splicing factor, SR protein superfamily
comp53183_c0	659	--	--	--	--	--	--	--	--	--	--	--	--	--	--	--	--	--	--	--	--	--	--	--	--	--	--	--	--
comp236088_c0	283	--	--	--	--	--	--	--	--	--	--	--	--	--	--	--	--	--	--	--	--	--	--	--	--	--	--	--	--
comp593670_c0	204	--	--	--	--	--	--	--	--	--	--	--	--	--	--	--	--	--	--	--	--	--	--	--	--	--	--	--	--
comp605308_c0	257	--	--	--	--	--	--	--	--	--	--	--	--	--	--	--	--	--	--	--	--	--	--	--	--	--	--	--	--
comp468408_c0	504	--	--	--	--	--	--	--	--	--	--	--	--	--	--	--	--	--	--	--	--	--	--	--	--	--	--	--	--
comp35968_c0	249	--	--	--	--	--	--	--	--	--	--	--	--	--	--	--	--	--	--	--	--	--	--	--	--	--	--	--	--
comp603009_c0	250	--	--	--	--	--	--	--	--	--	--	--	--	--	--	--	--	--	--	--	--	--	--	--	--	--	--	--	--
comp56182_c0	910	125556533	EAZ02139.1	249	4.4989e-23	hypothetical protein OsI_24230 [Oryza sativa Indica Group]	--	--	--	--	--	--	--	--	--	Q9FFY3	129	7.87474e-08	Lipid transfer-like protein VAS OS=Arabidopsis thaliana GN=VAS PE=2 SV=1	--	--	--	--	--	--	--	--	--	--
comp33997_c0	357	--	--	--	--	--	--	--	--	--	--	--	--	--	--	--	--	--	--	--	--	--	--	--	--	--	--	--	--
comp13805_c0	359	--	--	--	--	--	--	--	--	--	--	--	--	--	--	--	--	--	--	--	--	--	--	--	--	--	--	--	--
comp18489_c0	201	--	--	--	--	--	--	--	--	--	--	--	--	--	--	--	--	--	--	--	--	--	--	--	--	--	--	--	--
comp29991_c0	682	--	--	--	--	--	--	--	--	--	--	--	--	--	--	--	--	--	--	--	--	--	--	--	--	--	--	--	--
comp32933_c0	606	--	--	--	--	--	--	--	--	--	--	--	--	--	--	--	--	--	--	--	--	--	--	--	--	--	--	--	--
comp203312_c0	202	--	--	--	--	--	--	--	--	--	--	--	--	--	--	--	--	--	--	--	--	--	--	--	--	--	--	--	--
comp714261_c0	219	--	--	--	--	--	--	--	--	--	--	--	--	--	--	--	--	--	--	--	--	--	--	--	--	--	--	--	--
comp51954_c0	605	--	--	--	--	--	--	--	--	--	--	--	--	--	--	--	--	--	--	--	--	--	--	--	--	--	--	--	--
comp515951_c0	363	--	--	--	--	--	340806911	HQ664568.1	89	2.62818e-37	Picramnia pentandra ribosomal protein L2 (rpl2) and ribosomal protein L23 (rpl23) genes, complete cds; tRNA-Ile (trnI-CAU) gene, complete sequence; hypothetical chloroplast RF2 (ycf2) gene, complete cds; tRNA-Leu (trnL-CAA) gene, partial sequence; NADH-plastoquinone oxidoreductase subunit 2 (ndhB) and ribosomal protein S7 (rps7) genes, complete cds; ribosomal protein S12 (rps12) gene, exons 2, 3 …	--	--	--	--	--	--	--	--	--	--	--	--	--	--	--	--	--	--
comp42892_c1	295	--	--	--	--	--	--	--	--	--	--	--	--	--	--	--	--	--	--	--	--	--	--	--	--	--	--	--	--
comp477834_c0	207	--	--	--	--	--	--	--	--	--	--	--	--	--	--	--	--	--	--	--	--	--	--	--	--	--	--	--	--
comp33920_c0	242	--	--	--	--	--	--	--	--	--	--	--	--	--	--	--	--	--	--	--	--	--	--	--	--	--	--	--	--
comp13569_c0	297	--	--	--	--	--	--	--	--	--	--	--	--	--	--	--	--	--	--	--	--	--	--	--	--	--	--	--	--
comp37467_c1	305	224142884	XP_002324764.1	351	2.36217e-39	predicted protein [Populus trichocarpa] >gi|222866198|gb|EEF03329.1| predicted protein [Populus trichocarpa]	--	--	--	--	--	--	--	--	--	F4ITL6	326	1.0812e-36	Protein REVERSION-TO-ETHYLENE SENSITIVITY1 OS=Arabidopsis thaliana GN=RTE1 PE=1 SV=1	--	--	GO:0010105	negative regulation of ethylene mediated signaling pathway	--	--	GO:0005783//GO:0005794	endoplasmic reticulum//Golgi apparatus	--	--
comp53145_c0	1532	225435868	XP_002263865.1	1607	0	PREDICTED: hydroxymethylglutaryl-CoA lyase, mitochondrial [Vitis vinifera] >gi|296083893|emb|CBI24281.3| unnamed protein product [Vitis vinifera]	--	--	--	--	--	K01640	E4.1.3.4, HMGCL, hmgL	hydroxymethylglutaryl-CoA lyase	http://www.genome.jp/dbget-bin/www_bget?ko:K01640	O81027	1526	0	Hydroxymethylglutaryl-CoA lyase, mitochondrial OS=Arabidopsis thaliana GN=HMGCL PE=1 SV=2	PF00682	HMGL-like	GO:0008152//GO:0046950//GO:0006550//GO:0006574//GO:0006552	metabolic process//cellular ketone body metabolic process//isoleucine catabolic process//valine catabolic process//leucine catabolic process	GO:0003824//GO:0004419	catalytic activity//hydroxymethylglutaryl-CoA lyase activity	--	--	KOG2367	Alpha-isopropylmalate synthase/homocitrate synthase
comp68418_c1	370	--	--	--	--	--	--	--	--	--	--	--	--	--	--	--	--	--	--	--	--	--	--	--	--	--	--	--	--
comp26785_c0	454	84468352	BAE71259.1	526	1.74735e-61	hypothetical protein [Trifolium pratense]	--	--	--	--	--	--	--	--	--	Q9FMK7	455	8.1236e-54	BTB/POZ and TAZ domain-containing protein 1 OS=Arabidopsis thaliana GN=BT1 PE=1 SV=1	PF02135//PF07527	TAZ zinc finger//Hairy Orange	GO:0042967//GO:0006355//GO:0016573//GO:0051252	acyl-carrier-protein biosynthetic process//regulation of transcription, DNA-dependent//histone acetylation//regulation of RNA metabolic process	GO:0003677//GO:0004402//GO:0003676//GO:0004523//GO:0008270//GO:0003712	DNA binding//histone acetyltransferase activity//nucleic acid binding//ribonuclease H activity//zinc ion binding//transcription cofactor activity	GO:0000123//GO:0005634//GO:0005667	histone acetyltransferase complex//nucleus//transcription factor complex	--	--
comp62328_c0	3635	224111006	XP_002315713.1	1300	4.96609e-165	predicted protein [Populus trichocarpa] >gi|222864753|gb|EEF01884.1| predicted protein [Populus trichocarpa]	--	--	--	--	--	--	--	--	--	Q84MB3	1110	1.68703e-138	1-aminocyclopropane-1-carboxylate oxidase homolog 1 OS=Arabidopsis thaliana GN=At1g06620 PE=2 SV=1	PF03171	2OG-Fe(II) oxygenase superfamily	GO:0010439//GO:0055114	regulation of glucosinolate biosynthetic process//oxidation-reduction process	GO:0016706//GO:0016491	oxidoreductase activity, acting on paired donors, with incorporation or reduction of molecular oxygen, 2-oxoglutarate as one donor, and incorporation of one atom each of oxygen into both donors//oxidoreductase activity	--	--	KOG0143	Iron/ascorbate family oxidoreductases
comp56794_c0	1165	297738451	CBI27652.3	291	4.05682e-26	unnamed protein product [Vitis vinifera]	--	--	--	--	--	--	--	--	--	--	--	--	--	PF00318	Ribosomal protein S2	GO:0042254//GO:0006412	ribosome biogenesis//translation	GO:0003735	structural constituent of ribosome	GO:0005622//GO:0005840	intracellular//ribosome	--	--
comp54109_c0	674	--	--	--	--	--	--	--	--	--	--	--	--	--	--	--	--	--	--	--	--	--	--	--	--	--	--	--	--
comp289971_c0	259	--	--	--	--	--	--	--	--	--	--	--	--	--	--	--	--	--	--	--	--	--	--	--	--	--	--	--	--
comp6894_c0	268	225468829	XP_002265072.1	146	3.18462e-19	PREDICTED: uncharacterized oxidoreductase At4g09670-like [Vitis vinifera]	--	--	--	--	--	--	--	--	--	Q9SZ83	150	1.92342e-16	Uncharacterized oxidoreductase At4g09670 OS=Arabidopsis thaliana GN=At4g09670 PE=1 SV=1	PF01408	Oxidoreductase family, NAD-binding Rossmann fold	GO:0055114	oxidation-reduction process	GO:0016491//GO:0000166	oxidoreductase activity//nucleotide binding	--	--	--	--
comp2533_c0	208	--	--	--	--	--	--	--	--	--	--	--	--	--	--	--	--	--	--	--	--	--	--	--	--	--	--	--	--
comp65919_c0	2403	225464138	XP_002265372.1	1557	0	PREDICTED: pentatricopeptide repeat-containing protein At5g46100 [Vitis vinifera] >gi|296087974|emb|CBI35257.3| unnamed protein product [Vitis vinifera]	224125419	XM_002329765.1	88	6.75431e-36	Populus trichocarpa predicted protein, mRNA	--	--	--	--	Q9FNL2	1404	0	Pentatricopeptide repeat-containing protein At5g46100 OS=Arabidopsis thaliana GN=At5g46100 PE=2 SV=1	PF05430	S-adenosyl-L-methionine-dependent methyltransferase	GO:0055114	oxidation-reduction process	GO:0016645	oxidoreductase activity, acting on the CH-NH group of donors	--	--	--	--
comp63795_c0	1416	296087474	CBI34063.3	429	4.51227e-72	unnamed protein product [Vitis vinifera]	--	--	--	--	--	--	--	--	--	Q9H867	138	6.41622e-10	Protein-lysine methyltransferase METTL21D OS=Homo sapiens GN=METTL21D PE=1 SV=2	--	--	--	--	--	--	--	--	--	--
comp60373_c0	1732	255539963	XP_002511046.1	802	2.09337e-98	pentatricopeptide repeat-containing protein, putative [Ricinus communis] >gi|223550161|gb|EEF51648.1| pentatricopeptide repeat-containing protein, putative [Ricinus communis]	--	--	--	--	--	--	--	--	--	Q3E6Y3	635	2.17757e-75	Uncharacterized protein At1g28695 OS=Arabidopsis thaliana GN=At1g28695 PE=2 SV=1	--	--	--	--	--	--	--	--	--	--
comp47145_c0	243	15228999	NP_191233.1	164	1.62377e-12	Ubiquitin-associated (UBA) protein [Arabidopsis thaliana] >gi|9662993|emb|CAC00737.1| putative protein [Arabidopsis thaliana] >gi|21553945|gb|AAM63026.1| unknown [Arabidopsis thaliana] >gi|28950711|gb|AAO63279.1| At3g56740 [Arabidopsis thaliana] >gi|110735889|dbj|BAE99920.1| hypothetical protein [Arabidopsis thaliana] >gi|332646039|gb|AEE79560.1| Ubiquitin-associated (UBA) protein [Arabidopsis th…	--	--	--	--	--	--	--	--	--	--	--	--	--	--	--	--	--	--	--	--	--	--	--
comp917776_c0	214	--	--	--	--	--	--	--	--	--	--	--	--	--	--	--	--	--	--	--	--	--	--	--	--	--	--	--	--
comp28746_c0	220	--	--	--	--	--	--	--	--	--	--	--	--	--	--	--	--	--	--	--	--	--	--	--	--	--	--	--	--
comp42473_c0	591	--	--	--	--	--	--	--	--	--	--	--	--	--	--	--	--	--	--	--	--	--	--	--	--	--	--	--	--
comp14261_c0	350	--	--	--	--	--	--	--	--	--	--	--	--	--	--	--	--	--	--	--	--	--	--	--	--	--	--	--	--
comp33587_c0	221	--	--	--	--	--	--	--	--	--	--	--	--	--	--	--	--	--	--	--	--	--	--	--	--	--	--	--	--
comp224939_c0	282	--	--	--	--	--	--	--	--	--	--	--	--	--	--	--	--	--	--	PF02365	No apical meristem (NAM) protein	GO:0006355	regulation of transcription, DNA-dependent	GO:0003677	DNA binding	--	--	--	--
comp50554_c0	431	--	--	--	--	--	--	--	--	--	--	--	--	--	--	--	--	--	--	--	--	--	--	--	--	--	--	--	--
comp159618_c0	824	--	--	--	--	--	--	--	--	--	--	--	--	--	--	--	--	--	--	--	--	--	--	--	--	--	--	--	--
comp40875_c0	290	--	--	--	--	--	--	--	--	--	--	--	--	--	--	--	--	--	--	--	--	--	--	--	--	--	--	--	--
comp68969_c0	9561	359491245	XP_002279402.2	5407	0	PREDICTED: serine/threonine-protein kinase ATM [Vitis vinifera]	255540662	XM_002511350.1	733	0	Ricinus communis ataxia telangiectasia mutated, putative, mRNA	K04728	ATM, TEL1	ataxia telangiectasia mutated family protein	http://www.genome.jp/dbget-bin/www_bget?ko:K04728	Q9M3G7	4921	0	Serine/threonine-protein kinase ATM OS=Arabidopsis thaliana GN=ATM PE=2 SV=1	PF00454//PF11640//PF02259//PF03279//PF02260	Phosphatidylinositol 3- and 4-kinase//Telomere-length maintenance and DNA damage repair//FAT domain//Bacterial lipid A biosynthesis acyltransferase//FATC domain	GO:0009069//GO:0016310//GO:0009244	serine family amino acid metabolic process//phosphorylation//lipopolysaccharide core region biosynthetic process	GO:0004674//GO:0005515//GO:0016746//GO:0016773	protein serine/threonine kinase activity//protein binding//transferase activity, transferring acyl groups//phosphotransferase activity, alcohol group as acceptor	GO:0016021	integral to membrane	KOG0892	Protein kinase ATM/Tel1, involved in telomere length regulation and DNA repair
comp62158_c0	2639	255541466	XP_002511797.1	2372	0	ATP binding protein, putative [Ricinus communis] >gi|223548977|gb|EEF50466.1| ATP binding protein, putative [Ricinus communis]	224122429	XM_002318796.1	206	1.88366e-101	Populus trichocarpa predicted protein, mRNA	--	--	--	--	Q9ZPH9	2276	0	Probable methyltransferase PMT15 OS=Arabidopsis thaliana GN=At4g00750 PE=1 SV=1	PF08241//PF03141	Methyltransferase domain//Putative S-adenosyl-L-methionine-dependent methyltransferase	GO:0008152//GO:0032259	metabolic process//methylation	GO:0008168	methyltransferase activity	--	--	--	--
comp10970_c0	1015	255559905	XP_002520971.1	575	4.86329e-68	conserved hypothetical protein [Ricinus communis] >gi|223539808|gb|EEF41388.1| conserved hypothetical protein [Ricinus communis]	--	--	--	--	--	K12183	TSG101, STP22, VPS23	ESCRT-I complex subunit TSG101	http://www.genome.jp/dbget-bin/www_bget?ko:K12183	Q9FFY6	359	2.16152e-37	Protein ELC-like OS=Arabidopsis thaliana GN=ELCL PE=1 SV=1	PF05743	UEV domain	GO:0015031//GO:0006464	protein transport//cellular protein modification process	--	--	--	--	KOG2391	Vacuolar sorting protein/ubiquitin receptor VPS23
comp900929_c0	260	--	--	--	--	--	--	--	--	--	--	--	--	--	--	--	--	--	--	--	--	--	--	--	--	--	--	--	--
comp26531_c0	238	--	--	--	--	--	--	--	--	--	--	--	--	--	--	--	--	--	--	--	--	--	--	--	--	--	--	--	--
comp453071_c0	396	--	--	--	--	--	--	--	--	--	--	--	--	--	--	--	--	--	--	--	--	--	--	--	--	--	--	--	--
comp67029_c0	2461	224121796	XP_002330655.1	1331	9.08007e-173	predicted protein [Populus trichocarpa] >gi|222872259|gb|EEF09390.1| predicted protein [Populus trichocarpa]	359478325	XM_002276125.2	208	1.35662e-102	PREDICTED: Vitis vinifera eukaryotic translation initiation factor 2A-like, transcript variant 1 (LOC100249064), mRNA	K15026	EIF2A	translation initiation factor 2A	http://www.genome.jp/dbget-bin/www_bget?ko:K15026	O74965	499	1.93596e-52	Eukaryotic translation initiation factor 2A OS=Schizosaccharomyces pombe (strain 972 / ATCC 24843) GN=SPBC4B4.04 PE=2 SV=1	--	--	--	--	--	--	GO:0005886	plasma membrane	KOG2315	Predicted translation initiation factor related to eIF-3a
comp61383_c0	1153	224103617	XP_002313124.1	625	7.01245e-74	predicted protein [Populus trichocarpa] >gi|118483121|gb|ABK93469.1| unknown [Populus trichocarpa] >gi|222849532|gb|EEE87079.1| predicted protein [Populus trichocarpa]	--	--	--	--	--	--	--	--	--	Q9FXA4	522	6.56239e-60	U-box domain-containing protein 26 OS=Arabidopsis thaliana GN=PUB26 PE=2 SV=1	PF00514	Armadillo/beta-catenin-like repeat	--	--	GO:0005515	protein binding	--	--	--	--
comp49157_c0	224	356509674	XP_003523571.1	141	1.01883e-10	PREDICTED: LOW QUALITY PROTEIN: uncharacterized protein DDB_G0288155-like [Glycine max]	--	--	--	--	--	--	--	--	--	Q94AU7	129	1.40006e-10	Gamma carbonic anhydrase 3, mitochondrial OS=Arabidopsis thaliana GN=GAMMACA3 PE=1 SV=1	--	--	--	--	--	--	--	--	--	--
comp47258_c0	327	--	--	--	--	--	--	--	--	--	--	--	--	--	--	--	--	--	--	--	--	--	--	--	--	--	--	--	--
comp60947_c2	1037	255551062	XP_002516579.1	229	1.04978e-20	60S ribosomal protein L37, putative [Ricinus communis] >gi|223544399|gb|EEF45920.1| 60S ribosomal protein L37, putative [Ricinus communis]	255549997	XM_002516004.1	63	2.25995e-22	Ricinus communis 60S ribosomal protein L37, putative, mRNA	--	--	--	--	Q8LFH7	208	5.22179e-19	60S ribosomal protein L37-1 OS=Arabidopsis thaliana GN=RPL37A PE=2 SV=1	--	--	GO:0042254//GO:0006412	ribosome biogenesis//translation	GO:0003735//GO:0019843//GO:0046872	structural constituent of ribosome//rRNA binding//metal ion binding	GO:0005840	ribosome	KOG3475	60S ribosomal protein L37
comp15863_c0	230	--	--	--	--	--	--	--	--	--	--	--	--	--	--	--	--	--	--	--	--	--	--	--	--	--	--	--	--
comp52471_c1	640	225442753	XP_002284983.1	471	1.30171e-54	PREDICTED: gibberellin 20 oxidase 3-like [Vitis vinifera]	--	--	--	--	--	--	--	--	--	--	--	--	--	PF03150//PF04159	Di-haem cytochrome c peroxidase//NB glycoprotein	GO:0055114	oxidation-reduction process	GO:0016491	oxidoreductase activity	GO:0016021	integral to membrane	--	--
comp54992_c0	461	--	--	--	--	--	--	--	--	--	--	--	--	--	--	--	--	--	--	--	--	--	--	--	--	--	--	--	--
comp6003_c0	388	--	--	--	--	--	--	--	--	--	--	--	--	--	--	--	--	--	--	--	--	--	--	--	--	--	--	--	--
comp42892_c0	284	--	--	--	--	--	--	--	--	--	--	--	--	--	--	--	--	--	--	--	--	--	--	--	--	--	--	--	--
comp38391_c0	389	242088367	XP_002440016.1	168	9.76302e-12	hypothetical protein SORBIDRAFT_09g024520 [Sorghum bicolor] >gi|241945301|gb|EES18446.1| hypothetical protein SORBIDRAFT_09g024520 [Sorghum bicolor]	--	--	--	--	--	K08741	MSH5	DNA mismatch repair protein MSH5	http://www.genome.jp/dbget-bin/www_bget?ko:K08741	F4JEP5	158	1.1573e-11	DNA mismatch repair protein MSH5 OS=Arabidopsis thaliana GN=MSH5 PE=2 SV=1	--	--	GO:0051026//GO:0007131//GO:0006298	chiasma assembly//reciprocal meiotic recombination//mismatch repair	GO:0005524//GO:0030983	ATP binding//mismatched DNA binding	GO:0000794	condensed nuclear chromosome	--	--
comp38118_c0	472	--	--	--	--	--	--	--	--	--	--	--	--	--	--	--	--	--	--	--	--	--	--	--	--	--	--	--	--
comp36457_c0	559	--	--	--	--	--	--	--	--	--	--	--	--	--	--	--	--	--	--	--	--	--	--	--	--	--	--	--	--
comp61746_c1	1972	255546135	XP_002514127.1	1665	0	Regulatory protein NPR1, putative [Ricinus communis] >gi|223546583|gb|EEF48081.1| Regulatory protein NPR1, putative [Ricinus communis]	255546134	XM_002514081.1	212	6.479e-105	Ricinus communis Regulatory protein NPR1, putative, mRNA	K14508	NPR1	regulatory protein NPR1	http://www.genome.jp/dbget-bin/www_bget?ko:K14508	P93002	1250	3.66821e-162	Regulatory protein NPR1 OS=Arabidopsis thaliana GN=NPR1 PE=1 SV=1	PF00023//PF13606//PF00651	Ankyrin repeat//Ankyrin repeat//BTB/POZ domain	--	--	GO:0005515	protein binding	--	--	KOG0504	FOG: Ankyrin repeat
comp33535_c0	240	--	--	--	--	--	--	--	--	--	--	--	--	--	--	--	--	--	--	--	--	--	--	--	--	--	--	--	--
comp39796_c0	211	224143809	XP_002325082.1	354	1.46814e-38	predicted protein [Populus trichocarpa] >gi|222866516|gb|EEF03647.1| predicted protein [Populus trichocarpa]	--	--	--	--	--	K00901	E2.7.1.107, DGK, dgkA	diacylglycerol kinase (ATP dependent)	http://www.genome.jp/dbget-bin/www_bget?ko:K00901	--	--	--	--	PF00609	Diacylglycerol kinase accessory domain	GO:0007205//GO:0048364//GO:0009395//GO:0046486//GO:0048366	protein kinase C-activating G-protein coupled receptor signaling pathway//root development//phospholipid catabolic process//glycerolipid metabolic process//leaf development	GO:0004143	diacylglycerol kinase activity	GO:0005886	plasma membrane	--	--
comp32208_c0	302	--	--	--	--	--	--	--	--	--	--	--	--	--	--	--	--	--	--	--	--	--	--	--	--	--	--	--	--
comp749380_c0	220	--	--	--	--	--	--	--	--	--	--	--	--	--	--	--	--	--	--	PF04973	Nicotinamide mononucleotide transporter	GO:0034258	nicotinamide riboside transport	GO:0034257	nicotinamide riboside transmembrane transporter activity	GO:0016020	membrane	--	--
comp278390_c0	381	--	--	--	--	--	--	--	--	--	--	--	--	--	--	--	--	--	--	--	--	--	--	--	--	--	--	--	--
comp61054_c0	1847	225464908	XP_002273453.1	573	2.47092e-66	PREDICTED: germin-like protein 9-3 [Vitis vinifera] >gi|296084889|emb|CBI28298.3| unnamed protein product [Vitis vinifera]	--	--	--	--	--	--	--	--	--	Q652P9	446	1.94283e-49	Germin-like protein 9-3 OS=Oryza sativa subsp. japonica GN=Os09g0568700 PE=2 SV=1	PF00190//PF01466//PF00249//PF05995//PF04905	Cupin//Skp1 family, dimerisation domain//Myb-like DNA-binding domain//Cysteine dioxygenase type I//NAB conserved region 2 (NCD2)	GO:0006534//GO:0046439//GO:0006511//GO:0045892//GO:0019530//GO:0055114	cysteine metabolic process//L-cysteine metabolic process//ubiquitin-dependent protein catabolic process//negative regulation of transcription, DNA-dependent//taurine metabolic process//oxidation-reduction process	GO:0017172//GO:0003682//GO:0045735//GO:0005506//GO:0046872	cysteine dioxygenase activity//chromatin binding//nutrient reservoir activity//iron ion binding//metal ion binding	GO:0005634//GO:0005576//GO:0000785	nucleus//extracellular region//chromatin	--	--
comp10730_c0	451	--	--	--	--	--	--	--	--	--	--	--	--	--	--	--	--	--	--	PF04673	Polyketide synthesis cyclase	GO:0030639	polyketide biosynthetic process	--	--	--	--	--	--
comp54521_c0	956	359496147	XP_003635162.1	482	9.48191e-56	PREDICTED: uncharacterized RNA-binding protein C25G10.01-like [Vitis vinifera]	--	--	--	--	--	--	--	--	--	Q10422	202	7.40308e-17	Uncharacterized RNA-binding protein C25G10.01 OS=Schizosaccharomyces pombe (strain 972 / ATCC 24843) GN=SPAC25G10.01 PE=1 SV=1	PF00937//PF00076//PF02799	Coronavirus nucleocapsid protein//RNA recognition motif. (a.k.a. RRM, RBD, or RNP domain)//Myristoyl-CoA:protein N-myristoyltransferase, C-terminal domain	GO:0042967	acyl-carrier-protein biosynthetic process	GO:0004379//GO:0003676	glycylpeptide N-tetradecanoyltransferase activity//nucleic acid binding	GO:0019013	viral nucleocapsid	KOG4661	Hsp27-ERE-TATA-binding protein/Scaffold attachment factor (SAF-B)
comp51193_c0	291	--	--	--	--	--	297791406	XM_002863542.1	37	1.6587e-08	Arabidopsis lyrata subsp. lyrata tubulin beta-4 chain (TUB4), mRNA	--	--	--	--	--	--	--	--	--	--	--	--	--	--	--	--	--	--
comp67844_c0	2078	255578100	XP_002529920.1	476	2.44364e-49	dihydrolipoamide succinyltransferase component of 2-oxoglutarate dehydrogenase, putative [Ricinus communis] >gi|223530597|gb|EEF32474.1| dihydrolipoamide succinyltransferase component of 2-oxoglutarate dehydrogenase, putative [Ricinus communis]	--	--	--	--	--	K00658	DLST, sucB	2-oxoglutarate dehydrogenase E2 component (dihydrolipoamide succinyltransferase)	http://www.genome.jp/dbget-bin/www_bget?ko:K00658	Q9FLQ4	393	1.38689e-39	Dihydrolipoyllysine-residue succinyltransferase component of 2-oxoglutarate dehydrogenase complex 1, mitochondrial OS=Arabidopsis thaliana GN=At5g55070 PE=1 SV=1	PF01597//PF07831	Glycine cleavage H-protein//Pyrimidine nucleoside phosphorylase C-terminal domain	GO:0006213//GO:0006546	pyrimidine nucleoside metabolic process//glycine catabolic process	GO:0016763//GO:0016740	transferase activity, transferring pentosyl groups//transferase activity	GO:0005960	glycine cleavage complex	KOG0559	Dihydrolipoamide succinyltransferase (2-oxoglutarate dehydrogenase, E2 subunit)
comp47698_c0	261	296089630	CBI39449.3	129	4.81975e-07	unnamed protein product [Vitis vinifera]	--	--	--	--	--	--	--	--	--	--	--	--	--	--	--	--	--	--	--	--	--	--	--
comp47355_c0	282	--	--	--	--	--	--	--	--	--	--	--	--	--	--	--	--	--	--	--	--	--	--	--	--	--	--	--	--
comp61867_c1	397	23306392	AAN17423.1	664	2.83875e-79	P-Protein - like protein [Arabidopsis thaliana]	--	--	--	--	--	K00281	GLDC, gcvP	glycine dehydrogenase	http://www.genome.jp/dbget-bin/www_bget?ko:K00281	O49954	665	1.94988e-80	Glycine dehydrogenase [decarboxylating], mitochondrial OS=Solanum tuberosum GN=GDCSP PE=2 SV=1	PF13580//PF02347	SIS domain//Glycine cleavage system P-protein	GO:0006546//GO:0005975//GO:0006563//GO:0006566//GO:0006544//GO:0055114	glycine catabolic process//carbohydrate metabolic process//L-serine metabolic process//threonine metabolic process//glycine metabolic process//oxidation-reduction process	GO:0004375//GO:0030246	glycine dehydrogenase (decarboxylating) activity//carbohydrate binding	--	--	KOG2040	Glycine dehydrogenase (decarboxylating)
comp25107_c0	346	--	--	--	--	--	--	--	--	--	--	--	--	--	--	--	--	--	--	--	--	--	--	--	--	--	--	--	--
comp476817_c0	207	--	--	--	--	--	--	--	--	--	--	--	--	--	--	--	--	--	--	--	--	--	--	--	--	--	--	--	--
comp55747_c0	1206	356530991	XP_003534062.1	1241	9.9713e-169	PREDICTED: eukaryotic translation initiation factor 6-2-like isoform 1 [Glycine max] >gi|356530993|ref|XP_003534063.1| PREDICTED: eukaryotic translation initiation factor 6-2-like isoform 2 [Glycine max]	356576588	XM_003556365.1	286	2.86226e-146	PREDICTED: Glycine max eukaryotic translation initiation factor 6-2-like (LOC100777602), mRNA	K03264	EIF6	translation initiation factor 6	http://www.genome.jp/dbget-bin/www_bget?ko:K03264	Q9M060	1201	6.38623e-164	Eukaryotic translation initiation factor 6-2 OS=Arabidopsis thaliana GN=EIF6-2 PE=2 SV=1	PF01912	eIF-6 family	GO:0042256//GO:0006446//GO:0006413//GO:0042273	mature ribosome assembly//regulation of translational initiation//translational initiation//ribosomal large subunit biogenesis	GO:0043022//GO:0043023//GO:0003743	ribosome binding//ribosomal large subunit binding//translation initiation factor activity	GO:0005840//GO:0005737//GO:0005730	ribosome//cytoplasm//nucleolus	KOG3185	Translation initiation factor 6 (eIF-6)
comp480649_c0	485	--	--	--	--	--	--	--	--	--	--	--	--	--	--	--	--	--	--	--	--	--	--	--	--	--	--	--	--
comp46293_c0	467	--	--	--	--	--	--	--	--	--	--	--	--	--	--	--	--	--	--	--	--	--	--	--	--	--	--	--	--
comp63318_c0	1805	224106818	XP_002314296.1	1255	3.68022e-164	predicted protein [Populus trichocarpa] >gi|222850704|gb|EEE88251.1| predicted protein [Populus trichocarpa]	--	--	--	--	--	--	--	--	--	Q9SJL0	1190	1.78459e-155	UDP-glycosyltransferase 86A1 OS=Arabidopsis thaliana GN=UGT86A1 PE=2 SV=1	PF00201//PF04101	UDP-glucoronosyl and UDP-glucosyl transferase//Glycosyltransferase family 28 C-terminal domain	GO:0008152//GO:0030259//GO:0005975	metabolic process//lipid glycosylation//carbohydrate metabolic process	GO:0016758//GO:0030246//GO:0016740	transferase activity, transferring hexosyl groups//carbohydrate binding//transferase activity	--	--	KOG1192	UDP-glucuronosyl and UDP-glucosyl transferase
comp48144_c0	492	255588477	XP_002534615.1	236	2.96779e-21	Metalloendoproteinase 1 precursor, putative [Ricinus communis] >gi|223524902|gb|EEF27766.1| Metalloendoproteinase 1 precursor, putative [Ricinus communis]	--	--	--	--	--	--	--	--	--	--	--	--	--	--	--	GO:0008152	metabolic process	GO:0008237//GO:0043169	metallopeptidase activity//cation binding	--	--	--	--
comp43777_c1	364	--	--	--	--	--	--	--	--	--	--	--	--	--	--	--	--	--	--	--	--	--	--	--	--	--	--	--	--
comp61073_c0	1923	302142026	CBI19229.3	1992	0	unnamed protein product [Vitis vinifera]	470127481	XM_004299650.1	282	7.7197e-144	PREDICTED: Fragaria vesca subsp. vesca pyridoxine/pyridoxamine 5'-phosphate oxidase 1, chloroplastic-like (LOC101310419), mRNA	--	--	--	--	Q9LTX3	1877	0	Pyridoxine/pyridoxamine 5'-phosphate oxidase 1, chloroplastic OS=Arabidopsis thaliana GN=PPOX1 PE=1 SV=1	PF01150//PF01243//PF12766//PF10590	GDA1/CD39 (nucleoside phosphatase) family//Pyridoxamine 5'-phosphate oxidase//Pyridoxamine 5'-phosphate oxidase//Pyridoxine 5'-phosphate oxidase C-terminal dimerisation region	GO:0008615//GO:0055114//GO:0042823	pyridoxine biosynthetic process//oxidation-reduction process//pyridoxal phosphate biosynthetic process	GO:0010181//GO:0016787//GO:0004733//GO:0016638	FMN binding//hydrolase activity//pyridoxamine-phosphate oxidase activity//oxidoreductase activity, acting on the CH-NH2 group of donors	--	--	KOG2585	Uncharacterized conserved protein
comp48547_c0	631	--	--	--	--	--	--	--	--	--	--	--	--	--	--	--	--	--	--	--	--	--	--	--	--	--	--	--	--
comp53552_c0	784	--	--	--	--	--	--	--	--	--	--	--	--	--	--	--	--	--	--	--	--	--	--	--	--	--	--	--	--
comp50505_c0	491	--	--	--	--	--	--	--	--	--	--	--	--	--	--	--	--	--	--	PF08437	Glycosyl transferase family 8 C-terminal	GO:0009103	lipopolysaccharide biosynthetic process	GO:0008918	lipopolysaccharide 3-alpha-galactosyltransferase activity	--	--	--	--
comp52452_c0	611	356524509	XP_003530871.1	155	2.69636e-11	PREDICTED: E3 ubiquitin-protein ligase PRT1-like [Glycine max]	--	--	--	--	--	--	--	--	--	Q8LBL5	107	4.36757e-07	E3 ubiquitin-protein ligase PRT1 OS=Arabidopsis thaliana GN=PRT1 PE=2 SV=2	--	--	--	--	--	--	--	--	--	--
comp939089_c0	256	--	--	--	--	--	--	--	--	--	--	--	--	--	--	--	--	--	--	--	--	--	--	--	--	--	--	--	--
comp65395_c0	954	--	--	--	--	--	--	--	--	--	--	--	--	--	--	--	--	--	--	--	--	--	--	--	--	--	--	--	--
comp5572_c0	389	--	--	--	--	--	--	--	--	--	--	--	--	--	--	--	--	--	--	--	--	--	--	--	--	--	--	--	--
comp12820_c0	206	--	--	--	--	--	--	--	--	--	--	--	--	--	--	--	--	--	--	--	--	--	--	--	--	--	--	--	--
comp51675_c0	1520	388523119	AFK49621.1	350	2.54142e-36	unknown [Lotus japonicus]	349720177	FQ392905.1	43	4.39294e-11	Vitis vinifera clone SS0AFA3YK21 >gi|349731278|emb|FQ394400.1| Vitis vinifera clone SS0AFA20YP20	--	--	--	--	Q03200	218	3.13092e-19	Light-regulated protein OS=Oryza sativa subsp. japonica GN=LIR1 PE=2 SV=1	PF00662	NADH-Ubiquinone oxidoreductase (complex I), chain 5 N-terminus	GO:0006120//GO:0006744//GO:0042773//GO:0015992//GO:0006814//GO:0055114	mitochondrial electron transport, NADH to ubiquinone//ubiquinone biosynthetic process//ATP synthesis coupled electron transport//proton transport//sodium ion transport//oxidation-reduction process	GO:0008137	NADH dehydrogenase (ubiquinone) activity	--	--	--	--
comp59727_c0	640	356567620	XP_003552015.1	235	1.19354e-20	PREDICTED: homeobox-leucine zipper protein ATHB-6-like [Glycine max]	--	--	--	--	--	--	--	--	--	P46667	229	5.60603e-21	Homeobox-leucine zipper protein ATHB-5 OS=Arabidopsis thaliana GN=ATHB-5 PE=1 SV=1	PF00046//PF02183	Homeobox domain//Homeobox associated leucine zipper	GO:0006355	regulation of transcription, DNA-dependent	GO:0003700//GO:0003677//GO:0000976//GO:0043565	sequence-specific DNA binding transcription factor activity//DNA binding//transcription regulatory region sequence-specific DNA binding//sequence-specific DNA binding	GO:0005634//GO:0005667	nucleus//transcription factor complex	--	--
comp467920_c0	367	--	--	--	--	--	--	--	--	--	--	--	--	--	--	--	--	--	--	--	--	--	--	--	--	--	--	--	--
comp47468_c0	428	255551805	XP_002516948.1	196	5.15774e-17	cytoplasmic dynein light chain, putative [Ricinus communis] >gi|223544036|gb|EEF45562.1| cytoplasmic dynein light chain, putative [Ricinus communis]	--	--	--	--	--	K10418	DYNLL	dynein light chain LC8-type	http://www.genome.jp/dbget-bin/www_bget?ko:K10418	Q22799	128	5.42807e-09	Dynein light chain 1, cytoplasmic OS=Caenorhabditis elegans GN=dlc-1 PE=1 SV=1	PF01221	Dynein light chain type 1	GO:0007017	microtubule-based process	--	--	GO:0005875	microtubule associated complex	KOG3430	Dynein light chain type 1
comp59427_c0	1111	255559917	XP_002520977.1	1208	3.56757e-164	NADH-ubiquinone oxidoreductase 24 kD subunit, putative [Ricinus communis] >gi|223539814|gb|EEF41394.1| NADH-ubiquinone oxidoreductase 24 kD subunit, putative [Ricinus communis]	359479593	XM_002281619.2	265	1.24117e-134	PREDICTED: Vitis vinifera NADH dehydrogenase [ubiquinone] flavoprotein 2, mitochondrial-like (LOC100242595), mRNA	K03943	NDUFV2	NADH dehydrogenase (ubiquinone) flavoprotein 2	http://www.genome.jp/dbget-bin/www_bget?ko:K03943	O22769	1157	1.78085e-157	NADH dehydrogenase [ubiquinone] flavoprotein 2, mitochondrial OS=Arabidopsis thaliana GN=At4g02580 PE=1 SV=3	PF01257//PF05923	Thioredoxin-like [2Fe-2S] ferredoxin//APC cysteine-rich region	GO:0015992//GO:0006744//GO:0006120//GO:0055114//GO:0016055//GO:0006814	proton transport//ubiquinone biosynthetic process//mitochondrial electron transport, NADH to ubiquinone//oxidation-reduction process//Wnt receptor signaling pathway//sodium ion transport	GO:0051537//GO:0016491//GO:0008137//GO:0046872	2 iron, 2 sulfur cluster binding//oxidoreductase activity//NADH dehydrogenase (ubiquinone) activity//metal ion binding	--	--	KOG3196	NADH:ubiquinone oxidoreductase, NDUFV2/24 kD subunit
comp67319_c0	2117	296084430	CBI24989.3	476	4.24506e-47	unnamed protein product [Vitis vinifera]	--	--	--	--	--	--	--	--	--	--	--	--	--	--	--	--	--	--	--	--	--	--	--
comp66714_c0	1618	225470599	XP_002274463.1	2205	0	PREDICTED: AP-1 complex subunit mu-1 [Vitis vinifera] >gi|296083422|emb|CBI23375.3| unnamed protein product [Vitis vinifera]	224107796	XM_002314568.1	573	0	Populus trichocarpa predicted protein, mRNA	K12393	AP1M	AP-1 complex subunit mu	http://www.genome.jp/dbget-bin/www_bget?ko:K12393	P35602	1467	0	AP-1 complex subunit mu-1-I OS=Caenorhabditis elegans GN=unc-101 PE=2 SV=2	PF00928	Adaptor complexes medium subunit family	GO:0006886//GO:0016192	intracellular protein transport//vesicle-mediated transport	GO:0005515	protein binding	GO:0030131	clathrin adaptor complex	KOG0937	Adaptor complexes medium subunit family
comp12937_c0	468	--	--	--	--	--	--	--	--	--	--	--	--	--	--	--	--	--	--	--	--	--	--	--	--	--	--	--	--
comp67598_c0	2702	255580384	XP_002531019.1	1959	0	protein with unknown function [Ricinus communis] >gi|223529394|gb|EEF31357.1| protein with unknown function [Ricinus communis]	--	--	--	--	--	--	--	--	--	Q91WC9	150	1.29002e-08	Sn1-specific diacylglycerol lipase beta OS=Mus musculus GN=Daglb PE=1 SV=2	PF01764	Lipase (class 3)	GO:0046486//GO:0006629//GO:0016042	glycerolipid metabolic process//lipid metabolic process//lipid catabolic process	GO:0004806	triglyceride lipase activity	--	--	KOG2088	Predicted lipase/calmodulin-binding heat-shock protein
comp4507_c0	249	--	--	--	--	--	--	--	--	--	--	--	--	--	--	--	--	--	--	--	--	--	--	--	--	--	--	--	--
comp35220_c0	429	--	--	--	--	--	--	--	--	--	--	--	--	--	--	--	--	--	--	--	--	--	--	--	--	--	--	--	--
comp340556_c0	256	--	--	--	--	--	--	--	--	--	--	--	--	--	--	--	--	--	--	--	--	--	--	--	--	--	--	--	--
comp192_c1	571	--	--	--	--	--	--	--	--	--	--	--	--	--	--	--	--	--	--	--	--	--	--	--	--	--	--	--	--
comp52408_c0	456	--	--	--	--	--	--	--	--	--	--	--	--	--	--	--	--	--	--	--	--	--	--	--	--	--	--	--	--
comp14264_c0	262	--	--	--	--	--	--	--	--	--	--	--	--	--	--	--	--	--	--	--	--	--	--	--	--	--	--	--	--
comp40815_c0	535	--	--	--	--	--	--	--	--	--	--	--	--	--	--	--	--	--	--	--	--	--	--	--	--	--	--	--	--
comp59386_c0	1538	225451338	XP_002279377.1	1960	0	PREDICTED: GDP-mannose 3,5-epimerase 1 [Vitis vinifera]	349713432	FQ396709.1	595	0	Vitis vinifera clone SS0AEB9YB08	K10046	GME	GDP-D-mannose 3', 5'-epimerase	http://www.genome.jp/dbget-bin/www_bget?ko:K10046	A3C4S4	1895	0	GDP-mannose 3,5-epimerase 1 OS=Oryza sativa subsp. japonica GN=GME-1 PE=1 SV=1	PF01370//PF04321//PF01073//PF02719	NAD dependent epimerase/dehydratase family//RmlD substrate binding domain//3-beta hydroxysteroid dehydrogenase/isomerase family//Polysaccharide biosynthesis protein	GO:0030639//GO:0008209//GO:0009058//GO:0045226//GO:0055114//GO:0019872//GO:0008207//GO:0044237//GO:0009117//GO:0008210//GO:0009225//GO:0006694	polyketide biosynthetic process//androgen metabolic process//biosynthetic process//extracellular polysaccharide biosynthetic process//oxidation-reduction process//streptomycin biosynthetic process//C21-steroid hormone metabolic process//cellular metabolic process//nucleotide metabolic process//estrogen metabolic process//nucleotide-sugar metabolic process//steroid biosynthetic process	GO:0050662//GO:0003854//GO:0008831//GO:0000166//GO:0016616//GO:0003824	coenzyme binding//3-beta-hydroxy-delta5-steroid dehydrogenase activity//dTDP-4-dehydrorhamnose reductase activity//nucleotide binding//oxidoreductase activity, acting on the CH-OH group of donors, NAD or NADP as acceptor//catalytic activity	--	--	KOG1429	dTDP-glucose 4-6-dehydratase/UDP-glucuronic acid decarboxylase
comp50792_c1	327	--	--	--	--	--	--	--	--	--	--	--	--	--	--	--	--	--	--	--	--	--	--	--	--	--	--	--	--
comp65474_c0	343	--	--	--	--	--	--	--	--	--	--	--	--	--	--	--	--	--	--	--	--	--	--	--	--	--	--	--	--
comp33025_c0	484	--	--	--	--	--	--	--	--	--	--	--	--	--	--	--	--	--	--	--	--	--	--	--	--	--	--	--	--
comp933149_c0	266	242093964	XP_002437472.1	178	9.84088e-14	plant synaptotagmin [Sorghum bicolor] >gi|241915695|gb|EER88839.1| plant synaptotagmin [Sorghum bicolor]	470143430	XM_004307332.1	63	5.27671e-23	PREDICTED: Fragaria vesca subsp. vesca synaptotagmin-3-like (LOC101293723), mRNA	--	--	--	--	Q9SKR2	147	8.59845e-11	Synaptotagmin-1 OS=Arabidopsis thaliana GN=SYT1 PE=1 SV=2	PF00168	C2 domain	--	--	GO:0005515	protein binding	--	--	--	--
comp53548_c0	1369	225434189	XP_002279359.1	651	1.56107e-109	PREDICTED: NADP-dependent alkenal double bond reductase P2 [Vitis vinifera] >gi|147792339|emb|CAN61471.1| hypothetical protein VITISV_043825 [Vitis vinifera]	--	--	--	--	--	K08070	E1.3.1.74	2-alkenal reductase	http://www.genome.jp/dbget-bin/www_bget?ko:K08070	Q39172	646	2.43315e-110	NADP-dependent alkenal double bond reductase P1 OS=Arabidopsis thaliana GN=P1 PE=1 SV=1	PF00107//PF01450	Zinc-binding dehydrogenase//Acetohydroxy acid isomeroreductase, catalytic domain	GO:0015940//GO:0009082//GO:0009097//GO:0009098//GO:0055114//GO:0009099	pantothenate biosynthetic process//branched-chain amino acid biosynthetic process//isoleucine biosynthetic process//leucine biosynthetic process//oxidation-reduction process//valine biosynthetic process	GO:0005488//GO:0008270//GO:0016491//GO:0004455	binding//zinc ion binding//oxidoreductase activity//ketol-acid reductoisomerase activity	--	--	KOG1196	Predicted NAD-dependent oxidoreductase
comp12884_c0	246	224134028	XP_002327738.1	148	6.35538e-10	predicted protein [Populus trichocarpa] >gi|222836823|gb|EEE75216.1| predicted protein [Populus trichocarpa]	--	--	--	--	--	--	--	--	--	B6SJQ0	133	4.22262e-09	Cell number regulator 13 OS=Zea mays GN=CNR13 PE=2 SV=1	--	--	GO:0070509//GO:0048528//GO:0007638	calcium ion import//post-embryonic root development//mechanosensory behavior	--	--	GO:0005887	integral to plasma membrane	--	--
comp68972_c0	3240	359494235	XP_002269027.2	1624	0	PREDICTED: vacuolar cation/proton exchanger 5-like [Vitis vinifera] >gi|296089995|emb|CBI39814.3| unnamed protein product [Vitis vinifera]	--	--	--	--	--	K07300	chaA, CAX	Ca2+:H+ antiporter	http://www.genome.jp/dbget-bin/www_bget?ko:K07300	Q8L783	1550	0	Vacuolar cation/proton exchanger 5 OS=Arabidopsis thaliana GN=CAX5 PE=2 SV=1	PF12689//PF01699//PF05997	Acid Phosphatase//Sodium/calcium exchanger protein//Nucleolar protein,Nop52	GO:0006364//GO:0055085//GO:0006812//GO:0006816//GO:0006885	rRNA processing//transmembrane transport//cation transport//calcium ion transport//regulation of pH	GO:0015369//GO:0016791	calcium:hydrogen antiporter activity//phosphatase activity	GO:0030688//GO:0016021	preribosome, small subunit precursor//integral to membrane	KOG1397	Ca2+/H+ antiporter VCX1 and related proteins
comp42844_c0	424	--	--	--	--	--	--	--	--	--	--	--	--	--	--	--	--	--	--	--	--	--	--	--	--	--	--	--	--
comp19320_c0	371	--	--	--	--	--	--	--	--	--	--	--	--	--	--	--	--	--	--	PF00631	GGL domain	GO:0007186//GO:0007165	G-protein coupled receptor signaling pathway//signal transduction	GO:0004871	signal transducer activity	GO:0005834	heterotrimeric G-protein complex	--	--
comp5695_c0	412	--	--	--	--	--	--	--	--	--	--	--	--	--	--	--	--	--	--	--	--	--	--	--	--	--	--	--	--
comp18120_c0	376	--	--	--	--	--	--	--	--	--	--	--	--	--	--	--	--	--	--	--	--	--	--	--	--	--	--	--	--
comp536963_c0	242	--	--	--	--	--	--	--	--	--	--	--	--	--	--	--	--	--	--	--	--	--	--	--	--	--	--	--	--
comp1078908_c0	207	--	--	--	--	--	--	--	--	--	--	--	--	--	--	--	--	--	--	--	--	--	--	--	--	--	--	--	--
comp24415_c0	331	--	--	--	--	--	--	--	--	--	--	--	--	--	--	--	--	--	--	--	--	--	--	--	--	--	--	--	--
comp56918_c0	1510	255638086	ACU19357.1	863	1.10544e-109	unknown [Glycine max]	--	--	--	--	--	--	--	--	--	--	--	--	--	--	--	--	--	--	--	--	--	--	--
comp63782_c0	1228	357453701	XP_003597131.1	779	1.82431e-97	hypothetical protein MTR_2g093000 [Medicago truncatula] >gi|355486179|gb|AES67382.1| hypothetical protein MTR_2g093000 [Medicago truncatula]	--	--	--	--	--	--	--	--	--	Q9FPR3	127	2.84971e-06	Serine/threonine-protein kinase EDR1 OS=Arabidopsis thaliana GN=EDR1 PE=1 SV=1	--	--	--	--	--	--	--	--	--	--
comp42866_c0	558	--	--	--	--	--	--	--	--	--	--	--	--	--	--	--	--	--	--	--	--	--	--	--	--	--	--	--	--
comp54780_c1	741	224089843	XP_002308832.1	409	4.76951e-42	predicted protein [Populus trichocarpa] >gi|222854808|gb|EEE92355.1| predicted protein [Populus trichocarpa]	--	--	--	--	--	--	--	--	--	--	--	--	--	--	--	--	--	--	--	--	--	--	--
comp32694_c0	327	224120166	XP_002331075.1	111	1.84897e-10	predicted protein [Populus trichocarpa] >gi|222873039|gb|EEF10170.1| predicted protein [Populus trichocarpa]	--	--	--	--	--	--	--	--	--	--	--	--	--	--	--	--	--	--	--	--	--	--	--
comp62528_c0	1550	255581313	XP_002531467.1	1118	4.81823e-147	Protein-tyrosine phosphatase mitochondrial 1, mitochondrial precursor, putative [Ricinus communis] >gi|223528921|gb|EEF30917.1| Protein-tyrosine phosphatase mitochondrial 1, mitochondrial precursor, putative [Ricinus communis]	--	--	--	--	--	--	--	--	--	Q9ZQP1	937	6.13489e-121	Putative dual specificity protein phosphatase DSP8 OS=Arabidopsis thaliana GN=DSP8 PE=2 SV=2	PF00102//PF00782	Protein-tyrosine phosphatase//Dual specificity phosphatase, catalytic domain	GO:0035335//GO:0006470//GO:0006570	peptidyl-tyrosine dephosphorylation//protein dephosphorylation//tyrosine metabolic process	GO:0008138//GO:0004725	protein tyrosine/serine/threonine phosphatase activity//protein tyrosine phosphatase activity	--	--	KOG1716	Dual specificity phosphatase
comp3191_c1	259	--	--	--	--	--	--	--	--	--	--	--	--	--	--	--	--	--	--	--	--	--	--	--	--	--	--	--	--
comp68554_c0	3567	255536871	XP_002509502.1	2232	0	conserved hypothetical protein [Ricinus communis] >gi|223549401|gb|EEF50889.1| conserved hypothetical protein [Ricinus communis]	--	--	--	--	--	--	--	--	--	Q96509	952	1.90209e-116	Peroxidase 55 OS=Arabidopsis thaliana GN=PER55 PE=1 SV=1	PF00141	Peroxidase	GO:0006979//GO:0055114//GO:0006804	response to oxidative stress//oxidation-reduction process//peroxidase reaction	GO:0004601//GO:0020037	peroxidase activity//heme binding	--	--	--	--
comp69113_c0	3711	224054464	XP_002298273.1	1209	3.40778e-151	predicted protein [Populus trichocarpa] >gi|222845531|gb|EEE83078.1| predicted protein [Populus trichocarpa]	255565780	XM_002523834.1	63	8.27939e-22	Ricinus communis ATP binding protein, putative, mRNA	K08857	NEK	NIMA (never in mitosis gene a)-related kinase	http://www.genome.jp/dbget-bin/www_bget?ko:K08857	Q0WPH8	1231	3.33664e-148	Serine/threonine-protein kinase Nek5 OS=Arabidopsis thaliana GN=NEK5 PE=1 SV=1	PF07714//PF00069	Protein tyrosine kinase//Protein kinase domain	GO:0009069//GO:0006468//GO:0016310	serine family amino acid metabolic process//protein phosphorylation//phosphorylation	GO:0004672//GO:0004674//GO:0005524	protein kinase activity//protein serine/threonine kinase activity//ATP binding	--	--	KOG0589	Serine/threonine protein kinase
comp34597_c0	655	--	--	--	--	--	--	--	--	--	--	--	--	--	--	--	--	--	--	--	--	--	--	--	--	--	--	--	--
comp56029_c1	657	--	--	--	--	--	--	--	--	--	--	--	--	--	--	--	--	--	--	--	--	--	--	--	--	--	--	--	--
comp2902_c0	256	--	--	--	--	--	--	--	--	--	--	--	--	--	--	--	--	--	--	--	--	--	--	--	--	--	--	--	--
comp64175_c1	1302	356497434	XP_003517565.1	945	8.38005e-119	PREDICTED: type I inositol-1,4,5-trisphosphate 5-phosphatase CVP2-like [Glycine max]	--	--	--	--	--	--	--	--	--	Q9LR47	901	6.48871e-113	Type I inositol 1,4,5-trisphosphate 5-phosphatase CVP2 OS=Arabidopsis thaliana GN=CVP2 PE=1 SV=2	--	--	--	--	--	--	--	--	KOG0565	Inositol polyphosphate 5-phosphatase and related proteins
comp593511_c0	266	--	--	--	--	--	--	--	--	--	--	--	--	--	--	--	--	--	--	--	--	--	--	--	--	--	--	--	--
comp43402_c0	256	--	--	--	--	--	--	--	--	--	--	--	--	--	--	--	--	--	--	--	--	--	--	--	--	--	--	--	--
comp225003_c0	250	--	--	--	--	--	--	--	--	--	--	--	--	--	--	--	--	--	--	--	--	--	--	--	--	--	--	--	--
comp68910_c0	1579	356508718	XP_003523101.1	1076	5.71592e-138	PREDICTED: leucine-rich repeat protein SHOC-2-like [Glycine max]	514802126	XM_004975903.1	72	3.45664e-27	PREDICTED: Setaria italica leucine-rich repeat-containing protein 40-like (LOC101785851), mRNA	--	--	--	--	O61967	319	9.21041e-30	Protein lap1 OS=Caenorhabditis elegans GN=let-413 PE=1 SV=3	PF00560	Leucine Rich Repeat	--	--	GO:0005515	protein binding	--	--	KOG0619	FOG: Leucine rich repeat
comp7016_c0	406	--	--	--	--	--	--	--	--	--	--	--	--	--	--	--	--	--	--	PF05011	Lariat debranching enzyme, C-terminal domain	GO:0006397	mRNA processing	GO:0016788	hydrolase activity, acting on ester bonds	--	--	--	--
comp14969_c0	395	--	--	--	--	--	--	--	--	--	--	--	--	--	--	--	--	--	--	--	--	--	--	--	--	--	--	--	--
comp601971_c0	276	224117972	XP_002331526.1	137	3.65592e-09	predicted protein [Populus trichocarpa] >gi|222873750|gb|EEF10881.1| predicted protein [Populus trichocarpa]	--	--	--	--	--	--	--	--	--	--	--	--	--	--	--	--	--	--	--	--	--	--	--
comp42916_c0	262	356576839	XP_003556537.1	145	1.4802e-09	PREDICTED: uncharacterized protein LOC100798350 [Glycine max]	--	--	--	--	--	--	--	--	--	--	--	--	--	--	--	--	--	--	--	--	--	--	--
comp49070_c2	244	--	--	--	--	--	--	--	--	--	--	--	--	--	--	--	--	--	--	--	--	--	--	--	--	--	--	--	--
comp37558_c0	487	--	--	--	--	--	--	--	--	--	--	--	--	--	--	--	--	--	--	--	--	--	--	--	--	--	--	--	--
comp66539_c2	309	292668899	ADE41104.1	164	7.78575e-12	AP2 domain class transcription factor [Malus x domestica]	--	--	--	--	--	--	--	--	--	Q9SSA8	133	7.06301e-09	Ethylene-responsive transcription factor RAP2-12 OS=Arabidopsis thaliana GN=RAP2-12 PE=2 SV=1	--	--	--	--	--	--	--	--	--	--
comp1162_c0	357	--	--	--	--	--	--	--	--	--	--	--	--	--	--	--	--	--	--	--	--	--	--	--	--	--	--	--	--
comp58540_c0	904	255565669	XP_002523824.1	579	3.79091e-71	conserved hypothetical protein [Ricinus communis] >gi|223536912|gb|EEF38550.1| conserved hypothetical protein [Ricinus communis]	--	--	--	--	--	--	--	--	--	--	--	--	--	--	--	GO:0009269	response to desiccation	--	--	--	--	--	--
comp84569_c0	959	356513961	XP_003525676.1	190	1.70821e-19	PREDICTED: nuclear pore membrane glycoprotein 210-like [Glycine max]	--	--	--	--	--	K12741	HNRNPA1_3	heterogeneous nuclear ribonucleoprotein A1/A3	http://www.genome.jp/dbget-bin/www_bget?ko:K12741	--	--	--	--	PF00076	RNA recognition motif. (a.k.a. RRM, RBD, or RNP domain)	--	--	GO:0003676	nucleic acid binding	--	--	KOG4205	RNA-binding protein musashi/mRNA cleavage and polyadenylation factor I complex, subunit HRP1
comp34561_c0	413	--	--	--	--	--	--	--	--	--	--	--	--	--	--	--	--	--	--	--	--	--	--	--	--	--	--	--	--
comp58851_c0	1980	359488603	XP_003633787.1	1228	0	PREDICTED: uridine kinase-like protein 1, chloroplastic-like isoform 1 [Vitis vinifera]	502173301	XM_004515240.1	346	2.1043e-179	PREDICTED: Cicer arietinum uridine kinase-like protein 1, chloroplastic-like (LOC101498486), mRNA	K00876	E2.7.1.48, udk	uridine kinase	http://www.genome.jp/dbget-bin/www_bget?ko:K00876	O65583	1121	0	Uridine kinase-like protein 4 OS=Arabidopsis thaliana GN=UKL4 PE=1 SV=2	PF06414//PF03029//PF00485//PF00437//PF01121//PF00156	Zeta toxin//Conserved hypothetical ATP binding protein//Phosphoribulokinase / Uridine kinase family//Type II/IV secretion system protein//Dephospho-CoA kinase//Phosphoribosyl transferase domain	GO:0009116//GO:0015937//GO:0008152//GO:0016310//GO:0006206//GO:0015940//GO:0044206//GO:0044211//GO:0006810	nucleoside metabolic process//coenzyme A biosynthetic process//metabolic process//phosphorylation//pyrimidine nucleobase metabolic process//pantothenate biosynthetic process//UMP salvage//CTP salvage//transport	GO:0004849//GO:0004140//GO:0016773//GO:0016301//GO:0000166//GO:0005524	uridine kinase activity//dephospho-CoA kinase activity//phosphotransferase activity, alcohol group as acceptor//kinase activity//nucleotide binding//ATP binding	--	--	KOG4203	Armadillo/beta-Catenin/plakoglobin
comp8424_c0	597	--	--	--	--	--	--	--	--	--	--	--	--	--	--	--	--	--	--	PF01630	Hyaluronidase	GO:0005975	carbohydrate metabolic process	GO:0004415	hyalurononglucosaminidase activity	--	--	--	--
comp56864_c1	357	356550937	XP_003543838.1	446	5.5753e-49	PREDICTED: paired amphipathic helix protein Sin3-like 2-like [Glycine max]	--	--	--	--	--	K11644	SIN3A	paired amphipathic helix protein Sin3a	http://www.genome.jp/dbget-bin/www_bget?ko:K11644	Q9LFQ3	416	4.31166e-46	Paired amphipathic helix protein Sin3-like 2 OS=Arabidopsis thaliana GN=SNL2 PE=1 SV=2	PF02671	Paired amphipathic helix repeat	GO:0006355	regulation of transcription, DNA-dependent	--	--	GO:0005634	nucleus	KOG4204	Histone deacetylase complex, SIN3 component
comp57268_c0	747	225442219	XP_002277637.1	202	3.57994e-17	PREDICTED: uncharacterized protein LOC100267009 [Vitis vinifera]	--	--	--	--	--	--	--	--	--	--	--	--	--	--	--	--	--	--	--	--	--	--	--
comp20029_c0	210	--	--	--	--	--	--	--	--	--	--	--	--	--	--	--	--	--	--	--	--	--	--	--	--	--	--	--	--
comp20153_c0	210	--	--	--	--	--	--	--	--	--	--	--	--	--	--	--	--	--	--	--	--	--	--	--	--	--	--	--	--
comp462903_c0	392	--	--	--	--	--	--	--	--	--	--	--	--	--	--	--	--	--	--	--	--	--	--	--	--	--	--	--	--
comp2727_c0	518	--	--	--	--	--	--	--	--	--	--	--	--	--	--	--	--	--	--	--	--	--	--	--	--	--	--	--	--
comp55955_c0	1478	297745158	CBI39150.3	577	1.09968e-62	unnamed protein product [Vitis vinifera]	--	--	--	--	--	K12471	EPN	epsin	http://www.genome.jp/dbget-bin/www_bget?ko:K12471	Q67YI9	469	3.89833e-49	Clathrin interactor EPSIN 2 OS=Arabidopsis thaliana GN=EPSIN2 PE=1 SV=1	--	--	--	--	--	--	--	--	KOG2056	Equilibrative nucleoside transporter protein
comp728687_c0	202	--	--	--	--	--	--	--	--	--	--	--	--	--	--	--	--	--	--	--	--	--	--	--	--	--	--	--	--
comp31403_c0	335	357474347	XP_003607458.1	132	3.42637e-07	Callose synthase [Medicago truncatula] >gi|355508513|gb|AES89655.1| Callose synthase [Medicago truncatula]	--	--	--	--	--	--	--	--	--	--	--	--	--	--	--	--	--	--	--	GO:0016020	membrane	--	--
comp64480_c0	1275	224146222	XP_002325927.1	316	6.05109e-31	predicted protein [Populus trichocarpa] >gi|222862802|gb|EEF00309.1| predicted protein [Populus trichocarpa]	--	--	--	--	--	--	--	--	--	--	--	--	--	--	--	--	--	--	--	--	--	--	--
comp5605_c0	235	--	--	--	--	--	--	--	--	--	--	--	--	--	--	--	--	--	--	--	--	--	--	--	--	--	--	--	--
comp1010547_c0	236	--	--	--	--	--	--	--	--	--	--	--	--	--	--	--	--	--	--	PF01699	Sodium/calcium exchanger protein	GO:0055085	transmembrane transport	--	--	GO:0016021	integral to membrane	--	--
comp46700_c0	545	--	--	--	--	--	--	--	--	--	--	--	--	--	--	--	--	--	--	--	--	--	--	--	--	--	--	--	--
comp44130_c0	844	255562074	XP_002522045.1	232	7.3252e-19	conserved hypothetical protein [Ricinus communis] >gi|223538644|gb|EEF40245.1| conserved hypothetical protein [Ricinus communis]	--	--	--	--	--	--	--	--	--	--	--	--	--	--	--	--	--	--	--	--	--	--	--
comp65527_c0	1441	--	--	--	--	--	--	--	--	--	--	--	--	--	--	--	--	--	--	--	--	--	--	--	--	--	--	--	--
comp64689_c2	220	--	--	--	--	--	--	--	--	--	--	--	--	--	--	--	--	--	--	--	--	--	--	--	--	--	--	--	--
comp49510_c0	324	--	--	--	--	--	--	--	--	--	--	--	--	--	--	--	--	--	--	PF08880	QLQ	GO:0006355	regulation of transcription, DNA-dependent	GO:0005524//GO:0016818	ATP binding//hydrolase activity, acting on acid anhydrides, in phosphorus-containing anhydrides	GO:0005634	nucleus	--	--
comp44595_c0	289	--	--	--	--	--	--	--	--	--	--	--	--	--	--	--	--	--	--	--	--	--	--	--	--	--	--	--	--
comp63962_c0	1812	147805357	CAN71956.1	1286	1.08916e-169	hypothetical protein VITISV_009884 [Vitis vinifera]	--	--	--	--	--	--	--	--	--	Q9ZW88	1193	6.86541e-157	F-box/LRR-repeat protein At1g67190 OS=Arabidopsis thaliana GN=At1g67190 PE=2 SV=1	PF00646//PF13903//PF00560	F-box domain//PMP-22/EMP/MP20/Claudin tight junction//Leucine Rich Repeat	--	--	GO:0005515	protein binding	GO:0016021	integral to membrane	--	--
comp6576_c0	472	359807187	NP_001241102.1	178	8.40696e-14	uncharacterized protein LOC100795552 [Glycine max] >gi|255641479|gb|ACU21015.1| unknown [Glycine max]	--	--	--	--	--	K08517	SEC22	vesicle transport protein SEC22	http://www.genome.jp/dbget-bin/www_bget?ko:K08517	Q94AU2	153	1.26395e-11	25.3 kDa vesicle transport protein OS=Arabidopsis thaliana GN=SEC22 PE=2 SV=1	--	--	GO:0016192	vesicle-mediated transport	--	--	GO:0016021	integral to membrane	--	--
comp25077_c0	335	--	--	--	--	--	--	--	--	--	--	--	--	--	--	--	--	--	--	--	--	--	--	--	--	--	--	--	--
comp55866_c0	1900	255574875	XP_002528344.1	2328	0	3-isopropylmalate dehydratase, putative [Ricinus communis] >gi|223532212|gb|EEF34016.1| 3-isopropylmalate dehydratase, putative [Ricinus communis]	502122526	XM_004497731.1	590	0	PREDICTED: Cicer arietinum 3-isopropylmalate dehydratase-like (LOC101504264), mRNA	K01703	leuC	3-isopropylmalate/(R)-2-methylmalate dehydratase large subunit	http://www.genome.jp/dbget-bin/www_bget?ko:K01703	Q94AR8	2197	0	3-isopropylmalate dehydratase OS=Arabidopsis thaliana GN=IIL1 PE=2 SV=1	PF00330	Aconitase family (aconitate hydratase)	GO:0008652//GO:0008152//GO:0009098//GO:0009099//GO:0009097	cellular amino acid biosynthetic process//metabolic process//leucine biosynthetic process//valine biosynthetic process//isoleucine biosynthetic process	GO:0051539//GO:0003861	4 iron, 4 sulfur cluster binding//3-isopropylmalate dehydratase activity	GO:0009316	3-isopropylmalate dehydratase complex	KOG0454	3-isopropylmalate dehydratase (aconitase superfamily)
comp19780_c0	216	--	--	--	--	--	--	--	--	--	--	--	--	--	--	--	--	--	--	--	--	--	--	--	--	--	--	--	--
comp8913_c0	509	--	--	--	--	--	--	--	--	--	--	--	--	--	--	--	--	--	--	--	--	--	--	--	--	--	--	--	--
comp49056_c0	382	--	--	--	--	--	--	--	--	--	--	--	--	--	--	--	--	--	--	--	--	--	--	--	--	--	--	--	--
comp45734_c0	240	--	--	--	--	--	--	--	--	--	--	--	--	--	--	--	--	--	--	--	--	--	--	--	--	--	--	--	--
comp44614_c0	352	--	--	--	--	--	--	--	--	--	--	--	--	--	--	--	--	--	--	--	--	--	--	--	--	--	--	--	--
comp69100_c0	2790	356570881	XP_003553612.1	798	1.07396e-90	PREDICTED: uncharacterized protein At5g41620-like [Glycine max]	--	--	--	--	--	--	--	--	--	Q66GQ2	212	4.74762e-16	Uncharacterized protein At5g41620 OS=Arabidopsis thaliana GN=At5g41620 PE=1 SV=2	PF08702	Fibrinogen alpha/beta chain family	GO:0051258//GO:0030168//GO:0007165	protein polymerization//platelet activation//signal transduction	GO:0005102//GO:0030674	receptor binding//protein binding, bridging	GO:0005577	fibrinogen complex	--	--
comp611934_c0	213	--	--	--	--	--	--	--	--	--	--	--	--	--	--	--	--	--	--	--	--	--	--	--	--	--	--	--	--
comp50958_c0	673	224088023	XP_002308295.1	549	1.23086e-66	predicted protein [Populus trichocarpa] >gi|118483296|gb|ABK93550.1| unknown [Populus trichocarpa] >gi|222854271|gb|EEE91818.1| predicted protein [Populus trichocarpa]	--	--	--	--	--	--	--	--	--	Q9ZUN5	527	1.9684e-64	Tetraspanin-2 OS=Arabidopsis thaliana GN=TET2 PE=2 SV=1	PF00335	Tetraspanin family	--	--	--	--	GO:0016021	integral to membrane	--	--
comp56819_c0	497	--	--	--	--	--	--	--	--	--	--	--	--	--	--	--	--	--	--	--	--	--	--	--	--	--	--	--	--
comp82348_c0	411	147801830	CAN62376.1	164	2.49885e-12	hypothetical protein VITISV_000883 [Vitis vinifera]	--	--	--	--	--	--	--	--	--	Q5TKD8	129	1.30293e-08	Thioredoxin-like 2, chloroplastic OS=Oryza sativa subsp. japonica GN=Os05g0200100 PE=2 SV=1	--	--	GO:0006662//GO:0006118//GO:0045454	glycerol ether metabolic process//electron transport//cell redox homeostasis	GO:0009055//GO:0015035	electron carrier activity//protein disulfide oxidoreductase activity	--	--	--	--
comp38818_c0	453	297845276	XP_002890519.1	216	4.65588e-18	proton-dependent oligopeptide transport family protein [Arabidopsis lyrata subsp. lyrata] >gi|297336361|gb|EFH66778.1| proton-dependent oligopeptide transport family protein [Arabidopsis lyrata subsp. lyrata]	--	--	--	--	--	--	--	--	--	Q0WP01	178	3.79909e-14	Probable peptide/nitrate transporter At1g22540 OS=Arabidopsis thaliana GN=At1g22540 PE=2 SV=1	--	--	GO:0006810	transport	--	--	GO:0016020	membrane	--	--
comp65858_c0	2246	298205256	CBI17315.3	412	2.35277e-39	unnamed protein product [Vitis vinifera]	--	--	--	--	--	--	--	--	--	--	--	--	--	PF08074	CHDCT2 (NUC038) domain	GO:0006355	regulation of transcription, DNA-dependent	GO:0003677//GO:0005524//GO:0008270//GO:0016818	DNA binding//ATP binding//zinc ion binding//hydrolase activity, acting on acid anhydrides, in phosphorus-containing anhydrides	GO:0005634	nucleus	--	--
comp29152_c0	269	--	--	--	--	--	--	--	--	--	--	--	--	--	--	--	--	--	--	PF06203	CCT motif	--	--	GO:0005515	protein binding	--	--	--	--
comp53716_c0	336	61807074	AAX55704.1	335	1.42243e-37	AUX-1-like protein [Vitis vinifera]	449529889	XM_004171883.1	87	3.12244e-36	PREDICTED: Cucumis sativus auxin transporter-like protein 2-like (LOC101227086), mRNA	K13946	AUX1, LAX	auxin influx carrier (AUX1 LAX family)	http://www.genome.jp/dbget-bin/www_bget?ko:K13946	Q96247	337	1.0165e-36	Auxin transporter protein 1 OS=Arabidopsis thaliana GN=AUX1 PE=1 SV=1	PF00556	Antenna complex alpha/beta subunit	GO:0019684//GO:0006118	photosynthesis, light reaction//electron transport	GO:0045156	electron transporter, transferring electrons within the cyclic electron transport pathway of photosynthesis activity	GO:0016021//GO:0030077	integral to membrane//plasma membrane light-harvesting complex	--	--
comp471908_c0	572	--	--	--	--	--	--	--	--	--	--	--	--	--	--	--	--	--	--	--	--	--	--	--	--	--	--	--	--
comp46153_c0	278	--	--	--	--	--	--	--	--	--	--	--	--	--	--	--	--	--	--	PF01712	Deoxynucleoside kinase	GO:0006139	nucleobase-containing compound metabolic process	GO:0005524//GO:0016773	ATP binding//phosphotransferase activity, alcohol group as acceptor	--	--	--	--
comp55961_c0	1380	356520840	XP_003529068.1	818	2.40799e-102	PREDICTED: zinc finger CCCH domain-containing protein 20-like isoform 1 [Glycine max] >gi|356520842|ref|XP_003529069.1| PREDICTED: zinc finger CCCH domain-containing protein 20-like isoform 2 [Glycine max]	302398722	HM122517.1	113	4.86403e-50	Malus x domestica C3HL domain class transcription factor (C3HL6) mRNA, complete cds	--	--	--	--	O82199	770	2.59653e-96	Zinc finger CCCH domain-containing protein 20 OS=Arabidopsis thaliana GN=At2g19810 PE=2 SV=1	PF00642	Zinc finger C-x8-C-x5-C-x3-H type (and similar)	--	--	GO:0046872	metal ion binding	--	--	KOG1595	CCCH-type Zn-finger protein
comp482111_c0	215	--	--	--	--	--	--	--	--	--	--	--	--	--	--	--	--	--	--	PF00181	Ribosomal Proteins L2, RNA binding domain	GO:0042254//GO:0006412	ribosome biogenesis//translation	GO:0003735	structural constituent of ribosome	GO:0005840//GO:0005622	ribosome//intracellular	--	--
comp10926_c0	326	--	--	--	--	--	--	--	--	--	--	--	--	--	--	--	--	--	--	--	--	--	--	--	--	--	--	--	--
comp36086_c0	364	--	--	--	--	--	--	--	--	--	--	--	--	--	--	--	--	--	--	--	--	--	--	--	--	--	--	--	--
comp61516_c0	768	--	--	--	--	--	--	--	--	--	--	--	--	--	--	--	--	--	--	PF08026	Bee antimicrobial peptide	GO:0042381	hemolymph coagulation	--	--	GO:0005576	extracellular region	--	--
comp10295_c0	302	297740442	CBI30624.3	172	6.84777e-13	unnamed protein product [Vitis vinifera]	--	--	--	--	--	--	--	--	--	--	--	--	--	PF03094	Mlo family	GO:0006952	defense response	--	--	GO:0016021	integral to membrane	--	--
comp55358_c0	840	224130400	XP_002328599.1	215	4.30286e-18	predicted protein [Populus trichocarpa] >gi|222838581|gb|EEE76946.1| predicted protein [Populus trichocarpa]	--	--	--	--	--	--	--	--	--	--	--	--	--	--	--	--	--	--	--	--	--	--	--
comp66676_c0	2803	297734258	CBI15505.3	661	1.74287e-76	unnamed protein product [Vitis vinifera]	--	--	--	--	--	--	--	--	--	--	--	--	--	--	--	--	--	--	--	--	--	--	--
comp25025_c0	254	255538574	XP_002510352.1	149	7.52646e-10	heat shock protein binding protein, putative [Ricinus communis] >gi|223551053|gb|EEF52539.1| heat shock protein binding protein, putative [Ricinus communis]	--	--	--	--	--	--	--	--	--	--	--	--	--	--	--	--	--	--	--	--	--	--	--
comp283_c0	205	--	--	--	--	--	--	--	--	--	--	--	--	--	--	--	--	--	--	--	--	--	--	--	--	--	--	--	--
comp735411_c0	346	--	--	--	--	--	--	--	--	--	--	--	--	--	--	--	--	--	--	--	--	--	--	--	--	--	--	--	--
comp31218_c0	339	--	--	--	--	--	--	--	--	--	--	--	--	--	--	--	--	--	--	--	--	--	--	--	--	--	--	--	--
comp69457_c0	2265	356498052	XP_003517868.1	388	1.28992e-89	PREDICTED: uncharacterized protein LOC100808017 [Glycine max]	--	--	--	--	--	--	--	--	--	Q8RX29	332	3.09948e-33	RING-H2 finger protein ATL70 OS=Arabidopsis thaliana GN=ATL70 PE=2 SV=1	PF02981//PF00097//PF12861//PF13639//PF12678//PF07297//PF00628//PF12906//PF14634	Restriction endonuclease FokI, recognition domain//Zinc finger, C3HC4 type (RING finger)//Anaphase-promoting complex subunit 11 RING-H2 finger//Ring finger domain//RING-H2 zinc finger//Dolichol phosphate-mannose biosynthesis regulatory protein (DPM2)//PHD-finger//RING-variant domain//zinc-RING finger domain	GO:0006308//GO:0016567//GO:0009059//GO:0009307	DNA catabolic process//protein ubiquitination//macromolecule biosynthetic process//DNA restriction-modification system	GO:0003677//GO:0046872//GO:0008270//GO:0009036//GO:0004842//GO:0005515	DNA binding//metal ion binding//zinc ion binding//Type II site-specific deoxyribonuclease activity//ubiquitin-protein ligase activity//protein binding	GO:0005680//GO:0009359//GO:0030176	anaphase-promoting complex//Type II site-specific deoxyribonuclease complex//integral to endoplasmic reticulum membrane	KOG0800	FOG: Predicted E3 ubiquitin ligase
comp66786_c0	562	--	--	--	--	--	--	--	--	--	--	--	--	--	--	--	--	--	--	--	--	--	--	--	--	--	--	--	--
comp47748_c0	598	--	--	--	--	--	--	--	--	--	--	--	--	--	--	--	--	--	--	--	--	--	--	--	--	--	--	--	--
comp55391_c0	337	--	--	--	--	--	--	--	--	--	--	--	--	--	--	--	--	--	--	--	--	--	--	--	--	--	--	--	--
comp66954_c0	4878	357516577	XP_003628577.1	1331	1.39238e-170	Tir-nbs-lrr resistance protein [Medicago truncatula] >gi|355522599|gb|AET03053.1| Tir-nbs-lrr resistance protein [Medicago truncatula]	--	--	--	--	--	--	--	--	--	Q40392	1011	8.75466e-138	TMV resistance protein N OS=Nicotiana glutinosa GN=N PE=1 SV=1	PF01582//PF00005//PF02226//PF00931//PF00004//PF00560//PF13676//PF07726//PF01782//PF00437//PF01637	TIR domain//ABC transporter//Picornavirus coat protein (VP4)//NB-ARC domain//ATPase family associated with various cellular activities (AAA)//Leucine Rich Repeat//TIR domain//ATPase family associated with various cellular activities (AAA)//RimM N-terminal domain//Type II/IV secretion system protein//Archaeal ATPase	GO:0006364//GO:0006810//GO:0007165	rRNA processing//transport//signal transduction	GO:0005515//GO:0005524//GO:0016887//GO:0043531//GO:0005198	protein binding//ATP binding//ATPase activity//ADP binding//structural molecule activity	GO:0019028	viral capsid	KOG0619	FOG: Leucine rich repeat
comp343551_c0	260	--	--	--	--	--	--	--	--	--	--	--	--	--	--	--	--	--	--	--	--	--	--	--	--	--	--	--	--
comp61379_c0	1337	225452059	XP_002283944.1	259	5.00906e-23	PREDICTED: uncharacterized protein LOC100253235 [Vitis vinifera] >gi|296087266|emb|CBI33640.3| unnamed protein product [Vitis vinifera]	--	--	--	--	--	--	--	--	--	--	--	--	--	--	--	--	--	--	--	--	--	--	--
comp59160_c0	2311	225460917	XP_002279105.1	2387	0	PREDICTED: imidazole glycerol phosphate synthase hisHF, chloroplastic [Vitis vinifera] >gi|297737461|emb|CBI26662.3| unnamed protein product [Vitis vinifera]	359494055	XM_002279069.2	592	0	PREDICTED: Vitis vinifera imidazole glycerol phosphate synthase hisHF, chloroplastic-like (LOC100262276), mRNA	K01663	HIS7	glutamine amidotransferase / cyclase	http://www.genome.jp/dbget-bin/www_bget?ko:K01663	Q9SZ30	2333	0	Imidazole glycerol phosphate synthase hisHF, chloroplastic OS=Arabidopsis thaliana GN=At4g26900 PE=1 SV=1	PF07722//PF07685//PF00977	Peptidase C26//CobB/CobQ-like glutamine amidotransferase domain//Histidine biosynthesis protein	GO:0000105//GO:0006541//GO:0009236	histidine biosynthetic process//glutamine metabolic process//cobalamin biosynthetic process	GO:0003824//GO:0016787	catalytic activity//hydrolase activity	--	--	KOG0623	Glutamine amidotransferase/cyclase
comp473523_c0	313	--	--	--	--	--	--	--	--	--	--	--	--	--	--	--	--	--	--	--	--	--	--	--	--	--	--	--	--
comp307086_c0	277	--	--	--	--	--	--	--	--	--	--	--	--	--	--	--	--	--	--	--	--	--	--	--	--	--	--	--	--
comp427219_c0	219	--	--	--	--	--	--	--	--	--	--	--	--	--	--	--	--	--	--	--	--	--	--	--	--	--	--	--	--
comp52240_c0	536	--	--	--	--	--	--	--	--	--	--	--	--	--	--	--	--	--	--	--	--	--	--	--	--	--	--	--	--
comp47127_c0	352	--	--	--	--	--	356527033	XM_003532071.1	35	2.65101e-07	PREDICTED: Glycine max vacuolar protein sorting-associated protein 22 homolog 1-like (LOC100781799), mRNA	--	--	--	--	--	--	--	--	--	--	--	--	--	--	--	--	--	--
comp51733_c0	427	224140867	XP_002323800.1	162	1.2248e-11	predicted protein [Populus trichocarpa] >gi|118484467|gb|ABK94109.1| unknown [Populus trichocarpa] >gi|222866802|gb|EEF03933.1| predicted protein [Populus trichocarpa]	--	--	--	--	--	K02739	PSMB7	20S proteasome subunit beta 2	http://www.genome.jp/dbget-bin/www_bget?ko:K02739	O23710	134	6.97636e-09	Proteasome subunit beta type-7-A OS=Arabidopsis thaliana GN=PBB1 PE=1 SV=2	--	--	GO:0051603	proteolysis involved in cellular protein catabolic process	GO:0004298	threonine-type endopeptidase activity	GO:0005839//GO:0005634//GO:0005737	proteasome core complex//nucleus//cytoplasm	--	--
comp256660_c0	337	--	--	--	--	--	--	--	--	--	--	--	--	--	--	--	--	--	--	--	--	--	--	--	--	--	--	--	--
comp55955_c1	558	--	--	--	--	--	--	--	--	--	--	--	--	--	--	--	--	--	--	--	--	--	--	--	--	--	--	--	--
comp40101_c0	374	359477506	XP_002277982.2	169	8.38533e-12	PREDICTED: protein TIME FOR COFFEE-like [Vitis vinifera]	--	--	--	--	--	--	--	--	--	--	--	--	--	--	--	--	--	--	--	--	--	--	--
comp619564_c0	262	147826939	CAN66568.1	139	2.12116e-08	hypothetical protein VITISV_039539 [Vitis vinifera]	--	--	--	--	--	--	--	--	--	--	--	--	--	--	--	--	--	--	--	--	--	--	--
comp32412_c0	205	--	--	--	--	--	--	--	--	--	--	--	--	--	--	--	--	--	--	--	--	--	--	--	--	--	--	--	--
comp31417_c0	350	--	--	--	--	--	--	--	--	--	--	--	--	--	--	--	--	--	--	--	--	--	--	--	--	--	--	--	--
comp30070_c0	524	356568332	XP_003552365.1	307	8.74435e-31	PREDICTED: adenosine 3'-phospho 5'-phosphosulfate transporter 2-like isoform 1 [Glycine max]	502104978	XM_004492633.1	76	6.56741e-30	PREDICTED: Cicer arietinum UDP-galactose/UDP-glucose transporter 2-like (LOC101490685), mRNA	K15277	SLC35B3, PAPST2	solute carrier family 35 (adenosine 3'-phospho 5'-phosphosulfate transporter), member B3	http://www.genome.jp/dbget-bin/www_bget?ko:K15277	Q29Q28	260	1.33447e-25	UDP-galactose/UDP-glucose transporter 2 OS=Arabidopsis thaliana GN=UTR2 PE=2 SV=1	PF08449	UAA transporter family	GO:0055085	transmembrane transport	--	--	GO:0016021	integral to membrane	--	--
comp65887_c0	1754	255566953	XP_002524459.1	913	3.66521e-115	conserved hypothetical protein [Ricinus communis] >gi|223536247|gb|EEF37899.1| conserved hypothetical protein [Ricinus communis]	224105222	XM_002313696.1	74	2.97481e-28	Populus trichocarpa predicted protein, mRNA	--	--	--	--	Q9LT81	713	5.08699e-86	Zinc finger CCCH domain-containing protein 39 OS=Arabidopsis thaliana GN=At3g19360 PE=2 SV=1	PF00642	Zinc finger C-x8-C-x5-C-x3-H type (and similar)	--	--	GO:0046872	metal ion binding	--	--	KOG1677	CCCH-type Zn-finger protein
comp65448_c0	1928	--	--	--	--	--	--	--	--	--	--	--	--	--	--	--	--	--	--	--	--	--	--	--	--	--	--	--	--
comp742493_c0	238	--	--	--	--	--	--	--	--	--	--	--	--	--	--	--	--	--	--	--	--	--	--	--	--	--	--	--	--
comp352443_c0	210	225458231	XP_002281948.1	339	1.27294e-37	PREDICTED: proteasome subunit alpha type-1-B [Vitis vinifera]	--	--	--	--	--	K02725	PSMA1	20S proteasome subunit alpha 6	http://www.genome.jp/dbget-bin/www_bget?ko:K02725	O23712	309	1.9131e-34	Proteasome subunit alpha type-1-B OS=Arabidopsis thaliana GN=PAF2 PE=1 SV=2	PF00227	Proteasome subunit	GO:0051603//GO:0006511//GO:0046685	proteolysis involved in cellular protein catabolic process//ubiquitin-dependent protein catabolic process//response to arsenic-containing substance	GO:0004298	threonine-type endopeptidase activity	GO:0005737//GO:0005839//GO:0019773//GO:0005886//GO:0005634	cytoplasm//proteasome core complex//proteasome core complex, alpha-subunit complex//plasma membrane//nucleus	KOG0863	20S proteasome, regulatory subunit alpha type PSMA1/PRE5
comp16189_c0	239	--	--	--	--	--	--	--	--	--	--	--	--	--	--	--	--	--	--	--	--	--	--	--	--	--	--	--	--
comp62577_c1	351	--	--	--	--	--	--	--	--	--	--	--	--	--	--	--	--	--	--	--	--	--	--	--	--	--	--	--	--
comp29648_c0	393	356503458	XP_003520525.1	306	3.44409e-30	PREDICTED: oligopeptide transporter 5-like [Glycine max]	--	--	--	--	--	--	--	--	--	Q9FG72	261	1.92562e-25	Oligopeptide transporter 1 OS=Arabidopsis thaliana GN=OPT1 PE=2 SV=1	--	--	--	--	--	--	--	--	KOG2262	Sexual differentiation process protein ISP4
comp488950_c0	408	--	--	--	--	--	--	--	--	--	--	--	--	--	--	--	--	--	--	--	--	--	--	--	--	--	--	--	--
comp55464_c0	1756	297744614	CBI37876.3	985	6.45773e-126	unnamed protein product [Vitis vinifera]	--	--	--	--	--	K10736	MCM10	minichromosome maintenance protein 10	http://www.genome.jp/dbget-bin/www_bget?ko:K10736	Q28E45	291	5.84809e-26	Protein MCM10 homolog OS=Xenopus tropicalis GN=mcm10 PE=2 SV=1	PF09329	Primase zinc finger	GO:0006260	DNA replication	--	--	GO:0005634	nucleus	KOG3056	Protein required for S-phase initiation or completion
comp468536_c0	517	--	--	--	--	--	--	--	--	--	--	--	--	--	--	--	--	--	--	--	--	--	--	--	--	--	--	--	--
comp32425_c0	315	--	--	--	--	--	--	--	--	--	--	--	--	--	--	--	--	--	--	--	--	--	--	--	--	--	--	--	--
comp783282_c0	304	--	--	--	--	--	--	--	--	--	--	--	--	--	--	--	--	--	--	--	--	--	--	--	--	--	--	--	--
comp33173_c0	227	--	--	--	--	--	--	--	--	--	--	--	--	--	--	--	--	--	--	--	--	--	--	--	--	--	--	--	--
comp67003_c0	2503	225435652	XP_002283361.1	1229	1.6745e-157	PREDICTED: pentatricopeptide repeat-containing protein At2g36730 [Vitis vinifera]	--	--	--	--	--	--	--	--	--	Q9SX45	725	5.28769e-83	Pentatricopeptide repeat-containing protein At1g50270 OS=Arabidopsis thaliana GN=PCMP-E42 PE=2 SV=1	PF10660	Iron-containing outer mitochondrial membrane protein N-terminus	--	--	GO:0051537	2 iron, 2 sulfur cluster binding	GO:0043231	intracellular membrane-bounded organelle	--	--
comp56088_c0	560	224071652	XP_002303549.1	359	1.14365e-38	predicted protein [Populus trichocarpa] >gi|222840981|gb|EEE78528.1| predicted protein [Populus trichocarpa]	--	--	--	--	--	--	--	--	--	--	--	--	--	PF00249	Myb-like DNA-binding domain	--	--	GO:0003682	chromatin binding	GO:0000785	chromatin	--	--
comp52774_c1	535	--	--	--	--	--	--	--	--	--	--	--	--	--	--	--	--	--	--	PF11057	Cortexin of kidney	--	--	--	--	GO:0031224	intrinsic to membrane	--	--
comp39680_c0	232	255549591	XP_002515847.1	216	7.15998e-20	small heat-shock protein, putative [Ricinus communis] >gi|223545002|gb|EEF46516.1| small heat-shock protein, putative [Ricinus communis]	--	--	--	--	--	--	--	--	--	--	--	--	--	--	--	--	--	--	--	--	--	--	--
comp314931_c0	691	--	--	--	--	--	--	--	--	--	--	--	--	--	--	--	--	--	--	--	--	--	--	--	--	--	--	--	--
comp728755_c0	227	--	--	--	--	--	--	--	--	--	--	--	--	--	--	--	--	--	--	--	--	--	--	--	--	--	--	--	--
comp1583_c0	312	357512431	XP_003626504.1	138	4.22613e-09	hypothetical protein MTR_7g116610 [Medicago truncatula] >gi|355501519|gb|AES82722.1| hypothetical protein MTR_7g116610 [Medicago truncatula]	--	--	--	--	--	--	--	--	--	--	--	--	--	--	--	--	--	--	--	--	--	--	--
comp7946_c0	324	--	--	--	--	--	--	--	--	--	--	--	--	--	--	--	--	--	--	--	--	--	--	--	--	--	--	--	--
comp45775_c0	921	--	--	--	--	--	--	--	--	--	--	--	--	--	--	--	--	--	--	PF02173	pKID domain	GO:0006355	regulation of transcription, DNA-dependent	GO:0005515	protein binding	--	--	--	--
comp41578_c0	324	336442435	AEI55400.1	432	1.0219e-52	60S ribosomal protein L9 [Rubus idaeus]	388506311	BT141428.1	61	8.51774e-22	Lotus japonicus clone JCVI-FLLj-6K17 unknown mRNA	K02940	RP-L9e, RPL9	large subunit ribosomal protein L9e	http://www.genome.jp/dbget-bin/www_bget?ko:K02940	Q9SZX9	405	5.00584e-49	60S ribosomal protein L9-2 OS=Arabidopsis thaliana GN=RPL9D PE=2 SV=1	PF00347	Ribosomal protein L6	GO:0042254//GO:0006412	ribosome biogenesis//translation	GO:0003735//GO:0019843	structural constituent of ribosome//rRNA binding	GO:0005840	ribosome	KOG3255	60S ribosomal protein L9
comp41783_c0	209	--	--	--	--	--	--	--	--	--	--	--	--	--	--	--	--	--	--	--	--	--	--	--	--	--	--	--	--
comp62213_c0	1510	359473025	XP_003631233.1	1044	3.31987e-135	PREDICTED: uncharacterized protein LOC100266416 [Vitis vinifera] >gi|297737922|emb|CBI27123.3| unnamed protein product [Vitis vinifera]	470124650	XM_004298276.1	36	3.39705e-07	PREDICTED: Fragaria vesca subsp. vesca uncharacterized LOC101295042 (LOC101295042), mRNA	--	--	--	--	--	--	--	--	PF05431	Insecticidal Crystal Toxin, P42	GO:0009405	pathogenesis	--	--	--	--	--	--
comp306788_c0	415	--	--	--	--	--	--	--	--	--	--	--	--	--	--	--	--	--	--	--	--	--	--	--	--	--	--	--	--
comp24672_c0	239	--	--	--	--	--	--	--	--	--	--	--	--	--	--	--	--	--	--	--	--	--	--	--	--	--	--	--	--
comp711717_c0	263	--	--	--	--	--	--	--	--	--	--	--	--	--	--	--	--	--	--	--	--	--	--	--	--	--	--	--	--
comp50204_c0	478	--	--	--	--	--	--	--	--	--	--	--	--	--	--	--	--	--	--	--	--	--	--	--	--	--	--	--	--
comp44903_c0	1037	359477903	XP_002270714.2	939	2.23208e-112	PREDICTED: uncharacterized protein LOC100258878 [Vitis vinifera]	--	--	--	--	--	--	--	--	--	--	--	--	--	--	--	--	--	--	--	--	--	--	--
comp245933_c0	232	--	--	--	--	--	--	--	--	--	--	--	--	--	--	--	--	--	--	--	--	--	--	--	--	--	--	--	--
comp29716_c0	281	--	--	--	--	--	--	--	--	--	--	--	--	--	--	--	--	--	--	--	--	--	--	--	--	--	--	--	--
comp47751_c0	284	--	--	--	--	--	--	--	--	--	--	--	--	--	--	--	--	--	--	--	--	--	--	--	--	--	--	--	--
comp67742_c0	2303	224068701	XP_002326178.1	1275	3.00408e-165	predicted protein [Populus trichocarpa] >gi|222833371|gb|EEE71848.1| predicted protein [Populus trichocarpa]	78369971	DQ226815.1	50	8.60847e-15	Boechera divaricarpa isolate SLW-B-G02 mRNA sequence	--	--	--	--	--	--	--	--	PF08241	Methyltransferase domain	GO:0008152	metabolic process	GO:0008168	methyltransferase activity	--	--	--	--
comp31935_c0	536	--	--	--	--	--	--	--	--	--	--	--	--	--	--	--	--	--	--	--	--	--	--	--	--	--	--	--	--
comp44377_c0	968	356518076	XP_003527710.1	1146	2.7907e-151	PREDICTED: nitrate transporter 1.2-like [Glycine max]	356518075	XM_003527662.1	91	5.72836e-38	PREDICTED: Glycine max nitrate transporter 1.2-like (LOC100781215), mRNA	--	--	--	--	Q8VYE4	547	5.31465e-63	Probable peptide/nitrate transporter At1g27040 OS=Arabidopsis thaliana GN=At1g27040 PE=2 SV=1	PF07690//PF00854	Major Facilitator Superfamily//POT family	GO:0055085//GO:0006810	transmembrane transport//transport	GO:0005215	transporter activity	GO:0016021//GO:0016020	integral to membrane//membrane	KOG1237	H+/oligopeptide symporter
comp40246_c0	390	356538506	XP_003537744.1	344	3.57845e-36	PREDICTED: hexokinase-3-like [Glycine max]	--	--	--	--	--	K00844	HK	hexokinase	http://www.genome.jp/dbget-bin/www_bget?ko:K00844	Q56XE8	277	4.84918e-28	Hexokinase-4 OS=Arabidopsis thaliana GN=At3g20040 PE=1 SV=2	PF00349	Hexokinase	GO:0005985//GO:0006000//GO:0019872//GO:0005982//GO:0005975//GO:0006040//GO:0006012//GO:0016310//GO:0006096//GO:0006013//GO:0006094	sucrose metabolic process//fructose metabolic process//streptomycin biosynthetic process//starch metabolic process//carbohydrate metabolic process//amino sugar metabolic process//galactose metabolic process//phosphorylation//glycolysis//mannose metabolic process//gluconeogenesis	GO:0005524//GO:0016773//GO:0004396	ATP binding//phosphotransferase activity, alcohol group as acceptor//hexokinase activity	--	--	KOG1369	Hexokinase
comp45054_c0	263	--	--	--	--	--	--	--	--	--	--	--	--	--	--	--	--	--	--	--	--	--	--	--	--	--	--	--	--
comp237032_c0	344	218189852	EEC72279.1	123	1.07532e-06	hypothetical protein OsI_05444 [Oryza sativa Indica Group]	--	--	--	--	--	--	--	--	--	--	--	--	--	--	--	--	--	--	--	--	--	--	--
comp7226_c0	469	--	--	--	--	--	--	--	--	--	--	--	--	--	--	--	--	--	--	--	--	--	--	--	--	--	--	--	--
comp68323_c0	2350	224103487	XP_002313075.1	2571	0	predicted protein [Populus trichocarpa] >gi|222849483|gb|EEE87030.1| predicted protein [Populus trichocarpa]	--	--	--	--	--	K01897	ACSL, fadD	long-chain acyl-CoA synthetase	http://www.genome.jp/dbget-bin/www_bget?ko:K01897	Q9XIA9	2315	0	Long chain acyl-CoA synthetase 2 OS=Arabidopsis thaliana GN=LACS2 PE=2 SV=1	PF00501//PF02285//PF04505	AMP-binding enzyme//Cytochrome oxidase c subunit VIII//Interferon-induced transmembrane protein	GO:0006123//GO:0008152//GO:0050832//GO:0010143//GO:0006631//GO:0010311//GO:0001676//GO:0009607//GO:0015992//GO:0010025	mitochondrial electron transport, cytochrome c to oxygen//metabolic process//defense response to fungus//cutin biosynthetic process//fatty acid metabolic process//lateral root formation//long-chain fatty acid metabolic process//response to biotic stimulus//proton transport//wax biosynthetic process	GO:0003824//GO:0031957//GO:0004129//GO:0004467	catalytic activity//very long-chain fatty acid-CoA ligase activity//cytochrome-c oxidase activity//long-chain fatty acid-CoA ligase activity	GO:0016021//GO:0045277	integral to membrane//respiratory chain complex IV	KOG1256	Long-chain acyl-CoA synthetases (AMP-forming)
comp58983_c0	1340	224065288	XP_002301757.1	423	3.0559e-46	predicted protein [Populus trichocarpa] >gi|222843483|gb|EEE81030.1| predicted protein [Populus trichocarpa]	--	--	--	--	--	--	--	--	--	--	--	--	--	PF08496	Peptidase family S49 N-terminal	--	--	GO:0004252	serine-type endopeptidase activity	GO:0005886	plasma membrane	--	--
comp63676_c0	2610	225461957	XP_002266660.1	1815	0	PREDICTED: protein WEAK CHLOROPLAST MOVEMENT UNDER BLUE LIGHT 1 [Vitis vinifera]	359494202	XM_002266624.2	191	4.06062e-93	PREDICTED: Vitis vinifera protein WEAK CHLOROPLAST MOVEMENT UNDER BLUE LIGHT 1-like (LOC100263439), mRNA	--	--	--	--	Q9LVQ4	1347	4.12295e-173	WEB family protein At5g55860 OS=Arabidopsis thaliana GN=At5g55860 PE=2 SV=1	PF04111	Autophagy protein Apg6	GO:0006914	autophagy	--	--	GO:0005886	plasma membrane	--	--
comp53364_c0	446	18404102	NP_565844.1	249	2.16474e-24	zinc finger A20 and AN1 domain-containing stress-associated protein 4 [Arabidopsis thaliana] >gi|73921295|sp|Q9SJM6.1|SAP4_ARATH RecName: Full=Zinc finger A20 and AN1 domain-containing stress-associated protein 4; Short=AtSAP4 >gi|4510345|gb|AAD21434.1| expressed protein [Arabidopsis thaliana] >gi|21592464|gb|AAM64415.1| zinc finger-like protein [Arabidopsis thaliana] >gi|114050557|gb|ABI49428.1|…	--	--	--	--	--	--	--	--	--	Q9SJM6	249	1.46209e-25	Zinc finger A20 and AN1 domain-containing stress-associated protein 4 OS=Arabidopsis thaliana GN=SAP4 PE=1 SV=1	PF01428	AN1-like Zinc finger	--	--	GO:0008270//GO:0003677	zinc ion binding//DNA binding	GO:0005634	nucleus	KOG3173	Predicted Zn-finger protein
comp58303_c0	1426	225462041	XP_002274754.1	1603	0	PREDICTED: THO complex subunit 3 [Vitis vinifera] >gi|147789347|emb|CAN62349.1| hypothetical protein VITISV_004943 [Vitis vinifera] >gi|296089987|emb|CBI39806.3| unnamed protein product [Vitis vinifera]	460396901	XM_004243961.1	340	3.25826e-176	PREDICTED: Solanum lycopersicum THO complex subunit 3-like (LOC101265940), mRNA	K12880	THOC3	THO complex subunit 3	http://www.genome.jp/dbget-bin/www_bget?ko:K12880	Q29RH4	863	4.51332e-110	THO complex subunit 3 OS=Bos taurus GN=THOC3 PE=2 SV=1	PF00400//PF04053	WD domain, G-beta repeat//Coatomer WD associated region	GO:0006886//GO:0016192	intracellular protein transport//vesicle-mediated transport	GO:0005198//GO:0005515	structural molecule activity//protein binding	GO:0030117	membrane coat	KOG1407	WD40 repeat protein
comp41042_c0	577	--	--	--	--	--	--	--	--	--	--	--	--	--	--	--	--	--	--	--	--	--	--	--	--	--	--	--	--
comp66170_c0	2918	224058601	XP_002299560.1	162	9.11688e-15	predicted protein [Populus trichocarpa] >gi|222846818|gb|EEE84365.1| predicted protein [Populus trichocarpa]	--	--	--	--	--	--	--	--	--	--	--	--	--	--	--	--	--	--	--	--	--	--	--
comp43905_c0	433	--	--	--	--	--	--	--	--	--	--	--	--	--	--	--	--	--	--	--	--	--	--	--	--	--	--	--	--
comp64401_c0	1222	255545766	XP_002513943.1	1032	6.24312e-136	conserved hypothetical protein [Ricinus communis] >gi|223547029|gb|EEF48526.1| conserved hypothetical protein [Ricinus communis]	--	--	--	--	--	--	--	--	--	--	--	--	--	--	--	--	--	--	--	--	--	--	--
comp1425_c0	339	--	--	--	--	--	--	--	--	--	--	--	--	--	--	--	--	--	--	--	--	--	--	--	--	--	--	--	--
comp49506_c0	345	--	--	--	--	--	--	--	--	--	--	--	--	--	--	--	--	--	--	--	--	--	--	--	--	--	--	--	--
comp12932_c0	267	--	--	--	--	--	--	--	--	--	--	--	--	--	--	--	--	--	--	--	--	--	--	--	--	--	--	--	--
comp66762_c0	2335	--	--	--	--	--	--	--	--	--	--	--	--	--	--	--	--	--	--	--	--	--	--	--	--	--	--	--	--
comp11936_c0	203	--	--	--	--	--	--	--	--	--	--	--	--	--	--	--	--	--	--	--	--	--	--	--	--	--	--	--	--
comp33708_c0	421	--	--	--	--	--	--	--	--	--	--	--	--	--	--	--	--	--	--	--	--	--	--	--	--	--	--	--	--
comp1485_c0	344	--	--	--	--	--	--	--	--	--	--	--	--	--	--	--	--	--	--	--	--	--	--	--	--	--	--	--	--
comp41634_c1	239	--	--	--	--	--	--	--	--	--	--	--	--	--	--	--	--	--	--	--	--	--	--	--	--	--	--	--	--
comp4273_c0	265	--	--	--	--	--	--	--	--	--	--	--	--	--	--	--	--	--	--	--	--	--	--	--	--	--	--	--	--
comp335805_c0	233	--	--	--	--	--	--	--	--	--	--	--	--	--	--	--	--	--	--	--	--	--	--	--	--	--	--	--	--
comp38251_c0	268	--	--	--	--	--	--	--	--	--	--	--	--	--	--	--	--	--	--	--	--	--	--	--	--	--	--	--	--
comp544881_c0	206	238478527	NP_001154349.1	185	6.65804e-15	protein kinase domain-containing protein [Arabidopsis thaliana] >gi|259016409|sp|P0C5E2.2|Y1839_ARATH RecName: Full=Probable serine/threonine-protein kinase At1g18390; Flags: Precursor >gi|332191589|gb|AEE29710.1| protein kinase domain-containing protein [Arabidopsis thaliana]	--	--	--	--	--	--	--	--	--	P0C5E2	185	4.49691e-16	Probable serine/threonine-protein kinase At1g18390 OS=Arabidopsis thaliana GN=At1g18390 PE=1 SV=2	--	--	GO:0034976//GO:0010200//GO:0002679//GO:0010583//GO:0006984//GO:0009407//GO:0071216	response to endoplasmic reticulum stress//response to chitin//respiratory burst involved in defense response//response to cyclopentenone//ER-nucleus signaling pathway//toxin catabolic process//cellular response to biotic stimulus	GO:0004672	protein kinase activity	GO:0005886//GO:0005576	plasma membrane//extracellular region	--	--
comp204665_c0	773	255540443	XP_002511286.1	97	6.87562e-08	ribonucleoprotein, chloroplast, putative [Ricinus communis] >gi|223550401|gb|EEF51888.1| ribonucleoprotein, chloroplast, putative [Ricinus communis]	--	--	--	--	--	--	--	--	--	Q04836	113	3.18065e-09	31 kDa ribonucleoprotein, chloroplastic OS=Arabidopsis thaliana GN=RBP31 PE=1 SV=1	PF00076	RNA recognition motif. (a.k.a. RRM, RBD, or RNP domain)	--	--	GO:0003676	nucleic acid binding	--	--	--	--
comp57494_c0	576	255577047	XP_002529408.1	254	1.57389e-25	Hydrophobic protein OSR8, putative [Ricinus communis] >gi|223531156|gb|EEF33004.1| Hydrophobic protein OSR8, putative [Ricinus communis]	--	--	--	--	--	--	--	--	--	O82232	209	4.52455e-20	UPF0057 membrane protein At2g24040 OS=Arabidopsis thaliana GN=At2g24040 PE=2 SV=1	PF01679	Proteolipid membrane potential modulator	--	--	--	--	GO:0016021	integral to membrane	KOG1773	Stress responsive protein
comp524663_c0	221	--	--	--	--	--	--	--	--	--	--	--	--	--	--	--	--	--	--	--	--	--	--	--	--	--	--	--	--
comp48753_c0	1533	255547900	XP_002515007.1	858	1.73781e-106	3'-N-debenzoyl-2'-deoxytaxol N-benzoyltransferase, putative [Ricinus communis] >gi|223546058|gb|EEF47561.1| 3'-N-debenzoyl-2'-deoxytaxol N-benzoyltransferase, putative [Ricinus communis]	--	--	--	--	--	--	--	--	--	Q94FT4	557	5.46578e-63	Salutaridinol 7-O-acetyltransferase OS=Papaver somniferum GN=SALAT PE=1 SV=1	PF00623//PF02458	RNA polymerase Rpb1, domain 2//Transferase family	GO:0006144//GO:0006351//GO:0006206	purine nucleobase metabolic process//transcription, DNA-dependent//pyrimidine nucleobase metabolic process	GO:0003677//GO:0016747//GO:0003899//GO:0016740	DNA binding//transferase activity, transferring acyl groups other than amino-acyl groups//DNA-directed RNA polymerase activity//transferase activity	GO:0005730	nucleolus	--	--
comp46270_c1	218	--	--	--	--	--	--	--	--	--	--	--	--	--	--	--	--	--	--	--	--	--	--	--	--	--	--	--	--
comp400173_c0	202	--	--	--	--	--	--	--	--	--	--	--	--	--	--	--	--	--	--	--	--	--	--	--	--	--	--	--	--
comp5212_c0	305	--	--	--	--	--	--	--	--	--	--	--	--	--	--	--	--	--	--	--	--	--	--	--	--	--	--	--	--
comp472229_c0	319	--	--	--	--	--	--	--	--	--	--	--	--	--	--	--	--	--	--	--	--	--	--	--	--	--	--	--	--
comp61432_c1	711	224140425	XP_002323583.1	198	6.13052e-15	calcium dependent protein kinase 13 [Populus trichocarpa] >gi|222868213|gb|EEF05344.1| calcium dependent protein kinase 13 [Populus trichocarpa]	--	--	--	--	--	K13412	CPK	calcium-dependent protein kinase	http://www.genome.jp/dbget-bin/www_bget?ko:K13412	Q8W4I7	182	4.22935e-14	Calcium-dependent protein kinase 13 OS=Arabidopsis thaliana GN=CPK13 PE=1 SV=2	--	--	GO:0006468//GO:0016310//GO:0009069	protein phosphorylation//phosphorylation//serine family amino acid metabolic process	GO:0005524//GO:0005509//GO:0004674	ATP binding//calcium ion binding//protein serine/threonine kinase activity	GO:0005886	plasma membrane	--	--
comp56509_c0	442	--	--	--	--	--	--	--	--	--	--	--	--	--	--	--	--	--	--	--	--	--	--	--	--	--	--	--	--
comp464392_c0	244	--	--	--	--	--	--	--	--	--	--	--	--	--	--	--	--	--	--	--	--	--	--	--	--	--	--	--	--
comp11420_c0	540	255605099	XP_002538339.1	316	6.37262e-34	conserved hypothetical protein [Ricinus communis] >gi|223512664|gb|EEF24045.1| conserved hypothetical protein [Ricinus communis]	322394252	HQ874649.1	407	0	Ricinus communis mitochondrion, complete genome	--	--	--	--	--	--	--	--	--	--	--	--	--	--	--	--	--	--
comp69810_c0	218	--	--	--	--	--	--	--	--	--	--	--	--	--	--	--	--	--	--	--	--	--	--	--	--	--	--	--	--
comp569398_c0	203	--	--	--	--	--	--	--	--	--	--	--	--	--	--	--	--	--	--	--	--	--	--	--	--	--	--	--	--
comp55251_c0	738	357507585	XP_003624081.1	224	5.73358e-19	WRKY transcription factor [Medicago truncatula] >gi|355499096|gb|AES80299.1| WRKY transcription factor [Medicago truncatula]	--	--	--	--	--	K13425	WRKY22	WRKY transcription factor 22	http://www.genome.jp/dbget-bin/www_bget?ko:K13425	O04609	177	6.48471e-14	WRKY transcription factor 22 OS=Arabidopsis thaliana GN=WRKY22 PE=2 SV=1	PF03106	WRKY DNA -binding domain	GO:0006355	regulation of transcription, DNA-dependent	GO:0043565//GO:0003700	sequence-specific DNA binding//sequence-specific DNA binding transcription factor activity	GO:0005667	transcription factor complex	--	--
comp53655_c0	910	--	--	--	--	--	--	--	--	--	--	--	--	--	--	--	--	--	--	--	--	--	--	--	--	--	--	--	--
comp9006_c0	361	--	--	--	--	--	--	--	--	--	--	--	--	--	--	--	--	--	--	--	--	--	--	--	--	--	--	--	--
comp8042_c0	291	--	--	--	--	--	--	--	--	--	--	--	--	--	--	--	--	--	--	PF07694	5TMR of 5TMR-LYT	GO:0071555//GO:0016310//GO:0000160	cell wall organization//phosphorylation//phosphorelay signal transduction system	GO:0004673//GO:0000155	protein histidine kinase activity//phosphorelay sensor kinase activity	GO:0009365//GO:0016021	protein histidine kinase complex//integral to membrane	--	--
comp622776_c0	353	--	--	--	--	--	--	--	--	--	--	--	--	--	--	--	--	--	--	--	--	--	--	--	--	--	--	--	--
comp916323_c0	280	--	--	--	--	--	--	--	--	--	--	--	--	--	--	--	--	--	--	--	--	--	--	--	--	--	--	--	--
comp1184571_c0	232	--	--	--	--	--	--	--	--	--	--	--	--	--	--	--	--	--	--	--	--	--	--	--	--	--	--	--	--
comp58412_c0	593	343466189	AEM42988.1	309	9.31339e-31	glycosyltransferase [Siraitia grosvenorii]	--	--	--	--	--	K00737	MGAT3	beta-1,4-mannosyl-glycoprotein beta-1,4-N-acetylglucosaminyltransferase	http://www.genome.jp/dbget-bin/www_bget?ko:K00737	--	--	--	--	PF04724	Glycosyltransferase family 17	GO:0006487	protein N-linked glycosylation	GO:0003830	beta-1,4-mannosylglycoprotein 4-beta-N-acetylglucosaminyltransferase activity	GO:0016020	membrane	--	--
comp64602_c0	2270	356512161	XP_003524789.1	1218	2.51902e-157	PREDICTED: LOW QUALITY PROTEIN: probable calcium-activated outward-rectifying potassium channel 6-like [Glycine max]	--	--	--	--	--	K05389	KCNKF	potassium channel subfamily K, other eukaryote	http://www.genome.jp/dbget-bin/www_bget?ko:K05389	Q9SVV6	1011	2.06024e-127	Two-pore potassium channel 3 OS=Arabidopsis thaliana GN=TPK3 PE=2 SV=1	PF01925//PF13499//PF13405//PF13202//PF00520//PF00060//PF00036	Sulfite exporter TauE/SafE//EF-hand domain pair//EF-hand domain//EF hand//Ion transport protein//Ligand-gated ion channel//EF hand	GO:0007165//GO:0007268//GO:0006811//GO:0055085	signal transduction//synaptic transmission//ion transport//transmembrane transport	GO:0005234//GO:0005216//GO:0004970//GO:0005509	extracellular-glutamate-gated ion channel activity//ion channel activity//ionotropic glutamate receptor activity//calcium ion binding	GO:0016021//GO:0016020	integral to membrane//membrane	KOG1418	Tandem pore domain K+ channel
comp893336_c0	238	--	--	--	--	--	--	--	--	--	--	--	--	--	--	--	--	--	--	--	--	--	--	--	--	--	--	--	--
comp59407_c0	1130	351726836	NP_001236884.1	474	3.8632e-55	uncharacterized protein LOC100526985 [Glycine max] >gi|255631308|gb|ACU16021.1| unknown [Glycine max]	--	--	--	--	--	K07466	RFA1, RPA1, rpa	replication factor A1	http://www.genome.jp/dbget-bin/www_bget?ko:K07466	O49453	396	1.37157e-44	Uncharacterized protein At4g28440 OS=Arabidopsis thaliana GN=At4g28440 PE=1 SV=1	--	--	--	--	--	--	--	--	--	--
comp56003_c0	1132	147802498	CAN64161.1	594	1.62923e-70	hypothetical protein VITISV_040644 [Vitis vinifera]	--	--	--	--	--	--	--	--	--	Q3EC77	476	6.30759e-52	Probable methyltransferase PMT5 OS=Arabidopsis thaliana GN=At2g03480 PE=2 SV=2	PF03141	Putative S-adenosyl-L-methionine-dependent methyltransferase	GO:0032259	methylation	GO:0008168	methyltransferase activity	--	--	--	--
comp15049_c0	203	--	--	--	--	--	--	--	--	--	--	--	--	--	--	--	--	--	--	--	--	--	--	--	--	--	--	--	--
comp57460_c0	812	356571527	XP_003553928.1	1020	4.18527e-136	PREDICTED: ribonucleoside-diphosphate reductase small chain-like [Glycine max]	242095387	XM_002438139.1	150	7.61161e-71	Sorghum bicolor hypothetical protein, mRNA	K10808	RRM2	ribonucleoside-diphosphate reductase subunit M2	http://www.genome.jp/dbget-bin/www_bget?ko:K10808	P49730	998	5.62563e-134	Ribonucleoside-diphosphate reductase small chain OS=Nicotiana tabacum PE=2 SV=1	PF00268	Ribonucleotide reductase, small chain	GO:0009186//GO:0055114	deoxyribonucleoside diphosphate metabolic process//oxidation-reduction process	--	--	--	--	KOG1567	Ribonucleotide reductase, beta subunit
comp365641_c0	261	356555106	XP_003545879.1	185	2.06204e-14	PREDICTED: putative callose synthase 8-like [Glycine max]	--	--	--	--	--	K11000	CALS	callose synthase	http://www.genome.jp/dbget-bin/www_bget?ko:K11000	Q9LUD7	164	7.9408e-13	Putative callose synthase 8 OS=Arabidopsis thaliana GN=CALS8 PE=2 SV=2	--	--	--	--	--	--	--	--	--	--
comp747845_c0	224	--	--	--	--	--	--	--	--	--	--	--	--	--	--	--	--	--	--	--	--	--	--	--	--	--	--	--	--
comp899332_c0	253	--	--	--	--	--	--	--	--	--	--	--	--	--	--	--	--	--	--	--	--	--	--	--	--	--	--	--	--
comp10316_c0	232	--	--	--	--	--	--	--	--	--	--	--	--	--	--	--	--	--	--	--	--	--	--	--	--	--	--	--	--
comp64969_c0	1389	224056413	XP_002298844.1	1424	0	predicted protein [Populus trichocarpa] >gi|222846102|gb|EEE83649.1| predicted protein [Populus trichocarpa]	--	--	--	--	--	K12606	RCD1, CNOT9, CAF40	CCR4-NOT transcription complex subunit 9	http://www.genome.jp/dbget-bin/www_bget?ko:K12606	Q6P819	995	5.76951e-131	Cell differentiation protein RCD1 homolog OS=Xenopus tropicalis GN=rqcd1 PE=2 SV=1	--	--	--	--	--	--	--	--	KOG3036	Protein involved in cell differentiation/sexual development
comp51429_c1	527	255552404	XP_002517246.1	363	2.64109e-38	chromatin assembly factor I P60 subunit, putative [Ricinus communis] >gi|223543617|gb|EEF45146.1| chromatin assembly factor I P60 subunit, putative [Ricinus communis]	460408934	XM_004249848.1	62	4.00495e-22	PREDICTED: Solanum lycopersicum chromatin assembly factor 1 subunit FAS2-like (LOC101246300), mRNA	K10751	CHAF1B	chromatin assembly factor 1 subunit B	http://www.genome.jp/dbget-bin/www_bget?ko:K10751	Q9SXY1	341	2.87353e-36	Chromatin assembly factor 1 subunit FAS2 OS=Arabidopsis thaliana GN=FAS2 PE=1 SV=1	PF04053//PF00930//PF00400	Coatomer WD associated region//Dipeptidyl peptidase IV (DPP IV) N-terminal region//WD domain, G-beta repeat	GO:0016192//GO:0006886//GO:0006508	vesicle-mediated transport//intracellular protein transport//proteolysis	GO:0005515//GO:0005198	protein binding//structural molecule activity	GO:0030117//GO:0016020	membrane coat//membrane	KOG1009	Chromatin assembly complex 1 subunit B/CAC2 (contains WD40 repeats)
comp34554_c0	440	--	--	--	--	--	--	--	--	--	--	--	--	--	--	--	--	--	--	--	--	--	--	--	--	--	--	--	--
comp60628_c0	1588	255557827	XP_002519943.1	1245	2.51134e-163	cir, putative [Ricinus communis] >gi|223540989|gb|EEF42547.1| cir, putative [Ricinus communis]	195599745	EU947391.1	213	1.44447e-105	Zea mays clone 341956 mRNA sequence	K06066	CIR	CBF1 interacting corepressor	http://www.genome.jp/dbget-bin/www_bget?ko:K06066	Q8VZ67	1177	4.25677e-153	Uncharacterized zinc finger CCHC domain-containing protein At4g19190 OS=Arabidopsis thaliana GN=At4g19190 PE=2 SV=1	--	--	--	--	GO:0005488	binding	--	--	KOG3794	CBF1-interacting corepressor CIR and related proteins
comp509043_c0	255	255554008	XP_002518044.1	296	3.3199e-30	inorganic phosphate transporter, putative [Ricinus communis] >gi|223542640|gb|EEF44177.1| inorganic phosphate transporter, putative [Ricinus communis]	--	--	--	--	--	K08176	PHO84	MFS transporter, PHS family, inorganic phosphate transporter	http://www.genome.jp/dbget-bin/www_bget?ko:K08176	Q7X7V2	277	1.19653e-28	Probable inorganic phosphate transporter 1-5 OS=Oryza sativa subsp. japonica GN=PHT1-5 PE=2 SV=2	PF08115//PF00083	SFI toxin family//Sugar (and other) transporter	GO:0055085//GO:0009405//GO:0006817	transmembrane transport//pathogenesis//phosphate ion transport	GO:0005315//GO:0022857	inorganic phosphate transmembrane transporter activity//transmembrane transporter activity	GO:0005576//GO:0016021	extracellular region//integral to membrane	KOG0252	Inorganic phosphate transporter
comp539222_c0	236	--	--	--	--	--	--	--	--	--	--	--	--	--	--	--	--	--	--	--	--	--	--	--	--	--	--	--	--
comp31519_c0	399	--	--	--	--	--	--	--	--	--	--	--	--	--	--	--	--	--	--	--	--	--	--	--	--	--	--	--	--
comp9725_c0	238	--	--	--	--	--	--	--	--	--	--	--	--	--	--	--	--	--	--	--	--	--	--	--	--	--	--	--	--
comp53580_c2	445	356552336	XP_003544524.1	344	1.24542e-36	PREDICTED: pollen-specific protein SF21-like [Glycine max]	--	--	--	--	--	--	--	--	--	O23969	252	8.44026e-25	Pollen-specific protein SF21 OS=Helianthus annuus GN=SF21 PE=2 SV=1	--	--	--	--	--	--	--	--	--	--
comp9179_c0	568	--	--	--	--	--	--	--	--	--	--	--	--	--	--	--	--	--	--	--	--	--	--	--	--	--	--	--	--
comp53728_c0	504	--	--	--	--	--	--	--	--	--	--	--	--	--	--	--	--	--	--	PF02088	Ornatin	GO:0007155//GO:0030193	cell adhesion//regulation of blood coagulation	--	--	GO:0005576	extracellular region	--	--
comp418_c0	289	--	--	--	--	--	--	--	--	--	--	--	--	--	--	--	--	--	--	--	--	--	--	--	--	--	--	--	--
comp187200_c0	798	224088497	XP_002335092.1	174	7.57462e-12	predicted protein [Populus trichocarpa] >gi|222832803|gb|EEE71280.1| predicted protein [Populus trichocarpa]	--	--	--	--	--	--	--	--	--	Q91DM0	168	4.96609e-12	Genome polyprotein OS=Petunia vein clearing virus (isolate Shepherd) PE=3 SV=1	--	--	--	--	--	--	--	--	--	--
comp49368_c0	459	--	--	--	--	--	--	--	--	--	--	--	--	--	--	--	--	--	--	--	--	--	--	--	--	--	--	--	--
comp892394_c0	208	--	--	--	--	--	--	--	--	--	--	--	--	--	--	--	--	--	--	--	--	--	--	--	--	--	--	--	--
comp725546_c0	353	224062387	XP_002300826.1	380	2.96623e-41	predicted protein [Populus trichocarpa] >gi|222842552|gb|EEE80099.1| predicted protein [Populus trichocarpa]	--	--	--	--	--	--	--	--	--	Q9LR47	283	1.11452e-28	Type I inositol 1,4,5-trisphosphate 5-phosphatase CVP2 OS=Arabidopsis thaliana GN=CVP2 PE=1 SV=2	--	--	GO:0046854	phosphatidylinositol phosphorylation	--	--	--	--	KOG0566	Inositol-1,4,5-triphosphate 5-phosphatase (synaptojanin), INP51/INP52/INP53 family
comp46163_c0	423	156353835	XP_001623116.1	139	9.00237e-09	predicted protein [Nematostella vectensis] >gi|156209778|gb|EDO31016.1| predicted protein [Nematostella vectensis]	--	--	--	--	--	--	--	--	--	--	--	--	--	PF04554	Extensin-like region	GO:0009664//GO:0042546	plant-type cell wall organization//cell wall biogenesis	GO:0005199	structural constituent of cell wall	GO:0005618	cell wall	--	--
comp617542_c0	278	--	--	--	--	--	--	--	--	--	--	--	--	--	--	--	--	--	--	--	--	--	--	--	--	--	--	--	--
comp52343_c0	1087	356550111	XP_003543433.1	1175	1.19259e-155	PREDICTED: fatty acyl-CoA reductase 3-like isoform 1 [Glycine max]	--	--	--	--	--	K13356	FAR	fatty acyl-CoA reductase	http://www.genome.jp/dbget-bin/www_bget?ko:K13356	Q93ZB9	1073	1.83668e-141	Fatty acyl-CoA reductase 3 OS=Arabidopsis thaliana GN=FAR3 PE=2 SV=1	PF01370//PF04321//PF01073//PF02719//PF00106	NAD dependent epimerase/dehydratase family//RmlD substrate binding domain//3-beta hydroxysteroid dehydrogenase/isomerase family//Polysaccharide biosynthesis protein//short chain dehydrogenase	GO:0055114//GO:0045226//GO:0009058//GO:0030639//GO:0008209//GO:0044237//GO:0008207//GO:0019872//GO:0008152//GO:0009225//GO:0008210//GO:0009117//GO:0006694	oxidation-reduction process//extracellular polysaccharide biosynthetic process//biosynthetic process//polyketide biosynthetic process//androgen metabolic process//cellular metabolic process//C21-steroid hormone metabolic process//streptomycin biosynthetic process//metabolic process//nucleotide-sugar metabolic process//estrogen metabolic process//nucleotide metabolic process//steroid biosynthetic …	GO:0016491//GO:0050662//GO:0016616//GO:0003824//GO:0003854//GO:0008831	oxidoreductase activity//coenzyme binding//oxidoreductase activity, acting on the CH-OH group of donors, NAD or NADP as acceptor//catalytic activity//3-beta-hydroxy-delta5-steroid dehydrogenase activity//dTDP-4-dehydrorhamnose reductase activity	--	--	KOG1221	Acyl-CoA reductase
comp51700_c0	548	--	--	--	--	--	--	--	--	--	--	--	--	--	--	--	--	--	--	--	--	--	--	--	--	--	--	--	--
comp30240_c0	574	356534091	XP_003535591.1	379	4.11872e-39	PREDICTED: pentatricopeptide repeat-containing protein At5g52850, chloroplastic-like [Glycine max]	--	--	--	--	--	--	--	--	--	Q9FLX6	279	9.32929e-27	Pentatricopeptide repeat-containing protein At5g52850, chloroplastic OS=Arabidopsis thaliana GN=PCMP-H31 PE=2 SV=1	--	--	--	--	--	--	--	--	--	--
comp530806_c0	341	--	--	--	--	--	--	--	--	--	--	--	--	--	--	--	--	--	--	--	--	--	--	--	--	--	--	--	--
comp66921_c0	3852	224118382	XP_002317805.1	848	1.41458e-118	predicted protein [Populus trichocarpa] >gi|222858478|gb|EEE96025.1| predicted protein [Populus trichocarpa]	--	--	--	--	--	--	--	--	--	--	--	--	--	PF00400//PF04687	WD domain, G-beta repeat//Microvirus H protein (pilot protein)	GO:0046718	viral entry into host cell	GO:0005515	protein binding	GO:0019028	viral capsid	--	--
comp49859_c0	262	--	--	--	--	--	--	--	--	--	--	--	--	--	--	--	--	--	--	--	--	--	--	--	--	--	--	--	--
comp54673_c0	723	225443888	XP_002277769.1	149	6.37454e-10	PREDICTED: protein TIFY 5A [Vitis vinifera] >gi|147805843|emb|CAN62787.1| hypothetical protein VITISV_033493 [Vitis vinifera] >gi|297740737|emb|CBI30919.3| unnamed protein product [Vitis vinifera]	--	--	--	--	--	--	--	--	--	--	--	--	--	--	--	--	--	--	--	--	--	--	--
comp30773_c0	528	--	--	--	--	--	--	--	--	--	--	--	--	--	--	--	--	--	--	--	--	--	--	--	--	--	--	--	--
comp55691_c0	2148	225453356	XP_002271886.1	1605	0	PREDICTED: retinoblastoma-binding protein 5-like [Vitis vinifera]	--	--	--	--	--	K14961	RBBP5, SWD1, CPS50	COMPASS component SWD1	http://www.genome.jp/dbget-bin/www_bget?ko:K14961	Q8BX09	603	3.00412e-67	Retinoblastoma-binding protein 5 OS=Mus musculus GN=Rbbp5 PE=1 SV=2	PF00400//PF07174	WD domain, G-beta repeat//Fibronectin-attachment protein (FAP)	--	--	GO:0005515//GO:0050840	protein binding//extracellular matrix binding	GO:0005576	extracellular region	KOG1273	WD40 repeat protein
comp61515_c2	700	255581449	XP_002531532.1	1029	3.05611e-135	inorganic phosphate transporter, putative [Ricinus communis] >gi|223528849|gb|EEF30851.1| inorganic phosphate transporter, putative [Ricinus communis]	205277479	AP010874.1	37	4.26991e-08	Lotus japonicus genomic DNA, clone: LjB14J02, BM2121	K08176	PHO84	MFS transporter, PHS family, inorganic phosphate transporter	http://www.genome.jp/dbget-bin/www_bget?ko:K08176	Q8GYF4	960	8.02373e-126	Probable inorganic phosphate transporter 1-5 OS=Arabidopsis thaliana GN=PHT1-5 PE=2 SV=2	PF02687//PF07690//PF00083//PF00060	FtsX-like permease family//Major Facilitator Superfamily//Sugar (and other) transporter//Ligand-gated ion channel	GO:0007165//GO:0007268//GO:0055085//GO:0006811//GO:0006817	signal transduction//synaptic transmission//transmembrane transport//ion transport//phosphate ion transport	GO:0005315//GO:0005234//GO:0004970//GO:0022857	inorganic phosphate transmembrane transporter activity//extracellular-glutamate-gated ion channel activity//ionotropic glutamate receptor activity//transmembrane transporter activity	GO:0016020//GO:0016021	membrane//integral to membrane	KOG0252	Inorganic phosphate transporter
comp46523_c0	359	--	--	--	--	--	--	--	--	--	--	--	--	--	--	--	--	--	--	--	--	--	--	--	--	--	--	--	--
comp12253_c0	281	--	--	--	--	--	--	--	--	--	--	--	--	--	--	--	--	--	--	--	--	--	--	--	--	--	--	--	--
comp3253_c0	378	--	--	--	--	--	--	--	--	--	--	--	--	--	--	--	--	--	--	--	--	--	--	--	--	--	--	--	--
comp775682_c0	255	--	--	--	--	--	--	--	--	--	--	--	--	--	--	--	--	--	--	--	--	--	--	--	--	--	--	--	--
comp46548_c0	997	--	--	--	--	--	--	--	--	--	--	--	--	--	--	--	--	--	--	--	--	--	--	--	--	--	--	--	--
comp379657_c0	333	--	--	--	--	--	403311548	JX463295.1	88	8.59589e-37	Glycine max mitochondrion, complete genome	--	--	--	--	--	--	--	--	--	--	--	--	--	--	--	--	--	--
comp59792_c0	1381	225446995	XP_002266937.1	650	1.30264e-78	PREDICTED: fasciclin-like arabinogalactan protein 7 isoform 2 [Vitis vinifera] >gi|225446997|ref|XP_002266986.1| PREDICTED: fasciclin-like arabinogalactan protein 7 isoform 3 [Vitis vinifera] >gi|225446999|ref|XP_002266893.1| PREDICTED: fasciclin-like arabinogalactan protein 7 isoform 1 [Vitis vinifera] >gi|147823112|emb|CAN73020.1| hypothetical protein VITISV_004046 [Vitis vinifera]	--	--	--	--	--	--	--	--	--	Q9SJ81	605	3.03249e-73	Fasciclin-like arabinogalactan protein 7 OS=Arabidopsis thaliana GN=FLA7 PE=1 SV=1	--	--	--	--	--	--	GO:0046658	anchored to plasma membrane	--	--
comp40644_c0	320	--	--	--	--	--	--	--	--	--	--	--	--	--	--	--	--	--	--	--	--	--	--	--	--	--	--	--	--
comp520802_c0	249	30699338	NP_177980.2	163	3.44614e-12	NAD(H) kinase 3 [Arabidopsis thaliana] >gi|75276303|sp|Q500Y9.1|NADHK_ARATH RecName: Full=NADH kinase; Short=AtNADK-3 >gi|63025184|gb|AAY27065.1| At1g78590 [Arabidopsis thaliana] >gi|193885167|gb|ACF28397.1| At1g78590 [Arabidopsis thaliana] >gi|332198003|gb|AEE36124.1| NAD(H) kinase 3 [Arabidopsis thaliana]	--	--	--	--	--	--	--	--	--	Q500Y9	163	2.32756e-13	NADH kinase OS=Arabidopsis thaliana GN=NADK3 PE=1 SV=1	PF02537	CrcB-like protein	GO:0046497//GO:0006741//GO:0006769	nicotinate nucleotide metabolic process//NADP biosynthetic process//nicotinamide metabolic process	GO:0003951//GO:0042736	NAD+ kinase activity//NADH kinase activity	GO:0005829//GO:0016021	cytosol//integral to membrane	--	--
comp349429_c0	514	--	--	--	--	--	--	--	--	--	--	--	--	--	--	--	--	--	--	--	--	--	--	--	--	--	--	--	--
comp302270_c0	235	--	--	--	--	--	--	--	--	--	--	--	--	--	--	--	--	--	--	--	--	--	--	--	--	--	--	--	--
comp29295_c0	386	297740387	CBI30569.3	183	1.99448e-14	unnamed protein product [Vitis vinifera]	--	--	--	--	--	--	--	--	--	Q9LZ56	178	1.20489e-14	Dof zinc finger protein DOF5.1 OS=Arabidopsis thaliana GN=DOF5.1 PE=2 SV=1	PF02701//PF03811	Dof domain, zinc finger//InsA N-terminal domain	GO:0006313//GO:0006355	transposition, DNA-mediated//regulation of transcription, DNA-dependent	GO:0003677	DNA binding	--	--	--	--
comp66314_c0	686	--	--	--	--	--	--	--	--	--	--	--	--	--	--	--	--	--	--	--	--	--	--	--	--	--	--	--	--
comp330095_c0	615	255547616	XP_002514865.1	370	1.00368e-53	protein binding protein, putative [Ricinus communis] >gi|223545916|gb|EEF47419.1| protein binding protein, putative [Ricinus communis]	--	--	--	--	--	K07195	EXOC7, EXO70	exocyst complex component 7	http://www.genome.jp/dbget-bin/www_bget?ko:K07195	O54922	133	5.26621e-08	Exocyst complex component 7 OS=Rattus norvegicus GN=Exoc7 PE=2 SV=1	PF03081	Exo70 exocyst complex subunit	GO:0006887	exocytosis	--	--	GO:0000145	exocyst	--	--
comp49385_c0	334	--	--	--	--	--	--	--	--	--	--	--	--	--	--	--	--	--	--	PF08172	CASP C terminal	GO:0006891	intra-Golgi vesicle-mediated transport	--	--	GO:0030173	integral to Golgi membrane	--	--
comp32848_c0	247	--	--	--	--	--	--	--	--	--	--	--	--	--	--	--	--	--	--	--	--	--	--	--	--	--	--	--	--
comp530961_c0	236	--	--	--	--	--	--	--	--	--	--	--	--	--	--	--	--	--	--	--	--	--	--	--	--	--	--	--	--
comp51039_c0	218	--	--	--	--	--	--	--	--	--	--	--	--	--	--	--	--	--	--	--	--	--	--	--	--	--	--	--	--
comp11773_c0	269	--	--	--	--	--	--	--	--	--	--	--	--	--	--	--	--	--	--	--	--	--	--	--	--	--	--	--	--
comp51723_c1	528	224117200	XP_002317506.1	319	1.32245e-34	predicted protein [Populus trichocarpa] >gi|222860571|gb|EEE98118.1| predicted protein [Populus trichocarpa]	--	--	--	--	--	K10418	DYNLL	dynein light chain LC8-type	http://www.genome.jp/dbget-bin/www_bget?ko:K10418	Q86A88	165	8.45508e-14	Dynein light chain, cytoplasmic OS=Dictyostelium discoideum GN=dlcB PE=3 SV=1	PF01221	Dynein light chain type 1	GO:0007017	microtubule-based process	--	--	GO:0005875	microtubule associated complex	KOG3430	Dynein light chain type 1
comp77869_c0	446	296089364	CBI39136.3	209	4.12171e-18	unnamed protein product [Vitis vinifera]	--	--	--	--	--	K05279	E2.1.1.76	flavonol 3-O-methyltransferase	http://www.genome.jp/dbget-bin/www_bget?ko:K05279	P28002	173	6.78265e-14	Caffeic acid 3-O-methyltransferase OS=Medicago sativa PE=1 SV=1	PF00891	O-methyltransferase	--	--	GO:0008171	O-methyltransferase activity	--	--	--	--
comp66122_c3	453	150247187	ABR67433.1	136	4.27887e-09	beta-tubulin 8 [Populus tremuloides]	554862356	XM_005941208.1	75	2.0205e-29	PREDICTED: Haplochromis burtoni tubulin beta chain-like (LOC102288730), mRNA	--	--	--	--	P07436	138	5.06374e-09	Tubulin beta-1 chain OS=Physarum polycephalum GN=BETA PE=1 SV=4	--	--	--	--	--	--	--	--	KOG1375	Beta tubulin
comp59852_c1	747	--	--	--	--	--	--	--	--	--	--	--	--	--	--	--	--	--	--	--	--	--	--	--	--	--	--	--	--
comp64703_c0	1212	359480613	XP_002271740.2	834	9.84166e-107	PREDICTED: adenylyl-sulfate kinase 1, chloroplastic-like [Vitis vinifera] >gi|296087310|emb|CBI33684.3| unnamed protein product [Vitis vinifera]	145359973	NM_127039.3	176	4.05125e-85	Arabidopsis thaliana adenylyl-sulfate kinase 1 mRNA, complete cds	K00860	cysC	adenylylsulfate kinase	http://www.genome.jp/dbget-bin/www_bget?ko:K00860	Q43295	826	1.29455e-106	Adenylyl-sulfate kinase 1, chloroplastic OS=Arabidopsis thaliana GN=AKN1 PE=1 SV=1	PF00437//PF01695//PF01583//PF06068//PF06414//PF00910//PF03193//PF05970//PF00005//PF00448//PF03266	Type II/IV secretion system protein//IstB-like ATP binding protein//Adenylylsulphate kinase//TIP49 C-terminus//Zeta toxin//RNA helicase//Protein of unknown function, DUF258//PIF1-like helicase//ABC transporter//SRP54-type protein, GTPase domain//NTPase	GO:0006614//GO:0000103//GO:0006281//GO:0000723//GO:0016310//GO:0006810//GO:0070814//GO:0006144	SRP-dependent cotranslational protein targeting to membrane//sulfate assimilation//DNA repair//telomere maintenance//phosphorylation//transport//hydrogen sulfide biosynthetic process//purine nucleobase metabolic process	GO:0016301//GO:0004020//GO:0003724//GO:0003723//GO:0003678//GO:0005524//GO:0016887//GO:0005525//GO:0003924	kinase activity//adenylylsulfate kinase activity//RNA helicase activity//RNA binding//DNA helicase activity//ATP binding//ATPase activity//GTP binding//GTPase activity	GO:0005657	replication fork	KOG0635	Adenosine 5'-phosphosulfate kinase
comp57121_c0	825	225433902	XP_002265598.1	721	3.92348e-93	PREDICTED: peptidyl-prolyl cis-trans isomerase E [Vitis vinifera] >gi|297743796|emb|CBI36679.3| unnamed protein product [Vitis vinifera]	242382527	FP091769.1	254	1.18955e-128	Phyllostachys edulis cDNA clone: bphylf047e19, full insert sequence	--	--	--	--	Q5R723	308	2.22863e-31	Peptidyl-prolyl cis-trans isomerase E OS=Pongo abelii GN=PPIE PE=2 SV=1	PF00076	RNA recognition motif. (a.k.a. RRM, RBD, or RNP domain)	--	--	GO:0003676//GO:0000166	nucleic acid binding//nucleotide binding	--	--	KOG0111	Cyclophilin-type peptidyl-prolyl cis-trans isomerase
comp68553_c0	214	--	--	--	--	--	--	--	--	--	--	--	--	--	--	--	--	--	--	--	--	--	--	--	--	--	--	--	--
comp40682_c0	242	225430654	XP_002268225.1	225	8.58358e-20	PREDICTED: protein PIR-like [Vitis vinifera]	--	--	--	--	--	K05749	CYFIP	cytoplasmic FMR1 interacting protein	http://www.genome.jp/dbget-bin/www_bget?ko:K05749	Q5S2C3	209	6.21041e-19	Protein PIR OS=Arabidopsis thaliana GN=PIR PE=1 SV=2	--	--	--	--	--	--	--	--	KOG3534	p53 inducible protein PIR121
comp2159_c0	419	--	--	--	--	--	--	--	--	--	--	--	--	--	--	--	--	--	--	--	--	--	--	--	--	--	--	--	--
comp51754_c0	247	--	--	--	--	--	--	--	--	--	--	--	--	--	--	--	--	--	--	--	--	--	--	--	--	--	--	--	--
comp39301_c0	565	297743145	CBI36012.3	168	3.25031e-12	unnamed protein product [Vitis vinifera]	359482875	XM_002282460.2	48	2.6142e-14	PREDICTED: Vitis vinifera putative mediator of RNA polymerase II transcription subunit 6-like (LOC100253150), mRNA	K15128	MED6	mediator of RNA polymerase II transcription subunit 6	http://www.genome.jp/dbget-bin/www_bget?ko:K15128	--	--	--	--	--	--	--	--	--	--	--	--	--	--
comp522959_c0	222	--	--	--	--	--	--	--	--	--	--	--	--	--	--	--	--	--	--	--	--	--	--	--	--	--	--	--	--
comp43680_c0	506	--	--	--	--	--	--	--	--	--	--	--	--	--	--	--	--	--	--	--	--	--	--	--	--	--	--	--	--
comp14308_c0	236	--	--	--	--	--	--	--	--	--	--	--	--	--	--	--	--	--	--	--	--	--	--	--	--	--	--	--	--
comp43498_c0	353	--	--	--	--	--	--	--	--	--	--	--	--	--	--	--	--	--	--	--	--	--	--	--	--	--	--	--	--
comp378631_c0	212	--	--	--	--	--	--	--	--	--	--	--	--	--	--	--	--	--	--	PF01773	Na+ dependent nucleoside transporter N-terminus	GO:0006810//GO:0015858//GO:0006812	transport//nucleoside transport//cation transport	GO:0005415	nucleoside:sodium symporter activity	GO:0016020	membrane	--	--
comp67070_c0	2595	359480065	XP_002269446.2	1385	5.91251e-179	PREDICTED: tyrosine decarboxylase 1-like [Vitis vinifera]	514726824	XM_004956021.1	131	9.1174e-60	PREDICTED: Setaria italica tyrosine decarboxylase 1-like (LOC101770354), mRNA	--	--	--	--	Q8RY79	1334	1.84195e-173	Tyrosine decarboxylase 1 OS=Arabidopsis thaliana GN=ELI5 PE=2 SV=1	PF00282//PF00266//PF01212	Pyridoxal-dependent decarboxylase conserved domain//Aminotransferase class-V//Beta-eliminating lyase	GO:0006520//GO:0008152//GO:0019752	cellular amino acid metabolic process//metabolic process//carboxylic acid metabolic process	GO:0016831//GO:0016829//GO:0030170	carboxy-lyase activity//lyase activity//pyridoxal phosphate binding	--	--	KOG0629	Glutamate decarboxylase and related proteins
comp34631_c0	215	--	--	--	--	--	--	--	--	--	--	--	--	--	--	--	--	--	--	PF05443	ROS/MUCR transcriptional regulator protein	GO:0006355	regulation of transcription, DNA-dependent	GO:0008270//GO:0003677	zinc ion binding//DNA binding	--	--	--	--
comp54010_c0	1385	--	--	--	--	--	--	--	--	--	--	--	--	--	--	--	--	--	--	PF07475//PF05983	HPr Serine kinase C-terminal domain//MED7 protein	GO:0006109//GO:0006357//GO:0000160//GO:0016310	regulation of carbohydrate metabolic process//regulation of transcription from RNA polymerase II promoter//phosphorelay signal transduction system//phosphorylation	GO:0005524//GO:0001104//GO:0000155//GO:0004672	ATP binding//RNA polymerase II transcription cofactor activity//phosphorelay sensor kinase activity//protein kinase activity	GO:0009365//GO:0016592	protein histidine kinase complex//mediator complex	--	--
comp2856_c0	216	--	--	--	--	--	--	--	--	--	--	--	--	--	--	--	--	--	--	--	--	--	--	--	--	--	--	--	--
comp4849_c0	265	--	--	--	--	--	--	--	--	--	--	--	--	--	--	--	--	--	--	--	--	--	--	--	--	--	--	--	--
comp44416_c0	417	--	--	--	--	--	--	--	--	--	--	--	--	--	--	--	--	--	--	--	--	--	--	--	--	--	--	--	--
comp57380_c1	359	296086337	CBI31778.3	572	1.66019e-68	unnamed protein product [Vitis vinifera]	225446898	XM_002284067.1	145	1.92374e-68	PREDICTED: Vitis vinifera DEAD-box ATP-dependent RNA helicase 53-like (LOC100250610), mRNA	--	--	--	--	Q9LUW5	541	6.62456e-65	DEAD-box ATP-dependent RNA helicase 53 OS=Arabidopsis thaliana GN=RH53 PE=2 SV=1	PF00271	Helicase conserved C-terminal domain	--	--	GO:0004386//GO:0003676//GO:0005524	helicase activity//nucleic acid binding//ATP binding	--	--	KOG0331	ATP-dependent RNA helicase
comp59811_c0	2646	255564723	XP_002523356.1	553	1.63344e-59	conserved hypothetical protein [Ricinus communis] >gi|223537444|gb|EEF39072.1| conserved hypothetical protein [Ricinus communis]	242058356	XM_002458279.1	73	1.62353e-27	Sorghum bicolor hypothetical protein, mRNA	--	--	--	--	Q9M365	190	7.1015e-14	Probable F-box protein At3g61730 OS=Arabidopsis thaliana GN=RMF PE=1 SV=2	PF00240	Ubiquitin family	--	--	GO:0005515	protein binding	--	--	KOG2827	Uncharacterized conserved protein
comp32191_c0	289	--	--	--	--	--	--	--	--	--	--	--	--	--	--	--	--	--	--	--	--	--	--	--	--	--	--	--	--
comp357442_c0	226	--	--	--	--	--	--	--	--	--	--	--	--	--	--	--	--	--	--	--	--	--	--	--	--	--	--	--	--
comp21666_c0	441	--	--	--	--	--	--	--	--	--	--	--	--	--	--	--	--	--	--	--	--	--	--	--	--	--	--	--	--
comp60918_c0	1107	297741557	CBI32689.3	726	3.21096e-92	unnamed protein product [Vitis vinifera]	242090800	XM_002441188.1	238	1.26309e-119	Sorghum bicolor hypothetical protein, mRNA	K02973	RP-S23e, RPS23	small subunit ribosomal protein S23e	http://www.genome.jp/dbget-bin/www_bget?ko:K02973	Q9M5Z9	712	6.51597e-92	40S ribosomal protein S23 OS=Euphorbia esula GN=RPS23 PE=2 SV=1	PF00164	Ribosomal protein S12/S23	GO:0042254//GO:0006412	ribosome biogenesis//translation	GO:0003735	structural constituent of ribosome	GO:0005622//GO:0005840	intracellular//ribosome	KOG1749	40S ribosomal protein S23
comp55418_c0	1201	--	--	--	--	--	--	--	--	--	--	--	--	--	--	--	--	--	--	--	--	--	--	--	--	--	--	--	--
comp751119_c0	244	--	--	--	--	--	--	--	--	--	--	--	--	--	--	--	--	--	--	--	--	--	--	--	--	--	--	--	--
comp65493_c0	1731	118481011	ABK92459.1	528	1.27091e-59	unknown [Populus trichocarpa]	--	--	--	--	--	K01803	TPI, tpiA	triosephosphate isomerase (TIM)	http://www.genome.jp/dbget-bin/www_bget?ko:K01803	P12863	500	1.05215e-56	Triosephosphate isomerase, cytosolic OS=Zea mays PE=3 SV=3	PF00121//PF03931	Triosephosphate isomerase//Skp1 family, tetramerisation domain	GO:0006511//GO:0050896//GO:0006000//GO:0006020//GO:0015976//GO:0046486//GO:0006096//GO:0008152//GO:0006013//GO:0006094	ubiquitin-dependent protein catabolic process//response to stimulus//fructose metabolic process//inositol metabolic process//carbon utilization//glycerolipid metabolic process//glycolysis//metabolic process//mannose metabolic process//gluconeogenesis	GO:0003824//GO:0004807	catalytic activity//triose-phosphate isomerase activity	GO:0043231//GO:0044444	intracellular membrane-bounded organelle//cytoplasmic part	KOG1643	Triosephosphate isomerase
comp61524_c0	1923	225442902	XP_002263600.1	1016	4.09196e-130	PREDICTED: uncharacterized protein LOC100266426 [Vitis vinifera] >gi|147865235|emb|CAN81953.1| hypothetical protein VITISV_014018 [Vitis vinifera]	--	--	--	--	--	K10903	HUS1	HUS1 checkpoint protein	http://www.genome.jp/dbget-bin/www_bget?ko:K10903	O60921	152	1.59747e-09	Checkpoint protein HUS1 OS=Homo sapiens GN=HUS1 PE=1 SV=1	PF04005	Hus1-like protein	GO:0006974//GO:0000077//GO:0006281	response to DNA damage stimulus//DNA damage checkpoint//DNA repair	--	--	GO:0030896//GO:0043232//GO:0031981	checkpoint clamp complex//intracellular non-membrane-bounded organelle//nuclear lumen	KOG3999	Checkpoint 9-1-1 complex, HUS1 component
comp656791_c0	274	--	--	--	--	--	--	--	--	--	--	--	--	--	--	--	--	--	--	--	--	--	--	--	--	--	--	--	--
comp53190_c0	836	15222633	NP_176598.1	619	1.65953e-77	Disease resistance-responsive (dirigent-like protein) family protein [Arabidopsis thaliana] >gi|6692115|gb|AAF24580.1|AC007764_22 F22C12.8 [Arabidopsis thaliana] >gi|34365595|gb|AAQ65109.1| At1g64160 [Arabidopsis thaliana] >gi|51968652|dbj|BAD43018.1| putative dirigent protein [Arabidopsis thaliana] >gi|51971673|dbj|BAD44501.1| putative dirigent protein [Arabidopsis thaliana] >gi|332196082|gb|AEE…	--	--	--	--	--	--	--	--	--	P13240	405	1.40159e-46	Disease resistance response protein 206 OS=Pisum sativum GN=PI206 PE=2 SV=2	--	--	GO:0006952//GO:1901599	defense response//(-)-pinoresinol biosynthetic process	GO:0042349	guiding stereospecific synthesis activity	GO:0005576	extracellular region	--	--
comp30559_c0	270	--	--	--	--	--	--	--	--	--	--	--	--	--	--	--	--	--	--	PF02892	BED zinc finger	--	--	GO:0003677	DNA binding	--	--	--	--
comp69640_c0	4955	225469045	XP_002267070.1	3404	0	PREDICTED: uncharacterized protein LOC100245966 [Vitis vinifera]	--	--	--	--	--	--	--	--	--	--	--	--	--	PF14554//PF00931//PF07475//PF13676	VEGF heparin-binding domain//NB-ARC domain//HPr Serine kinase C-terminal domain//TIR domain	GO:0006109//GO:0016310//GO:0000160//GO:0007165	regulation of carbohydrate metabolic process//phosphorylation//phosphorelay signal transduction system//signal transduction	GO:0008201//GO:0005524//GO:0005515//GO:0000155//GO:0043531//GO:0004672	heparin binding//ATP binding//protein binding//phosphorelay sensor kinase activity//ADP binding//protein kinase activity	GO:0009365	protein histidine kinase complex	--	--
comp54407_c0	531	225427754	XP_002267001.1	132	1.75324e-07	PREDICTED: uncharacterized protein LOC100243531 [Vitis vinifera]	--	--	--	--	--	--	--	--	--	--	--	--	--	--	--	--	--	--	--	--	--	--	--
comp49130_c0	428	358349006	XP_003638531.1	182	1.66274e-15	hypothetical protein MTR_136s0004 [Medicago truncatula] >gi|355504466|gb|AES85669.1| hypothetical protein MTR_136s0004 [Medicago truncatula]	--	--	--	--	--	--	--	--	--	--	--	--	--	--	--	--	--	--	--	--	--	--	--
comp39098_c0	289	--	--	--	--	--	--	--	--	--	--	--	--	--	--	--	--	--	--	PF05531	Nucleopolyhedrovirus P10 protein	--	--	--	--	GO:0019028	viral capsid	--	--
comp31235_c0	206	357481381	XP_003610976.1	134	5.44826e-09	hypothetical protein MTR_5g009130 [Medicago truncatula] >gi|355512311|gb|AES93934.1| hypothetical protein MTR_5g009130 [Medicago truncatula]	--	--	--	--	--	--	--	--	--	--	--	--	--	--	--	--	--	--	--	--	--	--	--
comp611916_c0	204	--	--	--	--	--	--	--	--	--	--	--	--	--	--	--	--	--	--	--	--	--	--	--	--	--	--	--	--
comp30580_c0	449	--	--	--	--	--	--	--	--	--	--	--	--	--	--	--	--	--	--	--	--	--	--	--	--	--	--	--	--
comp69472_c0	3947	255573224	XP_002527541.1	3531	0	histidine kinase 1, 2, 3 plant, putative [Ricinus communis] >gi|223533091|gb|EEF34850.1| histidine kinase 1, 2, 3 plant, putative [Ricinus communis]	255581801	XM_002531656.1	63	8.81093e-22	Ricinus communis histidine kinase 1, 2, 3 plant, putative, mRNA	K14489	AHK2_3_4	arabidopsis histidine kinase 2/3/4 (cytokinin receptor)	http://www.genome.jp/dbget-bin/www_bget?ko:K14489	Q9C5U0	3236	0	Histidine kinase 4 OS=Arabidopsis thaliana GN=AHK4 PE=1 SV=1	PF02518//PF00512//PF00255//PF00072	Histidine kinase-, DNA gyrase B-, and HSP90-like ATPase//His Kinase A (phospho-acceptor) domain//Glutathione peroxidase//Response regulator receiver domain	GO:0035556//GO:0006979//GO:0007165//GO:0006749//GO:0000160//GO:0055114//GO:0023014//GO:0006355//GO:0006804//GO:0016310	intracellular signal transduction//response to oxidative stress//signal transduction//glutathione metabolic process//phosphorelay signal transduction system//oxidation-reduction process//signal transduction by phosphorylation//regulation of transcription, DNA-dependent//peroxidase reaction//phosphorylation	GO:0005524//GO:0000155//GO:0000156//GO:0004602	ATP binding//phosphorelay sensor kinase activity//phosphorelay response regulator activity//glutathione peroxidase activity	GO:0016020//GO:0009365//GO:0005622	membrane//protein histidine kinase complex//intracellular	KOG0519	Sensory transduction histidine kinase
comp50348_c0	582	--	--	--	--	--	--	--	--	--	--	--	--	--	--	--	--	--	--	--	--	--	--	--	--	--	--	--	--
comp59914_c1	668	15231841	NP_190926.1	258	4.38641e-37	diaminopimelate epimerase [Arabidopsis thaliana] >gi|75263858|sp|Q9LFG2.1|DAPF_ARATH RecName: Full=Diaminopimelate epimerase, chloroplastic; Short=DAP epimerase; Flags: Precursor >gi|6729509|emb|CAB67665.1| diaminopimelate epimerase-like protein [Arabidopsis thaliana] >gi|22022530|gb|AAM83223.1| AT3g53580/F4P12_280 [Arabidopsis thaliana] >gi|23505901|gb|AAN28810.1| At3g53580/F4P12_280 [Arabidopsi…	470133756	XM_004302678.1	50	2.41216e-15	PREDICTED: Fragaria vesca subsp. vesca diaminopimelate epimerase, chloroplastic-like (LOC101314674), mRNA	K01778	dapF	diaminopimelate epimerase	http://www.genome.jp/dbget-bin/www_bget?ko:K01778	Q9LFG2	258	3.52585e-38	Diaminopimelate epimerase, chloroplastic OS=Arabidopsis thaliana GN=DAPF PE=1 SV=1	PF01678	Diaminopimelate epimerase	GO:0009089//GO:0006744	lysine biosynthetic process via diaminopimelate//ubiquinone biosynthetic process	GO:0008837	diaminopimelate epimerase activity	GO:0005739//GO:0009570	mitochondrion//chloroplast stroma	--	--
comp719026_c0	250	--	--	--	--	--	--	--	--	--	--	--	--	--	--	--	--	--	--	--	--	--	--	--	--	--	--	--	--
comp2929_c0	258	302143750	CBI22611.3	182	5.67357e-15	unnamed protein product [Vitis vinifera]	--	--	--	--	--	--	--	--	--	--	--	--	--	--	--	--	--	--	--	--	--	--	--
comp619952_c0	226	--	--	--	--	--	--	--	--	--	--	--	--	--	--	--	--	--	--	--	--	--	--	--	--	--	--	--	--
comp14316_c0	323	--	--	--	--	--	--	--	--	--	--	--	--	--	--	--	--	--	--	--	--	--	--	--	--	--	--	--	--
comp65660_c0	1305	359488631	XP_002270911.2	424	8.30534e-44	PREDICTED: serine/threonine protein phosphatase 2A 57 kDa regulatory subunit B' theta isoform [Vitis vinifera]	--	--	--	--	--	K11584	PPP2R5	protein phosphatase 2 (formerly 2A), regulatory subunit B'	http://www.genome.jp/dbget-bin/www_bget?ko:K11584	Q8LF36	261	3.39225e-23	Serine/threonine protein phosphatase 2A 57 kDa regulatory subunit B' theta isoform OS=Arabidopsis thaliana GN=B'THETA PE=2 SV=2	PF01603	Protein phosphatase 2A regulatory B subunit (B56 family)	GO:0007165	signal transduction	GO:0008601	protein phosphatase type 2A regulator activity	GO:0000159	protein phosphatase type 2A complex	KOG2085	Serine/threonine protein phosphatase 2A, regulatory subunit
comp757895_c0	240	--	--	--	--	--	--	--	--	--	--	--	--	--	--	--	--	--	--	--	--	--	--	--	--	--	--	--	--
comp17294_c0	350	--	--	--	--	--	--	--	--	--	--	--	--	--	--	--	--	--	--	--	--	--	--	--	--	--	--	--	--
comp62924_c0	2169	302142493	CBI19696.3	1208	1.07064e-157	unnamed protein product [Vitis vinifera]	225458284	XM_002282543.1	251	1.49132e-126	PREDICTED: Vitis vinifera putative S-adenosyl-L-methionine-dependent methyltransferase Mvan_1345-like (LOC100250559), mRNA	--	--	--	--	B1MGB7	181	3.7269e-13	Putative S-adenosyl-L-methionine-dependent methyltransferase MAB_3787 OS=Mycobacterium abscessus (strain ATCC 19977 / DSM 44196) GN=MAB_3787 PE=3 SV=1	PF04072//PF07649	Leucine carboxyl methyltransferase//C1-like domain	GO:0032259//GO:0055114	methylation//oxidation-reduction process	GO:0008168//GO:0047134	methyltransferase activity//protein-disulfide reductase activity	--	--	--	--
comp50125_c0	849	255567401	XP_002524680.1	332	1.01828e-35	riboflavin kinase/fmn adenylyltransferase, putative [Ricinus communis] >gi|223536041|gb|EEF37699.1| riboflavin kinase/fmn adenylyltransferase, putative [Ricinus communis]	--	--	--	--	--	K00861	RFK, FMN1	riboflavin kinase	http://www.genome.jp/dbget-bin/www_bget?ko:K00861	Q969G6	202	9.04397e-18	Riboflavin kinase OS=Homo sapiens GN=RFK PE=1 SV=2	PF01687	Riboflavin kinase	GO:0046487//GO:0016310//GO:0009231	glyoxylate metabolic process//phosphorylation//riboflavin biosynthetic process	GO:0016779//GO:0008531//GO:0008967	nucleotidyltransferase activity//riboflavin kinase activity//phosphoglycolate phosphatase activity	--	--	KOG3110	Riboflavin kinase
comp47206_c1	215	--	--	--	--	--	--	--	--	--	--	--	--	--	--	--	--	--	--	PF02031	Streptomyces extracellular neutral proteinase (M7) family	GO:0006508	proteolysis	GO:0008270//GO:0004222	zinc ion binding//metalloendopeptidase activity	GO:0005576	extracellular region	--	--
comp48570_c1	432	--	--	--	--	--	--	--	--	--	--	--	--	--	--	--	--	--	--	--	--	--	--	--	--	--	--	--	--
comp23932_c0	291	--	--	--	--	--	--	--	--	--	--	--	--	--	--	--	--	--	--	--	--	--	--	--	--	--	--	--	--
comp43890_c0	207	--	--	--	--	--	--	--	--	--	--	--	--	--	--	--	--	--	--	--	--	--	--	--	--	--	--	--	--
comp54364_c0	632	356524071	XP_003530656.1	130	1.42604e-06	PREDICTED: serine/threonine-protein kinase PBS1-like [Glycine max]	--	--	--	--	--	--	--	--	--	--	--	--	--	--	--	--	--	--	--	--	--	--	--
comp68278_c0	2189	255567297	XP_002524629.1	2642	0	chaperonin containing t-complex protein 1, alpha subunit, tcpa, putative [Ricinus communis] >gi|223536098|gb|EEF37754.1| chaperonin containing t-complex protein 1, alpha subunit, tcpa, putative [Ricinus communis]	359489325	XM_002276888.2	732	0	PREDICTED: Vitis vinifera T-complex protein 1 subunit alpha-like (LOC100249575), mRNA	K09493	CCT1, TCP1	T-complex protein 1 subunit alpha	http://www.genome.jp/dbget-bin/www_bget?ko:K09493	P28769	2548	0	T-complex protein 1 subunit alpha OS=Arabidopsis thaliana GN=CCT1 PE=2 SV=1	PF00118	TCP-1/cpn60 chaperonin family	GO:0006457//GO:0044267	protein folding//cellular protein metabolic process	GO:0051082//GO:0005524	unfolded protein binding//ATP binding	GO:0005737	cytoplasm	KOG0360	Chaperonin complex component, TCP-1 alpha subunit (CCT1)
comp416924_c0	267	--	--	--	--	--	--	--	--	--	--	--	--	--	--	--	--	--	--	--	--	--	--	--	--	--	--	--	--
comp45357_c0	660	--	--	--	--	--	--	--	--	--	--	--	--	--	--	--	--	--	--	--	--	--	--	--	--	--	--	--	--
comp5643_c0	232	--	--	--	--	--	--	--	--	--	--	--	--	--	--	--	--	--	--	--	--	--	--	--	--	--	--	--	--
comp68344_c0	4332	189409278	ACC60970.1	5011	0	phytochrome B [Vitis riparia]	225431961	XM_002278227.1	892	0	PREDICTED: Vitis vinifera phytochrome B-like (LOC100261882), mRNA	K12121	PHYB	phytochrome B	http://www.genome.jp/dbget-bin/www_bget?ko:K12121	P29130	4883	0	Phytochrome B OS=Nicotiana tabacum GN=PHYB PE=2 SV=2	PF00360//PF00989//PF00512//PF13188//PF13426//PF08446//PF01590//PF02518	Phytochrome region//PAS fold//His Kinase A (phospho-acceptor) domain//PAS domain//PAS domain//PAS fold//GAF domain//Histidine kinase-, DNA gyrase B-, and HSP90-like ATPase	GO:0009585//GO:0016310//GO:0006355//GO:0007187//GO:0009584//GO:0023014//GO:0000160//GO:0017006//GO:0007165//GO:0018298	red, far-red light phototransduction//phosphorylation//regulation of transcription, DNA-dependent//G-protein coupled receptor signaling pathway, coupled to cyclic nucleotide second messenger//detection of visible light//signal transduction by phosphorylation//phosphorelay signal transduction system//protein-tetrapyrrole linkage//signal transduction//protein-chromophore linkage	GO:0008020//GO:0005515//GO:0000155//GO:0042803//GO:0005524//GO:0004871	G-protein coupled photoreceptor activity//protein binding//phosphorelay sensor kinase activity//protein homodimerization activity//ATP binding//signal transducer activity	GO:0009365//GO:0016020	protein histidine kinase complex//membrane	--	--
comp51597_c0	3064	297743328	CBI36195.3	1572	0	unnamed protein product [Vitis vinifera]	470134190	XM_004302891.1	292	3.41604e-149	PREDICTED: Fragaria vesca subsp. vesca D-glycerate 3-kinase, chloroplastic-like (LOC101303917), mRNA	K15918	GLYK	D-glycerate 3-kinase	http://www.genome.jp/dbget-bin/www_bget?ko:K15918	Q944I4	1462	0	D-glycerate 3-kinase, chloroplastic OS=Arabidopsis thaliana GN=GLYK PE=1 SV=2	PF07174//PF00485	Fibronectin-attachment protein (FAP)//Phosphoribulokinase / Uridine kinase family	GO:0008152	metabolic process	GO:0016301//GO:0005524//GO:0050840	kinase activity//ATP binding//extracellular matrix binding	GO:0005576	extracellular region	KOG2878	Predicted kinase
comp24509_c0	304	--	--	--	--	--	--	--	--	--	--	--	--	--	--	--	--	--	--	--	--	--	--	--	--	--	--	--	--
comp429907_c0	453	--	--	--	--	--	--	--	--	--	--	--	--	--	--	--	--	--	--	--	--	--	--	--	--	--	--	--	--
comp15626_c0	210	--	--	--	--	--	--	--	--	--	--	--	--	--	--	--	--	--	--	--	--	--	--	--	--	--	--	--	--
comp53431_c0	296	255551831	XP_002516961.1	356	1.8591e-37	protein with unknown function [Ricinus communis] >gi|223544049|gb|EEF45575.1| protein with unknown function [Ricinus communis]	--	--	--	--	--	K00249	ACADM, acd	acyl-CoA dehydrogenase	http://www.genome.jp/dbget-bin/www_bget?ko:K00249	Q8K370	158	6.83594e-12	Acyl-CoA dehydrogenase family member 10 OS=Mus musculus GN=Acad10 PE=2 SV=1	--	--	GO:0008152	metabolic process	GO:0016627	oxidoreductase activity, acting on the CH-CH group of donors	--	--	--	--
comp21330_c0	219	--	--	--	--	--	--	--	--	--	--	--	--	--	--	--	--	--	--	--	--	--	--	--	--	--	--	--	--
comp38200_c0	296	--	--	--	--	--	--	--	--	--	--	--	--	--	--	--	--	--	--	--	--	--	--	--	--	--	--	--	--
comp34392_c0	290	357463965	XP_003602264.1	253	1.40556e-23	hypothetical protein MTR_3g091650 [Medicago truncatula] >gi|355491312|gb|AES72515.1| hypothetical protein MTR_3g091650 [Medicago truncatula]	--	--	--	--	--	--	--	--	--	--	--	--	--	--	--	--	--	--	--	--	--	--	--
comp4006_c0	313	--	--	--	--	--	--	--	--	--	--	--	--	--	--	--	--	--	--	--	--	--	--	--	--	--	--	--	--
comp64030_c0	2264	224129234	XP_002320534.1	2424	0	predicted protein [Populus trichocarpa] >gi|222861307|gb|EEE98849.1| predicted protein [Populus trichocarpa]	224129233	XM_002320498.1	372	0	Populus trichocarpa predicted protein, mRNA	--	--	--	--	--	--	--	--	--	--	--	--	--	--	--	--	--	--
comp42620_c0	292	--	--	--	--	--	224111993	XM_002316011.1	37	1.6651e-08	Populus trichocarpa predicted protein, mRNA	--	--	--	--	--	--	--	--	--	--	--	--	--	--	--	--	--	--
comp281525_c0	234	--	--	--	--	--	--	--	--	--	--	--	--	--	--	--	--	--	--	--	--	--	--	--	--	--	--	--	--
comp380625_c0	366	224139950	XP_002323355.1	421	2.51982e-46	predicted protein [Populus trichocarpa] >gi|222867985|gb|EEF05116.1| predicted protein [Populus trichocarpa]	--	--	--	--	--	--	--	--	--	--	--	--	--	--	--	--	--	--	--	--	--	--	--
comp2200_c0	281	--	--	--	--	--	--	--	--	--	--	--	--	--	--	--	--	--	--	--	--	--	--	--	--	--	--	--	--
comp54679_c1	262	18399194	NP_564443.1	376	1.92034e-41	exostosin-like protein [Arabidopsis thaliana] >gi|5091619|gb|AAD39607.1|AC007454_6 F23M19.7 [Arabidopsis thaliana] >gi|15450928|gb|AAK96735.1| Unknown protein [Arabidopsis thaliana] >gi|20148711|gb|AAM10246.1| unknown protein [Arabidopsis thaliana] >gi|332193570|gb|AEE31691.1| exostosin-like protein [Arabidopsis thaliana]	--	--	--	--	--	--	--	--	--	--	--	--	--	--	--	--	--	GO:0003824	catalytic activity	GO:0016020//GO:0005794	membrane//Golgi apparatus	--	--
comp68652_c0	5184	224074125	XP_002304262.1	225	1.36194e-16	predicted protein [Populus trichocarpa] >gi|222841694|gb|EEE79241.1| predicted protein [Populus trichocarpa]	--	--	--	--	--	--	--	--	--	Q00962	268	2.83538e-22	Enzymatic polyprotein OS=Cauliflower mosaic virus (strain NY8153) GN=ORF V PE=3 SV=1	PF00098//PF01428//PF08465	Zinc knuckle//AN1-like Zinc finger//Thymidine kinase from Herpesvirus C-terminal	GO:0006206//GO:0006230	pyrimidine nucleobase metabolic process//TMP biosynthetic process	GO:0003676//GO:0008270//GO:0005524//GO:0004797	nucleic acid binding//zinc ion binding//ATP binding//thymidine kinase activity	--	--	KOG0017	FOG: Transposon-encoded proteins with TYA, reverse transcriptase, integrase domains in various combinations
comp41112_c0	611	--	--	--	--	--	--	--	--	--	--	--	--	--	--	--	--	--	--	--	--	--	--	--	--	--	--	--	--
comp431765_c0	358	--	--	--	--	--	--	--	--	--	--	--	--	--	--	--	--	--	--	--	--	--	--	--	--	--	--	--	--
comp68743_c0	3243	356561542	XP_003549040.1	1796	0	PREDICTED: uncharacterized protein LOC100810148 [Glycine max]	356529193	XM_003533133.1	331	7.55924e-171	PREDICTED: Glycine max uncharacterized protein LOC100780360 (LOC100780360), mRNA	--	--	--	--	--	--	--	--	PF02403//PF00681//PF02870	Seryl-tRNA synthetase N-terminal domain//Plectin repeat//6-O-methylguanine DNA methyltransferase, ribonuclease-like domain	GO:0006544//GO:0006566//GO:0006281//GO:0006563//GO:0006434	glycine metabolic process//threonine metabolic process//DNA repair//L-serine metabolic process//seryl-tRNA aminoacylation	GO:0005524//GO:0004828//GO:0003908//GO:0000166	ATP binding//serine-tRNA ligase activity//methylated-DNA-[protein]-cysteine S-methyltransferase activity//nucleotide binding	GO:0005737//GO:0005856	cytoplasm//cytoskeleton	--	--
comp45236_c0	305	--	--	--	--	--	--	--	--	--	--	--	--	--	--	--	--	--	--	--	--	--	--	--	--	--	--	--	--
comp47307_c0	333	255538654	XP_002510392.1	214	1.92919e-20	DNA binding protein, putative [Ricinus communis] >gi|223551093|gb|EEF52579.1| DNA binding protein, putative [Ricinus communis]	--	--	--	--	--	--	--	--	--	F4JVB8	195	1.2414e-18	Protein RADIALIS-like 1 OS=Arabidopsis thaliana GN=RL1 PE=2 SV=1	--	--	--	--	GO:0005488	binding	--	--	--	--
comp386014_c0	213	--	--	--	--	--	--	--	--	--	--	--	--	--	--	--	--	--	--	--	--	--	--	--	--	--	--	--	--
comp67930_c0	3226	255548564	XP_002515338.1	812	4.83482e-93	ring finger protein, putative [Ricinus communis] >gi|223545282|gb|EEF46787.1| ring finger protein, putative [Ricinus communis]	--	--	--	--	--	--	--	--	--	E9QAU8	171	1.93497e-11	RING finger protein 165 OS=Mus musculus GN=Rnf165 PE=2 SV=1	PF12678//PF14634//PF13639//PF12861//PF00628//PF00097//PF01296	RING-H2 zinc finger//zinc-RING finger domain//Ring finger domain//Anaphase-promoting complex subunit 11 RING-H2 finger//PHD-finger//Zinc finger, C3HC4 type (RING finger)//Galanin	GO:0007165//GO:0016567	signal transduction//protein ubiquitination	GO:0005179//GO:0046872//GO:0004842//GO:0008270//GO:0005515	hormone activity//metal ion binding//ubiquitin-protein ligase activity//zinc ion binding//protein binding	GO:0005680//GO:0005576	anaphase-promoting complex//extracellular region	KOG0800	FOG: Predicted E3 ubiquitin ligase
comp15423_c1	218	413944710	AFW77359.1	171	7.8444e-13	putative leucine-rich repeat receptor protein kinase family protein [Zea mays]	--	--	--	--	--	--	--	--	--	Q9LHP4	117	6.32014e-07	Receptor-like protein kinase 2 OS=Arabidopsis thaliana GN=RCH2 PE=1 SV=1	PF00560	Leucine Rich Repeat	--	--	GO:0005515	protein binding	--	--	KOG0532	Leucine-rich repeat (LRR) protein, contains calponin homology domain
comp57007_c1	391	357479803	XP_003610187.1	193	1.52116e-15	CONSTANS-like zinc finger protein [Medicago truncatula] >gi|355511242|gb|AES92384.1| CONSTANS-like zinc finger protein [Medicago truncatula]	--	--	--	--	--	--	--	--	--	Q9FHH8	148	1.11929e-10	Zinc finger protein CONSTANS-LIKE 5 OS=Arabidopsis thaliana GN=COL5 PE=2 SV=2	--	--	--	--	--	--	--	--	--	--
comp624533_c0	240	--	--	--	--	--	--	--	--	--	--	--	--	--	--	--	--	--	--	--	--	--	--	--	--	--	--	--	--
comp30459_c0	215	225456662	XP_002271692.1	143	1.50781e-09	PREDICTED: homeobox-leucine zipper protein HAT5-like [Vitis vinifera]	--	--	--	--	--	--	--	--	--	--	--	--	--	PF13851//PF03920//PF10473//PF04977//PF02183	Growth-arrest specific micro-tubule binding//Groucho/TLE N-terminal Q-rich domain//Leucine-rich repeats of kinetochore protein Cenp-F/LEK1//Septum formation initiator//Homeobox associated leucine zipper	GO:0006355//GO:0007049//GO:0048870	regulation of transcription, DNA-dependent//cell cycle//cell motility	GO:0045502//GO:0042803//GO:0003677//GO:0005515//GO:0008134	dynein binding//protein homodimerization activity//DNA binding//protein binding//transcription factor binding	GO:0031514//GO:0030286//GO:0005634//GO:0005667	motile cilium//dynein complex//nucleus//transcription factor complex	--	--
comp58944_c4	2135	356516124	XP_003526746.1	642	3.57057e-69	PREDICTED: uncharacterized protein LOC100795537 isoform 1 [Glycine max]	313586566	HM363497.1	143	1.5976e-66	Hevea brasiliensis hypothetical protein 18 mRNA, complete cds	--	--	--	--	--	--	--	--	PF04107	Glutamate-cysteine ligase family 2(GCS2)	GO:0006749//GO:0042398	glutathione metabolic process//cellular modified amino acid biosynthetic process	GO:0004357	glutamate-cysteine ligase activity	GO:0017109	glutamate-cysteine ligase complex	--	--
comp45996_c0	386	224089891	XP_002308854.1	140	3.91953e-12	predicted protein [Populus trichocarpa] >gi|222854830|gb|EEE92377.1| predicted protein [Populus trichocarpa]	--	--	--	--	--	--	--	--	--	Q69Q02	133	2.90573e-10	4-alpha-glucanotransferase DPE2 OS=Oryza sativa subsp. japonica GN=DPE2 PE=2 SV=1	--	--	GO:0000023	maltose metabolic process	GO:0030247//GO:0003824	polysaccharide binding//catalytic activity	--	--	--	--
comp69686_c0	4446	255582489	XP_002532030.1	4176	0	Structural maintenance of chromosome 1 protein, putative [Ricinus communis] >gi|223528300|gb|EEF30346.1| Structural maintenance of chromosome 1 protein, putative [Ricinus communis]	356536994	XM_003536969.1	503	0	PREDICTED: Glycine max structural maintenance of chromosomes protein 1A-like (LOC100791953), mRNA	K06636	SMC1	structural maintenance of chromosome 1	http://www.genome.jp/dbget-bin/www_bget?ko:K06636	O93308	1720	0	Structural maintenance of chromosomes protein 1A OS=Xenopus laevis GN=smc1a PE=1 SV=1	PF06009//PF00005//PF06470	Laminin Domain II//ABC transporter//SMC proteins Flexible Hinge Domain	GO:0030261//GO:0007062//GO:0006281//GO:0051276//GO:0006310//GO:0007155	chromosome condensation//sister chromatid cohesion//DNA repair//chromosome organization//DNA recombination//cell adhesion	GO:0016887//GO:0005524//GO:0005515	ATPase activity//ATP binding//protein binding	GO:0005604//GO:0005634//GO:0005694	basement membrane//nucleus//chromosome	KOG0018	Structural maintenance of chromosome protein 1 (sister chromatid cohesion complex Cohesin, subunit SMC1)
comp14623_c0	220	224059146	XP_002299738.1	203	3.2248e-17	predicted protein [Populus trichocarpa] >gi|222846996|gb|EEE84543.1| predicted protein [Populus trichocarpa]	--	--	--	--	--	--	--	--	--	F4IB81	181	2.0641e-15	LysM domain receptor-like kinase 3 OS=Arabidopsis thaliana GN=LYK3 PE=2 SV=1	--	--	GO:0044260	cellular macromolecule metabolic process	GO:0004672	protein kinase activity	--	--	--	--
comp57916_c0	964	255564685	XP_002523337.1	399	2.00097e-41	Aspartic proteinase nepenthesin-1 precursor, putative [Ricinus communis] >gi|223537425|gb|EEF39053.1| Aspartic proteinase nepenthesin-1 precursor, putative [Ricinus communis]	--	--	--	--	--	--	--	--	--	Q9LS40	315	4.77099e-31	Protein ASPARTIC PROTEASE IN GUARD CELL 1 OS=Arabidopsis thaliana GN=ASPG1 PE=1 SV=1	PF00026//PF07533	Eukaryotic aspartyl protease//BRK domain	GO:0006508	proteolysis	GO:0016817//GO:0005515//GO:0004190//GO:0008233	hydrolase activity, acting on acid anhydrides//protein binding//aspartic-type endopeptidase activity//peptidase activity	--	--	KOG1339	Aspartyl protease
comp52525_c0	447	--	--	--	--	--	--	--	--	--	--	--	--	--	--	--	--	--	--	--	--	--	--	--	--	--	--	--	--
comp24869_c0	258	--	--	--	--	--	--	--	--	--	--	--	--	--	--	--	--	--	--	--	--	--	--	--	--	--	--	--	--
comp67176_c0	1955	224131380	XP_002321070.1	1072	2.69903e-171	predicted protein [Populus trichocarpa] >gi|222861843|gb|EEE99385.1| predicted protein [Populus trichocarpa]	297822806	XM_002879240.1	315	3.55056e-162	Arabidopsis lyrata subsp. lyrata hypothetical protein, mRNA	K05757	ARPC1A_B	actin related protein 2/3 complex, subunit 1A/1B	http://www.genome.jp/dbget-bin/www_bget?ko:K05757	O96622	653	1.14218e-78	Actin-related protein 2/3 complex subunit 1 OS=Dictyostelium discoideum GN=arcA PE=1 SV=1	PF00400//PF01405	WD domain, G-beta repeat//Photosystem II reaction centre T protein	GO:0030833//GO:0015979	regulation of actin filament polymerization//photosynthesis	GO:0005515//GO:0003779	protein binding//actin binding	GO:0005634//GO:0005856//GO:0009539//GO:0009523//GO:0005737//GO:0016020	nucleus//cytoskeleton//photosystem II reaction center//photosystem II//cytoplasm//membrane	KOG1523	Actin-related protein Arp2/3 complex, subunit ARPC1/p41-ARC
comp40706_c0	242	--	--	--	--	--	--	--	--	--	--	--	--	--	--	--	--	--	--	--	--	--	--	--	--	--	--	--	--
comp52681_c0	1684	224137498	XP_002327141.1	1870	0	cytochrome P450 [Populus trichocarpa] >gi|222835456|gb|EEE73891.1| cytochrome P450 [Populus trichocarpa]	--	--	--	--	--	K09843	E1.14.13.93	(+)-abscisic acid 8'-hydroxylase	http://www.genome.jp/dbget-bin/www_bget?ko:K09843	Q9LJK2	1677	0	Abscisic acid 8'-hydroxylase 4 OS=Arabidopsis thaliana GN=CYP707A4 PE=2 SV=2	PF00067	Cytochrome P450	GO:0055114//GO:0006118	oxidation-reduction process//electron transport	GO:0020037//GO:0004497//GO:0009055//GO:0005506//GO:0016705	heme binding//monooxygenase activity//electron carrier activity//iron ion binding//oxidoreductase activity, acting on paired donors, with incorporation or reduction of molecular oxygen	--	--	KOG0157	Cytochrome P450 CYP4/CYP19/CYP26 subfamilies
comp52202_c0	476	--	--	--	--	--	--	--	--	--	--	--	--	--	--	--	--	--	--	--	--	--	--	--	--	--	--	--	--
comp40243_c0	337	--	--	--	--	--	--	--	--	--	--	--	--	--	--	--	--	--	--	--	--	--	--	--	--	--	--	--	--
comp224649_c0	797	225464091	XP_002269380.1	887	9.75128e-112	PREDICTED: root phototropism protein 3 [Vitis vinifera]	--	--	--	--	--	--	--	--	--	Q9FMF5	764	5.68123e-94	Root phototropism protein 3 OS=Arabidopsis thaliana GN=RPT3 PE=1 SV=2	PF06657//PF02121	Centrosome microtubule-binding domain of Cep57//Phosphatidylinositol transfer protein	GO:0007165//GO:0009785//GO:0009638//GO:0006810	signal transduction//blue light signaling pathway//phototropism//transport	GO:0008017//GO:0004871	microtubule binding//signal transducer activity	GO:0005622//GO:0045298	intracellular//tubulin complex	--	--
comp51799_c0	1339	356501437	XP_003519531.1	679	6.45901e-83	PREDICTED: transmembrane protein 56-B-like [Glycine max]	--	--	--	--	--	--	--	--	--	Q8CGF5	180	2.1214e-13	Transmembrane protein 56 OS=Mus musculus GN=Tmem56 PE=2 SV=1	PF00486//PF03798	Transcriptional regulatory protein, C terminal//TLC domain	GO:0006355//GO:0000160	regulation of transcription, DNA-dependent//phosphorelay signal transduction system	GO:0000156//GO:0003677	phosphorelay response regulator activity//DNA binding	GO:0016021//GO:0016020	integral to membrane//membrane	KOG4561	Uncharacterized conserved protein, contains TBC domain
comp62002_c0	1640	147861256	CAN83987.1	739	1.65968e-90	hypothetical protein VITISV_032602 [Vitis vinifera]	--	--	--	--	--	--	--	--	--	Q9S7C9	342	1.96522e-34	Putative DNA-binding protein ESCAROLA OS=Arabidopsis thaliana GN=ESC PE=2 SV=1	PF10414	Sirohaem synthase dimerisation region	GO:0055114//GO:0006779	oxidation-reduction process//porphyrin-containing compound biosynthetic process	--	--	--	--	--	--
comp65210_c0	3869	225426424	XP_002274169.1	2734	0	PREDICTED: uncharacterized protein LOC100256435 [Vitis vinifera]	359474207	XM_002274133.2	366	0	PREDICTED: Vitis vinifera uncharacterized LOC100256435 (LOC100256435), mRNA	K10406	KIFC2_3	kinesin family member C2/C3	http://www.genome.jp/dbget-bin/www_bget?ko:K10406	O81635	1346	4.92521e-164	Kinesin-4 OS=Arabidopsis thaliana GN=ATK4 PE=1 SV=2	PF00225//PF04440	Kinesin motor domain//Dysbindin (Dystrobrevin binding protein 1)	GO:0007018//GO:0007017	microtubule-based movement//microtubule-based process	GO:0008017//GO:0003777//GO:0005524	microtubule binding//microtubule motor activity//ATP binding	GO:0005874//GO:0005737//GO:0045298	microtubule//cytoplasm//tubulin complex	KOG0239	Kinesin (KAR3 subfamily)
comp898550_c0	314	225459979	XP_002267546.1	237	3.35317e-21	PREDICTED: receptor-like protein 12-like [Vitis vinifera]	--	--	--	--	--	--	--	--	--	Q9C9H7	159	5.71383e-12	Receptor-like protein 12 OS=Arabidopsis thaliana GN=RLP12 PE=2 SV=2	PF06416//PF00560	Protein of unknown function (DUF1076)//Leucine Rich Repeat	GO:0072519//GO:0016567	parasitism//protein ubiquitination	GO:0005515//GO:0004842	protein binding//ubiquitin-protein ligase activity	--	--	--	--
comp453837_c0	350	--	--	--	--	--	--	--	--	--	--	--	--	--	--	--	--	--	--	--	--	--	--	--	--	--	--	--	--
comp380945_c0	502	--	--	--	--	--	--	--	--	--	--	--	--	--	--	--	--	--	--	--	--	--	--	--	--	--	--	--	--
comp52493_c0	798	1170745	P46518.1	620	3.00853e-78	RecName: Full=Late embryogenesis abundant protein Lea14-A >gi|167326|gb|AAA18542.1| Group 4 late embryogenesis-abundant protein [Gossypium hirsutum] >gi|167328|gb|AAA18543.1| Group 4 late embryogenesis-abundant protein [Gossypium hirsutum]	--	--	--	--	--	--	--	--	--	P46518	620	2.032e-79	Late embryogenesis abundant protein Lea14-A OS=Gossypium hirsutum GN=LEA14-A PE=2 SV=1	--	--	GO:0009269	response to desiccation	--	--	--	--	--	--
comp63292_c0	1840	356501288	XP_003519457.1	214	1.64815e-38	PREDICTED: UBA and UBX domain-containing protein At4g15410-like [Glycine max]	--	--	--	--	--	K14012	SHP1, UBX1, NSFL1C	UBX domain-containing protein 1	http://www.genome.jp/dbget-bin/www_bget?ko:K14012	Q7Y175	178	1.03646e-31	UBA and UBX domain-containing protein At4g15410 OS=Arabidopsis thaliana GN=At4g15410 PE=2 SV=1	PF00722//PF00789	Glycosyl hydrolases family 16//UBX domain	GO:0005975	carbohydrate metabolic process	GO:0004553//GO:0005515	hydrolase activity, hydrolyzing O-glycosyl compounds//protein binding	--	--	KOG2086	Protein tyrosine phosphatase SHP1/Cofactor for p97 ATPase-mediated vesicle membrane fusion
comp61535_c0	1337	225439830	XP_002274312.1	330	1.45822e-31	PREDICTED: probable membrane-associated kinase regulator 4-like [Vitis vinifera]	356536892	XM_003536919.1	34	3.8793e-06	PREDICTED: Glycine max probable membrane-associated kinase regulator 4-like (LOC100799523), mRNA	--	--	--	--	Q9ZUS8	162	7.31809e-11	Probable membrane-associated kinase regulator 3 OS=Arabidopsis thaliana GN=MAKR3 PE=2 SV=1	--	--	--	--	--	--	--	--	--	--
comp48115_c1	251	--	--	--	--	--	--	--	--	--	--	--	--	--	--	--	--	--	--	--	--	--	--	--	--	--	--	--	--
comp58329_c0	1278	118484896	ABK94314.1	374	2.27243e-40	unknown [Populus trichocarpa]	--	--	--	--	--	--	--	--	--	Q9SD88	368	9.50376e-41	Protein Asterix OS=Arabidopsis thaliana GN=At5g07960 PE=2 SV=1	--	--	--	--	--	--	--	--	KOG3462	Predicted membrane protein
comp63378_c0	1169	388502142	AFK39137.1	830	6.01488e-108	unknown [Lotus japonicus]	349720763	FQ387977.1	206	8.21356e-102	Vitis vinifera clone SS0AEB24YK12	--	--	--	--	Q9FFE0	748	1.17675e-96	Regulator of ribonuclease-like protein 2 OS=Arabidopsis thaliana GN=At5g16450 PE=2 SV=1	PF02749	Quinolinate phosphoribosyl transferase, N-terminal domain	--	--	GO:0016763	transferase activity, transferring pentosyl groups	--	--	--	--
comp725309_c0	231	--	--	--	--	--	--	--	--	--	--	--	--	--	--	--	--	--	--	--	--	--	--	--	--	--	--	--	--
comp33565_c0	244	--	--	--	--	--	--	--	--	--	--	--	--	--	--	--	--	--	--	--	--	--	--	--	--	--	--	--	--
comp64858_c0	2166	224119294	XP_002318035.1	1541	0	predicted protein [Populus trichocarpa] >gi|224144077|ref|XP_002336107.1| predicted protein [Populus trichocarpa] >gi|222858708|gb|EEE96255.1| predicted protein [Populus trichocarpa] >gi|222872788|gb|EEF09919.1| predicted protein [Populus trichocarpa]	--	--	--	--	--	--	--	--	--	O80742	935	2.20452e-113	U-box domain-containing protein 19 OS=Arabidopsis thaliana GN=PUB19 PE=2 SV=1	PF08727//PF04564//PF04858//PF13639//PF00514	Poliovirus 3A protein like//U-box domain//TH1 protein//Ring finger domain//Armadillo/beta-catenin-like repeat	GO:0006508//GO:0016567//GO:0045892//GO:0006144	proteolysis//protein ubiquitination//negative regulation of transcription, DNA-dependent//purine nucleobase metabolic process	GO:0005515//GO:0008270//GO:0004842//GO:0017111//GO:0003968//GO:0004197	protein binding//zinc ion binding//ubiquitin-protein ligase activity//nucleoside-triphosphatase activity//RNA-directed RNA polymerase activity//cysteine-type endopeptidase activity	GO:0031379//GO:0005634//GO:0000151	RNA-directed RNA polymerase complex//nucleus//ubiquitin ligase complex	KOG4224	Armadillo repeat protein VAC8 required for vacuole fusion, inheritance and cytosol-to-vacuole protein targeting
comp643909_c0	339	--	--	--	--	--	--	--	--	--	--	--	--	--	--	--	--	--	--	--	--	--	--	--	--	--	--	--	--
comp164116_c0	318	--	--	--	--	--	--	--	--	--	--	--	--	--	--	--	--	--	--	--	--	--	--	--	--	--	--	--	--
comp48245_c0	276	--	--	--	--	--	--	--	--	--	--	--	--	--	--	--	--	--	--	--	--	--	--	--	--	--	--	--	--
comp25918_c0	210	--	--	--	--	--	--	--	--	--	--	--	--	--	--	--	--	--	--	--	--	--	--	--	--	--	--	--	--
comp802488_c0	239	388519979	AFK48051.1	253	1.98708e-25	unknown [Medicago truncatula]	--	--	--	--	--	--	--	--	--	--	--	--	--	--	--	--	--	--	--	--	--	--	--
comp645108_c0	211	--	--	--	--	--	--	--	--	--	--	--	--	--	--	--	--	--	--	--	--	--	--	--	--	--	--	--	--
comp31567_c0	269	--	--	--	--	--	--	--	--	--	--	--	--	--	--	--	--	--	--	--	--	--	--	--	--	--	--	--	--
comp829490_c0	216	--	--	--	--	--	--	--	--	--	--	--	--	--	--	--	--	--	--	--	--	--	--	--	--	--	--	--	--
comp246685_c0	539	356521768	XP_003529523.1	400	3.7117e-71	PREDICTED: coatomer subunit beta-1-like [Glycine max]	--	--	--	--	--	--	--	--	--	Q9SV20	347	1.03797e-62	Coatomer subunit beta-2 OS=Arabidopsis thaliana GN=At4g31490 PE=2 SV=2	PF01602	Adaptin N terminal region	GO:0016192//GO:0006886	vesicle-mediated transport//intracellular protein transport	GO:0005198	structural molecule activity	GO:0030126//GO:0030117	COPI vesicle coat//membrane coat	KOG1058	Vesicle coat complex COPI, beta subunit
comp848280_c0	266	--	--	--	--	--	--	--	--	--	--	--	--	--	--	--	--	--	--	--	--	--	--	--	--	--	--	--	--
comp42357_c0	597	255581672	XP_002531639.1	145	3.44805e-09	conserved hypothetical protein [Ricinus communis] >gi|223528724|gb|EEF30735.1| conserved hypothetical protein [Ricinus communis]	--	--	--	--	--	--	--	--	--	--	--	--	--	--	--	--	--	GO:0031072//GO:0051082	heat shock protein binding//unfolded protein binding	--	--	--	--
comp387696_c0	359	--	--	--	--	--	--	--	--	--	--	--	--	--	--	--	--	--	--	--	--	--	--	--	--	--	--	--	--
comp44548_c0	342	225431902	XP_002276533.1	323	2.07001e-33	PREDICTED: medium-chain-fatty-acid--CoA ligase [Vitis vinifera]	--	--	--	--	--	--	--	--	--	Q8VZF1	298	4.96261e-31	Acetate/butyrate--CoA ligase AAE7, peroxisomal OS=Arabidopsis thaliana GN=AAE7 PE=1 SV=1	PF00501	AMP-binding enzyme	GO:0008152	metabolic process	GO:0003824	catalytic activity	--	--	--	--
comp67409_c0	4470	255554945	XP_002518510.1	4501	0	conserved hypothetical protein [Ricinus communis] >gi|223542355|gb|EEF43897.1| conserved hypothetical protein [Ricinus communis]	470118271	XM_004295207.1	720	0	PREDICTED: Fragaria vesca subsp. vesca uncharacterized LOC101292982 (LOC101292982), mRNA	--	--	--	--	Q8K1N1	492	1.61414e-49	Calcium-independent phospholipase A2-gamma OS=Mus musculus GN=Pnpla8 PE=2 SV=1	PF00514//PF00560//PF02985//PF08112//PF01734	Armadillo/beta-catenin-like repeat//Leucine Rich Repeat//HEAT repeat//ATP synthase epsilon subunit//Patatin-like phospholipase	GO:0006629//GO:0006810//GO:0015986	lipid metabolic process//transport//ATP synthesis coupled proton transport	GO:0016787//GO:0042626//GO:0005515	hydrolase activity//ATPase activity, coupled to transmembrane movement of substances//protein binding	GO:0033178	proton-transporting two-sector ATPase complex, catalytic domain	KOG4231	Intracellular membrane-bound Ca2+-independent phospholipase A2
comp34881_c0	251	224128938	XP_002320458.1	143	1.76861e-15	predicted protein [Populus trichocarpa] >gi|222861231|gb|EEE98773.1| predicted protein [Populus trichocarpa]	--	--	--	--	--	--	--	--	--	Q0J9X2	101	3.1505e-10	Homeobox-leucine zipper protein ROC2 OS=Oryza sativa subsp. japonica GN=ROC2 PE=2 SV=1	--	--	GO:0006355//GO:0010090	regulation of transcription, DNA-dependent//trichome morphogenesis	GO:0003700//GO:0043565	sequence-specific DNA binding transcription factor activity//sequence-specific DNA binding	GO:0005667//GO:0005634	transcription factor complex//nucleus	--	--
comp64544_c0	2226	356563888	XP_003550189.1	200	9.8334e-14	PREDICTED: zinc finger CCCH domain-containing protein 58-like [Glycine max]	--	--	--	--	--	--	--	--	--	Q9SQU4	173	1.13409e-11	Zinc finger CCCH domain-containing protein 34 OS=Arabidopsis thaliana GN=At3g06410 PE=2 SV=2	PF11808//PF11023//PF00642	Domain of unknown function (DUF3329)//Protein of unknown function (DUF2614)//Zinc finger C-x8-C-x5-C-x3-H type (and similar)	GO:0016310	phosphorylation	GO:0046872//GO:0004673	metal ion binding//protein histidine kinase activity	GO:0005887//GO:0009365	integral to plasma membrane//protein histidine kinase complex	--	--
comp64386_c0	1103	225451465	XP_002270554.1	834	1.67147e-107	PREDICTED: zinc finger protein 511 [Vitis vinifera] >gi|147815339|emb|CAN67772.1| hypothetical protein VITISV_010523 [Vitis vinifera] >gi|296082337|emb|CBI21342.3| unnamed protein product [Vitis vinifera]	--	--	--	--	--	--	--	--	--	Q7ZZ00	301	6.93819e-30	Zinc finger protein 511 OS=Danio rerio GN=znf511 PE=2 SV=1	PF00096	Zinc finger, C2H2 type	--	--	GO:0008270//GO:0046872	zinc ion binding//metal ion binding	GO:0005622	intracellular	KOG4173	Alpha-SNAP protein
comp65998_c0	3545	224069515	XP_002326362.1	949	3.51595e-116	predicted protein [Populus trichocarpa] >gi|222833555|gb|EEE72032.1| predicted protein [Populus trichocarpa]	359481386	XM_002281872.2	128	5.81606e-58	PREDICTED: Vitis vinifera translin-like (LOC100248220), mRNA	--	--	--	--	P79769	428	2.24664e-45	Translin OS=Gallus gallus GN=TSN PE=1 SV=1	PF01997//PF01025	Translin family//GrpE	GO:0006457	protein folding	GO:0042803//GO:0000774//GO:0043565//GO:0051087	protein homodimerization activity//adenyl-nucleotide exchange factor activity//sequence-specific DNA binding//chaperone binding	GO:0009507	chloroplast	KOG3067	Translin family protein
comp46504_c0	293	--	--	--	--	--	--	--	--	--	--	--	--	--	--	--	--	--	--	--	--	--	--	--	--	--	--	--	--
comp64470_c0	2119	356573625	XP_003554958.1	2462	0	PREDICTED: probable N(2),N(2)-dimethylguanosine tRNA methyltransferase 1-like isoform 2 [Glycine max]	449447429	XM_004141423.1	556	0	PREDICTED: Cucumis sativus probable tRNA (guanine(26)-N(2))-dimethyltransferase 2-like (LOC101206613), mRNA	K00555	TRMT1, trm1	tRNA (guanine26-N2/guanine27-N2)-dimethyltransferase	http://www.genome.jp/dbget-bin/www_bget?ko:K00555	Q9SRU7	2208	0	Probable tRNA (guanine(26)-N(2))-dimethyltransferase 2 OS=Arabidopsis thaliana GN=At3g02320 PE=2 SV=3	PF03602//PF02005//PF06325	Conserved hypothetical protein 95//N2,N2-dimethylguanosine tRNA methyltransferase//Ribosomal protein L11 methyltransferase (PrmA)	GO:0006479//GO:0008033//GO:0031167//GO:0009451	protein methylation//tRNA processing//rRNA methylation//RNA modification	GO:0004809//GO:0008168//GO:0003723//GO:0008276	tRNA (guanine-N2-)-methyltransferase activity//methyltransferase activity//RNA binding//protein methyltransferase activity	GO:0005737	cytoplasm	KOG1253	tRNA methyltransferase
comp50423_c0	534	414591671	DAA42242.1	144	8.45345e-10	TPA: hypothetical protein ZEAMMB73_993099 [Zea mays]	--	--	--	--	--	K08266	GBL	G protein beta subunit-like	http://www.genome.jp/dbget-bin/www_bget?ko:K08266	--	--	--	--	--	--	--	--	--	--	--	--	KOG0315	G-protein beta subunit-like protein (contains WD40 repeats)
comp32863_c0	235	--	--	--	--	--	--	--	--	--	--	--	--	--	--	--	--	--	--	--	--	--	--	--	--	--	--	--	--
comp9506_c0	435	224094284	XP_002310124.1	558	3.45251e-68	predicted protein [Populus trichocarpa] >gi|222853027|gb|EEE90574.1| predicted protein [Populus trichocarpa]	--	--	--	--	--	--	--	--	--	P83004	124	6.40403e-08	13S globulin basic chain OS=Fagopyrum esculentum PE=1 SV=1	PF00190	Cupin	--	--	GO:0005507//GO:0008270//GO:0045735	copper ion binding//zinc ion binding//nutrient reservoir activity	--	--	--	--
comp62498_c0	532	356496832	XP_003517269.1	842	2.64527e-104	PREDICTED: uncharacterized protein LOC100778059 [Glycine max]	--	--	--	--	--	--	--	--	--	--	--	--	--	--	--	--	--	--	--	--	--	--	--
comp726116_c0	211	225440964	XP_002283313.1	126	7.74912e-08	PREDICTED: uncharacterized protein LOC100256294 [Vitis vinifera]	--	--	--	--	--	--	--	--	--	--	--	--	--	--	--	--	--	--	--	--	--	--	--
comp41634_c0	216	--	--	--	--	--	--	--	--	--	--	--	--	--	--	--	--	--	--	--	--	--	--	--	--	--	--	--	--
comp69404_c0	3240	359473439	XP_002264637.2	1267	4.05246e-157	PREDICTED: U-box domain-containing protein 19-like [Vitis vinifera] >gi|296086547|emb|CBI32136.3| unnamed protein product [Vitis vinifera]	--	--	--	--	--	--	--	--	--	O80742	853	1.7957e-98	U-box domain-containing protein 19 OS=Arabidopsis thaliana GN=PUB19 PE=2 SV=1	PF03144//PF02985//PF07714//PF00514//PF04564//PF00069	Elongation factor Tu domain 2//HEAT repeat//Protein tyrosine kinase//Armadillo/beta-catenin-like repeat//U-box domain//Protein kinase domain	GO:0006468//GO:0016567	protein phosphorylation//protein ubiquitination	GO:0004672//GO:0005525//GO:0005515//GO:0004842//GO:0005524	protein kinase activity//GTP binding//protein binding//ubiquitin-protein ligase activity//ATP binding	GO:0000151	ubiquitin ligase complex	--	--
comp58343_c0	287	--	--	--	--	--	--	--	--	--	--	--	--	--	--	--	--	--	--	PF01271	Granin (chromogranin or secretogranin)	--	--	--	--	GO:0030141	secretory granule	--	--
comp103681_c0	214	--	--	--	--	--	--	--	--	--	--	--	--	--	--	--	--	--	--	--	--	--	--	--	--	--	--	--	--
comp603512_c0	223	--	--	--	--	--	--	--	--	--	--	--	--	--	--	--	--	--	--	--	--	--	--	--	--	--	--	--	--
comp36854_c1	220	--	--	--	--	--	--	--	--	--	--	--	--	--	--	--	--	--	--	--	--	--	--	--	--	--	--	--	--
comp34460_c0	263	225433049	XP_002280977.1	224	1.30654e-20	PREDICTED: auxin-induced protein 5NG4 [Vitis vinifera] >gi|296083618|emb|CBI23607.3| unnamed protein product [Vitis vinifera]	297600333	NM_001055507.2	61	6.73835e-22	Oryza sativa Japonica Group Os03g0149300 (Os03g0149300) mRNA, complete cds	--	--	--	--	Q6J163	141	4.2541e-10	Auxin-induced protein 5NG4 OS=Pinus taeda PE=2 SV=1	PF05653//PF00892//PF00664	Magnesium transporter NIPA//EamA-like transporter family//ABC transporter transmembrane region	GO:0015693//GO:0006810//GO:0055085	magnesium ion transport//transport//transmembrane transport	GO:0042626//GO:0015095//GO:0005524	ATPase activity, coupled to transmembrane movement of substances//magnesium ion transmembrane transporter activity//ATP binding	GO:0016021//GO:0016020	integral to membrane//membrane	--	--
comp736590_c0	322	--	--	--	--	--	--	--	--	--	--	--	--	--	--	--	--	--	--	--	--	--	--	--	--	--	--	--	--
comp69843_c0	3639	225430091	XP_002281873.1	1482	0	PREDICTED: uncharacterized protein LOC100267937 [Vitis vinifera]	225430090	XM_002281837.1	130	4.6165e-59	PREDICTED: Vitis vinifera uncharacterized LOC100267937 (LOC100267937), mRNA	--	--	--	--	Q92576	190	6.29486e-13	PHD finger protein 3 OS=Homo sapiens GN=PHF3 PE=1 SV=3	PF07500	Transcription factor S-II (TFIIS), central domain	GO:0006351	transcription, DNA-dependent	--	--	--	--	KOG1634	Predicted transcription factor DATF1, contains PHD and TFS2M domains
comp29577_c0	342	--	--	--	--	--	--	--	--	--	--	--	--	--	--	--	--	--	--	PF00228	Bowman-Birk serine protease inhibitor family	--	--	GO:0004867	serine-type endopeptidase inhibitor activity	GO:0005576	extracellular region	--	--
comp65624_c1	326	224134539	XP_002327429.1	229	3.90799e-20	predicted protein [Populus trichocarpa] >gi|222835983|gb|EEE74404.1| predicted protein [Populus trichocarpa]	--	--	--	--	--	K01115	PLD	phospholipase D	http://www.genome.jp/dbget-bin/www_bget?ko:K01115	Q9C888	201	1.51943e-17	Phospholipase D epsilon OS=Arabidopsis thaliana GN=PLDEPSILON PE=2 SV=1	--	--	GO:0044763//GO:0006950	single-organism cellular process//response to stress	GO:0003824	catalytic activity	--	--	--	--
comp60731_c1	334	37806468	BAC99903.1	217	2.39216e-20	Mob4A protein-like [Oryza sativa Japonica Group]	--	--	--	--	--	K06685	MOB1	maintenance of ploidy protein MOB1 (MPS1 binder 1)	http://www.genome.jp/dbget-bin/www_bget?ko:K06685	Q8GYX0	146	3.56289e-11	MOB kinase activator-like 1 OS=Arabidopsis thaliana GN=At4g19045 PE=2 SV=1	--	--	--	--	--	--	--	--	KOG0440	Cell cycle-associated protein Mob1-1
comp65713_c0	2540	297742494	CBI34643.3	538	2.40271e-58	unnamed protein product [Vitis vinifera]	357139844	XM_003571439.1	64	1.56868e-22	PREDICTED: Brachypodium distachyon transmembrane protein 120B-like (LOC100834621), mRNA	--	--	--	--	--	--	--	--	PF07851	TMPIT-like protein	--	--	--	--	GO:0016021	integral to membrane	KOG4758	Predicted membrane protein
comp56349_c0	907	296085102	CBI28597.3	627	2.49793e-71	unnamed protein product [Vitis vinifera]	--	--	--	--	--	K14005	SEC31	protein transport protein SEC31	http://www.genome.jp/dbget-bin/www_bget?ko:K14005	--	--	--	--	--	--	--	--	--	--	--	--	--	--
comp37623_c0	602	--	--	--	--	--	--	--	--	--	--	--	--	--	--	--	--	--	--	--	--	--	--	--	--	--	--	--	--
comp57970_c0	1170	356544946	XP_003540907.1	469	8.7837e-54	PREDICTED: GPI-anchored protein LORELEI-like [Glycine max]	--	--	--	--	--	--	--	--	--	B3GS44	368	3.04647e-40	GPI-anchored protein LORELEI OS=Arabidopsis thaliana GN=LRE PE=2 SV=1	--	--	--	--	--	--	--	--	--	--
comp63623_c0	3161	255569710	XP_002525819.1	1266	2.48045e-162	2-oxoglutarate/malate translocator, chloroplast precursor, putative [Ricinus communis] >gi|223534824|gb|EEF36513.1| 2-oxoglutarate/malate translocator, chloroplast precursor, putative [Ricinus communis]	356525857	XM_003531490.1	324	5.73471e-167	PREDICTED: Glycine max 2-oxoglutarate/malate translocator, chloroplastic-like (LOC100782873), mRNA	K03319	TC.DASS	divalent anion:Na+ symporter, DASS family	http://www.genome.jp/dbget-bin/www_bget?ko:K03319	Q9FMF7	1239	3.95966e-156	Dicarboxylate transporter 2.1, chloroplastic OS=Arabidopsis thaliana GN=DIT2-1 PE=1 SV=1	PF03699//PF00939//PF01275	Uncharacterised protein family (UPF0182)//Sodium:sulfate symporter transmembrane region//Myelin proteolipid protein (PLP or lipophilin)	GO:0006810//GO:0055085//GO:0006814	transport//transmembrane transport//sodium ion transport	GO:0005215	transporter activity	GO:0016020//GO:0016021	membrane//integral to membrane	--	--
comp57381_c0	583	224099835	XP_002311638.1	218	4.87111e-18	predicted protein [Populus trichocarpa] >gi|222851458|gb|EEE89005.1| predicted protein [Populus trichocarpa]	--	--	--	--	--	--	--	--	--	--	--	--	--	--	--	--	--	--	--	--	--	--	--
comp29629_c0	217	--	--	--	--	--	--	--	--	--	--	--	--	--	--	--	--	--	--	--	--	--	--	--	--	--	--	--	--
comp43027_c0	662	--	--	--	--	--	--	--	--	--	--	--	--	--	--	--	--	--	--	--	--	--	--	--	--	--	--	--	--
comp65611_c0	1953	356533171	XP_003535141.1	1452	0	PREDICTED: uncharacterized protein LOC100820136 [Glycine max]	--	--	--	--	--	--	--	--	--	Q9XIQ7	1290	1.78967e-170	Probable folate-biopterin transporter 7 OS=Arabidopsis thaliana GN=At1g64890 PE=2 SV=1	PF02966	Mitosis protein DIM1	GO:0007067	mitosis	--	--	GO:0005681	spliceosomal complex	--	--
comp948722_c0	211	--	--	--	--	--	--	--	--	--	--	--	--	--	--	--	--	--	--	--	--	--	--	--	--	--	--	--	--
comp49147_c1	282	--	--	--	--	--	--	--	--	--	--	--	--	--	--	--	--	--	--	--	--	--	--	--	--	--	--	--	--
comp48790_c1	229	225435774	XP_002285731.1	393	4.29956e-45	PREDICTED: uncharacterized protein LOC100267227 isoform 2 [Vitis vinifera]	--	--	--	--	--	--	--	--	--	--	--	--	--	--	--	--	--	--	--	--	--	--	--
comp980041_c0	208	--	--	--	--	--	--	--	--	--	--	--	--	--	--	--	--	--	--	--	--	--	--	--	--	--	--	--	--
comp1764478_c0	213	--	--	--	--	--	--	--	--	--	--	--	--	--	--	--	--	--	--	--	--	--	--	--	--	--	--	--	--
comp460083_c0	457	--	--	--	--	--	--	--	--	--	--	--	--	--	--	--	--	--	--	--	--	--	--	--	--	--	--	--	--
comp13822_c0	243	--	--	--	--	--	--	--	--	--	--	--	--	--	--	--	--	--	--	--	--	--	--	--	--	--	--	--	--
comp43196_c0	441	--	--	--	--	--	--	--	--	--	--	--	--	--	--	--	--	--	--	--	--	--	--	--	--	--	--	--	--
comp523297_c0	201	224074061	XP_002304236.1	249	1.46785e-24	predicted protein [Populus trichocarpa] >gi|222841668|gb|EEE79215.1| predicted protein [Populus trichocarpa]	--	--	--	--	--	--	--	--	--	--	--	--	--	--	--	GO:0055114//GO:0006118	oxidation-reduction process//electron transport	GO:0005506//GO:0009055//GO:0016705//GO:0020037	iron ion binding//electron carrier activity//oxidoreductase activity, acting on paired donors, with incorporation or reduction of molecular oxygen//heme binding	--	--	--	--
comp39793_c0	254	242060664	XP_002451621.1	166	5.77547e-13	hypothetical protein SORBIDRAFT_04g004770 [Sorghum bicolor] >gi|241931452|gb|EES04597.1| hypothetical protein SORBIDRAFT_04g004770 [Sorghum bicolor]	--	--	--	--	--	K08907	LHCA1	light-harvesting complex I chlorophyll a/b binding protein 1	http://www.genome.jp/dbget-bin/www_bget?ko:K08907	Q9SDM1	152	2.94423e-12	Chlorophyll a-b binding protein 1B-21, chloroplastic OS=Hordeum vulgare GN=LHC Ib-21 PE=1 SV=1	--	--	GO:0009768//GO:0009637//GO:0010218//GO:0010114	photosynthesis, light harvesting in photosystem I//response to blue light//response to far red light//response to red light	--	--	GO:0010287//GO:0009941//GO:0009535	plastoglobule//chloroplast envelope//chloroplast thylakoid membrane	--	--
comp45875_c0	214	--	--	--	--	--	--	--	--	--	--	--	--	--	--	--	--	--	--	--	--	--	--	--	--	--	--	--	--
comp49538_c0	771	356501182	XP_003519406.1	224	3.68328e-33	PREDICTED: indole-3-glycerol phosphate synthase, chloroplastic-like [Glycine max]	--	--	--	--	--	K01609	trpC	indole-3-glycerol phosphate synthase	http://www.genome.jp/dbget-bin/www_bget?ko:K01609	P49572	183	1.64016e-23	Indole-3-glycerol phosphate synthase, chloroplastic OS=Arabidopsis thaliana GN=At2g04400 PE=2 SV=2	PF00218//PF07664	Indole-3-glycerol phosphate synthase//Ferrous iron transport protein B C terminus	GO:0006568//GO:0006571//GO:0015684//GO:0009094//GO:0000162	tryptophan metabolic process//tyrosine biosynthetic process//ferrous iron transport//L-phenylalanine biosynthetic process//tryptophan biosynthetic process	GO:0004425//GO:0015093	indole-3-glycerol-phosphate synthase activity//ferrous iron transmembrane transporter activity	GO:0016021	integral to membrane	--	--
comp14068_c0	306	--	--	--	--	--	--	--	--	--	--	--	--	--	--	--	--	--	--	--	--	--	--	--	--	--	--	--	--
comp59307_c0	2393	296081759	CBI20764.3	1210	5.31076e-157	unnamed protein product [Vitis vinifera]	--	--	--	--	--	K11507	CENPO	centromere protein O	http://www.genome.jp/dbget-bin/www_bget?ko:K11507	--	--	--	--	PF09496	Cenp-O kinetochore centromere component	GO:0034508	centromere complex assembly	--	--	GO:0000776	kinetochore	--	--
comp54806_c0	1108	--	--	--	--	--	--	--	--	--	--	--	--	--	--	--	--	--	--	--	--	--	--	--	--	--	--	--	--
comp58832_c0	782	351724301	NP_001236541.1	794	2.00962e-103	uncharacterized protein LOC100306034 [Glycine max] >gi|255627343|gb|ACU14016.1| unknown [Glycine max]	--	--	--	--	--	K08901	psbQ	photosystem II oxygen-evolving enhancer protein 3	http://www.genome.jp/dbget-bin/www_bget?ko:K08901	P12301	703	6.99958e-91	Oxygen-evolving enhancer protein 3, chloroplastic OS=Spinacia oleracea GN=PSBQ PE=1 SV=1	PF05757	Oxygen evolving enhancer protein 3 (PsbQ)	GO:0015979	photosynthesis	GO:0005509	calcium ion binding	GO:0009654//GO:0009523//GO:0019898	oxygen evolving complex//photosystem II//extrinsic to membrane	--	--
comp20726_c0	246	--	--	--	--	--	--	--	--	--	--	--	--	--	--	--	--	--	--	--	--	--	--	--	--	--	--	--	--
comp44199_c0	1815	224099349	XP_002311449.1	1181	9.30937e-154	predicted protein [Populus trichocarpa] >gi|222851269|gb|EEE88816.1| predicted protein [Populus trichocarpa]	--	--	--	--	--	K14431	TGA	transcription factor TGA	http://www.genome.jp/dbget-bin/www_bget?ko:K14431	Q41558	995	1.77731e-126	Transcription factor HBP-1b(c1) (Fragment) OS=Triticum aestivum PE=1 SV=2	PF00170//PF14144//PF07716	bZIP transcription factor//Seed dormancy control//Basic region leucine zipper	GO:0006351//GO:0006355	transcription, DNA-dependent//regulation of transcription, DNA-dependent	GO:0043565//GO:0003700	sequence-specific DNA binding//sequence-specific DNA binding transcription factor activity	GO:0005667	transcription factor complex	--	--
comp186441_c0	239	--	--	--	--	--	--	--	--	--	--	--	--	--	--	--	--	--	--	--	--	--	--	--	--	--	--	--	--
comp227966_c0	253	356535143	XP_003536108.1	237	1.12793e-21	PREDICTED: gamma-tubulin complex component 4 homolog [Glycine max]	--	--	--	--	--	K16571	TUBGCP4, GCP4	gamma-tubulin complex component 4	http://www.genome.jp/dbget-bin/www_bget?ko:K16571	Q9SC88	234	2.02399e-22	Gamma-tubulin complex component 4 homolog OS=Medicago truncatula GN=85P PE=2 SV=1	PF01701	Photosystem I reaction centre subunit IX / PsaJ	GO:0015979	photosynthesis	--	--	GO:0015630//GO:0009522//GO:0044430	microtubule cytoskeleton//photosystem I//cytoskeletal part	--	--
comp56445_c0	1008	--	--	--	--	--	--	--	--	--	--	--	--	--	--	--	--	--	--	PF04310	MukB N-terminal	GO:0007059//GO:0030261	chromosome segregation//chromosome condensation	GO:0003677//GO:0005524	DNA binding//ATP binding	GO:0009295	nucleoid	--	--
comp9547_c0	436	--	--	--	--	--	--	--	--	--	--	--	--	--	--	--	--	--	--	--	--	--	--	--	--	--	--	--	--
comp61753_c0	2179	192338746	ACF04278.1	2103	0	UTP-glucose 1 phosphate uridylyltransferase [Eucalyptus grandis]	403241994	JQ424792.1	605	0	Elaeagnus umbellata UDP-glucose pyrophosphorylase mRNA, complete cds	K00963	UGP2, galU, galF	UTP--glucose-1-phosphate uridylyltransferase	http://www.genome.jp/dbget-bin/www_bget?ko:K00963	P19595	2052	0	UTP--glucose-1-phosphate uridylyltransferase OS=Solanum tuberosum PE=1 SV=3	PF01704	UTP--glucose-1-phosphate uridylyltransferase	GO:0008152//GO:0005985//GO:0006012//GO:0009117//GO:0005982	metabolic process//sucrose metabolic process//galactose metabolic process//nucleotide metabolic process//starch metabolic process	GO:0003983//GO:0016779	UTP:glucose-1-phosphate uridylyltransferase activity//nucleotidyltransferase activity	--	--	KOG2638	UDP-glucose pyrophosphorylase
comp738972_c0	270	--	--	--	--	--	--	--	--	--	--	--	--	--	--	--	--	--	--	--	--	--	--	--	--	--	--	--	--
comp56352_c0	510	357505565	XP_003623071.1	245	1.27259e-29	Notum-like protein [Medicago truncatula] >gi|355498086|gb|AES79289.1| Notum-like protein [Medicago truncatula]	--	--	--	--	--	--	--	--	--	--	--	--	--	--	--	--	--	--	--	--	--	--	--
comp355372_c0	242	--	--	--	--	--	--	--	--	--	--	--	--	--	--	--	--	--	--	--	--	--	--	--	--	--	--	--	--
comp56703_c1	260	--	--	--	--	--	--	--	--	--	--	--	--	--	--	--	--	--	--	--	--	--	--	--	--	--	--	--	--
comp64488_c0	2394	359482590	XP_002284545.2	1979	0	PREDICTED: pentatricopeptide repeat-containing protein At2g27610-like [Vitis vinifera]	--	--	--	--	--	--	--	--	--	Q9LW63	1241	2.58641e-157	Putative pentatricopeptide repeat-containing protein At3g23330 OS=Arabidopsis thaliana GN=PCMP-H32 PE=3 SV=1	PF03244	Photosystem I reaction centre subunit VI	GO:0015979	photosynthesis	--	--	GO:0009522//GO:0009538	photosystem I//photosystem I reaction center	--	--
comp35983_c0	348	358346406	XP_003637259.1	233	1.05769e-20	hypothetical protein MTR_079s1010 [Medicago truncatula] >gi|355503194|gb|AES84397.1| hypothetical protein MTR_079s1010 [Medicago truncatula]	--	--	--	--	--	--	--	--	--	--	--	--	--	--	--	--	--	--	--	--	--	--	--
comp13005_c0	240	--	--	--	--	--	--	--	--	--	--	--	--	--	--	--	--	--	--	--	--	--	--	--	--	--	--	--	--
comp56251_c0	469	--	--	--	--	--	--	--	--	--	--	--	--	--	--	--	--	--	--	--	--	--	--	--	--	--	--	--	--
comp456749_c0	256	302143889	CBI22750.3	119	9.12899e-06	unnamed protein product [Vitis vinifera]	--	--	--	--	--	--	--	--	--	--	--	--	--	--	--	--	--	--	--	--	--	--	--
comp53918_c0	1219	--	--	--	--	--	--	--	--	--	--	--	--	--	--	--	--	--	--	--	--	--	--	--	--	--	--	--	--
comp20248_c0	222	--	--	--	--	--	--	--	--	--	--	--	--	--	--	--	--	--	--	--	--	--	--	--	--	--	--	--	--
comp3476_c0	206	--	--	--	--	--	--	--	--	--	--	--	--	--	--	--	--	--	--	--	--	--	--	--	--	--	--	--	--
comp394078_c0	390	--	--	--	--	--	--	--	--	--	--	--	--	--	--	--	--	--	--	--	--	--	--	--	--	--	--	--	--
comp616374_c0	218	--	--	--	--	--	--	--	--	--	--	--	--	--	--	--	--	--	--	--	--	--	--	--	--	--	--	--	--
comp49773_c0	458	225464928	XP_002275011.1	567	1.04903e-68	PREDICTED: eukaryotic initiation factor 4A-3-like [Vitis vinifera]	--	--	--	--	--	K13025	EIF4A3, FAL1	ATP-dependent RNA helicase	http://www.genome.jp/dbget-bin/www_bget?ko:K13025	Q5VNM3	489	2.13355e-58	DEAD-box ATP-dependent RNA helicase 2 OS=Oryza sativa subsp. japonica GN=Os01g0639100 PE=2 SV=1	PF12189//PF04851//PF00270//PF02562	Single-strand DNA-binding protein//Type III restriction enzyme, res subunit//DEAD/DEAH box helicase//PhoH-like protein	GO:0009405//GO:0006457	pathogenesis//protein folding	GO:0008026//GO:0003677//GO:0003676//GO:0005524//GO:0016787//GO:0005515	ATP-dependent helicase activity//DNA binding//nucleic acid binding//ATP binding//hydrolase activity//protein binding	--	--	KOG0328	Predicted ATP-dependent RNA helicase FAL1, involved in rRNA maturation, DEAD-box superfamily
comp55869_c0	2507	356510961	XP_003524201.1	825	5.89388e-99	PREDICTED: uncharacterized protein LOC100805437 [Glycine max]	--	--	--	--	--	--	--	--	--	--	--	--	--	PF00085	Thioredoxin	GO:0045454	cell redox homeostasis	--	--	--	--	--	--
comp60896_c2	573	359474793	XP_003631533.1	136	2.6556e-07	PREDICTED: uncharacterized protein LOC100854676 [Vitis vinifera]	--	--	--	--	--	--	--	--	--	--	--	--	--	--	--	--	--	--	--	--	--	--	--
comp69373_c1	220	--	--	--	--	--	--	--	--	--	--	--	--	--	--	--	--	--	--	--	--	--	--	--	--	--	--	--	--
comp43283_c0	318	--	--	--	--	--	--	--	--	--	--	--	--	--	--	--	--	--	--	--	--	--	--	--	--	--	--	--	--
comp37551_c0	911	--	--	--	--	--	--	--	--	--	--	--	--	--	--	--	--	--	--	--	--	--	--	--	--	--	--	--	--
comp14901_c0	453	225449700	XP_002265392.1	536	1.81665e-63	PREDICTED: cyanidin-3-O-glucoside 2-O-glucuronosyltransferase-like [Vitis vinifera]	--	--	--	--	--	--	--	--	--	Q5NTH0	439	7.31194e-51	Cyanidin-3-O-glucoside 2-O-glucuronosyltransferase OS=Bellis perennis GN=UGAT PE=1 SV=1	PF13639//PF00201//PF04101	Ring finger domain//UDP-glucoronosyl and UDP-glucosyl transferase//Glycosyltransferase family 28 C-terminal domain	GO:0008152//GO:0030259//GO:0005975	metabolic process//lipid glycosylation//carbohydrate metabolic process	GO:0008270//GO:0016758//GO:0005515//GO:0030246	zinc ion binding//transferase activity, transferring hexosyl groups//protein binding//carbohydrate binding	--	--	KOG1192	UDP-glucuronosyl and UDP-glucosyl transferase
comp742170_c0	243	--	--	--	--	--	--	--	--	--	--	--	--	--	--	--	--	--	--	--	--	--	--	--	--	--	--	--	--
comp68353_c0	2433	296082384	CBI21389.3	1034	8.95433e-130	unnamed protein product [Vitis vinifera]	225438774	XM_002278311.1	149	8.42045e-70	PREDICTED: Vitis vinifera OTU domain-containing protein 3-like (LOC100257852), mRNA	K13717	OTUD3	OTU domain-containing protein 3	http://www.genome.jp/dbget-bin/www_bget?ko:K13717	Q5T2D3	333	8.78113e-32	OTU domain-containing protein 3 OS=Homo sapiens GN=OTUD3 PE=1 SV=1	PF00627//PF02845	UBA/TS-N domain//CUE domain	--	--	GO:0005515	protein binding	--	--	KOG2605	OTU (ovarian tumor)-like cysteine protease
comp67741_c0	1947	224132368	XP_002321322.1	367	2.48128e-37	predicted protein [Populus trichocarpa] >gi|222862095|gb|EEE99637.1| predicted protein [Populus trichocarpa]	--	--	--	--	--	--	--	--	--	--	--	--	--	--	--	--	--	--	--	--	--	--	--
comp48536_c0	717	--	--	--	--	--	94962324	DQ487110.1	47	1.20887e-13	Panax ginseng dehydrin 5 (Dhn5) mRNA, complete cds	--	--	--	--	--	--	--	--	PF00257	Dehydrin	GO:0006950//GO:0009415	response to stress//response to water stimulus	--	--	--	--	--	--
comp49341_c0	403	--	--	--	--	--	--	--	--	--	--	--	--	--	--	--	--	--	--	--	--	--	--	--	--	--	--	--	--
comp1184_c0	248	--	--	--	--	--	--	--	--	--	--	--	--	--	--	--	--	--	--	--	--	--	--	--	--	--	--	--	--
comp8306_c0	341	--	--	--	--	--	--	--	--	--	--	--	--	--	--	--	--	--	--	PF06451	Moricin	GO:0042742	defense response to bacterium	--	--	GO:0005576	extracellular region	--	--
comp51229_c0	816	225426609	XP_002280587.1	151	3.67869e-09	PREDICTED: uncharacterized protein At1g01500-like [Vitis vinifera]	--	--	--	--	--	--	--	--	--	--	--	--	--	--	--	--	--	--	--	--	--	--	--
comp204224_c0	828	147775244	CAN61602.1	587	1.88105e-88	hypothetical protein VITISV_024967 [Vitis vinifera]	--	--	--	--	--	--	--	--	--	Q9ZW06	459	2.30176e-62	Pumilio homolog 2 OS=Arabidopsis thaliana GN=APUM2 PE=1 SV=1	PF00806	Pumilio-family RNA binding repeat	--	--	GO:0003723	RNA binding	--	--	KOG1488	Translational repressor Pumilio/PUF3 and related RNA-binding proteins (Puf superfamily)
comp7359_c0	421	255557150	XP_002519606.1	131	3.14849e-12	conserved hypothetical protein [Ricinus communis] >gi|223541196|gb|EEF42751.1| conserved hypothetical protein [Ricinus communis]	--	--	--	--	--	--	--	--	--	--	--	--	--	--	--	--	--	--	--	--	--	--	--
comp46980_c0	295	--	--	--	--	--	--	--	--	--	--	--	--	--	--	--	--	--	--	--	--	--	--	--	--	--	--	--	--
comp40205_c0	314	297746360	CBI16416.3	138	1.64204e-08	unnamed protein product [Vitis vinifera]	--	--	--	--	--	--	--	--	--	--	--	--	--	--	--	--	--	--	--	--	--	--	--
comp51161_c0	644	--	--	--	--	--	--	--	--	--	--	--	--	--	--	--	--	--	--	--	--	--	--	--	--	--	--	--	--
comp62965_c0	1249	297733872	CBI15119.3	427	1.94472e-47	unnamed protein product [Vitis vinifera]	--	--	--	--	--	K12741	HNRNPA1_3	heterogeneous nuclear ribonucleoprotein A1/A3	http://www.genome.jp/dbget-bin/www_bget?ko:K12741	Q9SVM8	306	1.59967e-31	Glycine-rich RNA-binding protein 2, mitochondrial OS=Arabidopsis thaliana GN=GRP2 PE=1 SV=1	PF00076	RNA recognition motif. (a.k.a. RRM, RBD, or RNP domain)	--	--	GO:0003676	nucleic acid binding	--	--	KOG0118	FOG: RRM domain
comp35384_c0	686	147860397	CAN80445.1	269	1.11054e-39	hypothetical protein VITISV_043284 [Vitis vinifera]	--	--	--	--	--	--	--	--	--	Q9FL07	210	1.70121e-28	RING-H2 finger protein ATL46 OS=Arabidopsis thaliana GN=ATL46 PE=2 SV=1	PF12678//PF13639//PF00097	RING-H2 zinc finger//Ring finger domain//Zinc finger, C3HC4 type (RING finger)	--	--	GO:0005515//GO:0046872//GO:0008270//GO:0043167	protein binding//metal ion binding//zinc ion binding//ion binding	--	--	--	--
comp57960_c0	901	225430302	XP_002285168.1	983	1.17425e-125	PREDICTED: putative clathrin assembly protein At2g25430-like [Vitis vinifera]	356507715	XM_003522562.1	143	6.60294e-67	PREDICTED: Glycine max putative clathrin assembly protein At2g25430-like (LOC100803282), mRNA	--	--	--	--	Q8LF20	956	7.15823e-123	Putative clathrin assembly protein At2g25430 OS=Arabidopsis thaliana GN=At2g25430 PE=1 SV=2	PF07651	ANTH domain	--	--	GO:0005543	phospholipid binding	--	--	--	--
comp424146_c0	219	--	--	--	--	--	--	--	--	--	--	--	--	--	--	--	--	--	--	--	--	--	--	--	--	--	--	--	--
comp60669_c0	2195	224087031	XP_002308036.1	1093	3.06409e-139	predicted protein [Populus trichocarpa] >gi|222854012|gb|EEE91559.1| predicted protein [Populus trichocarpa]	--	--	--	--	--	K00942	E2.7.4.8, gmk	guanylate kinase	http://www.genome.jp/dbget-bin/www_bget?ko:K00942	Q64520	509	5.81326e-58	Guanylate kinase OS=Mus musculus GN=Guk1 PE=1 SV=2	PF00625//PF07646	Guanylate kinase//Kelch motif	GO:0006144//GO:0006163	purine nucleobase metabolic process//purine nucleotide metabolic process	GO:0004385//GO:0005515	guanylate kinase activity//protein binding	--	--	KOG0707	Guanylate kinase
comp2788_c0	272	--	--	--	--	--	--	--	--	--	--	--	--	--	--	--	--	--	--	--	--	--	--	--	--	--	--	--	--
comp57726_c0	795	--	--	--	--	--	147835019	AM460179.2	61	2.22189e-21	Vitis vinifera contig VV78X017545.5, whole genome shotgun sequence	--	--	--	--	--	--	--	--	--	--	--	--	--	--	--	--	--	--
comp49016_c0	501	--	--	--	--	--	--	--	--	--	--	--	--	--	--	--	--	--	--	--	--	--	--	--	--	--	--	--	--
comp68989_c0	3403	297738684	CBI27929.3	1923	0	unnamed protein product [Vitis vinifera]	359484501	XM_002282422.2	600	0	PREDICTED: Vitis vinifera K(+) efflux antiporter 4-like (LOC100252607), mRNA	--	--	--	--	Q9ZUN3	1783	0	K(+) efflux antiporter 4 OS=Arabidopsis thaliana GN=KEA4 PE=2 SV=2	PF00999	Sodium/hydrogen exchanger family	GO:0006812//GO:0006885//GO:0055085	cation transport//regulation of pH//transmembrane transport	GO:0015299	solute:hydrogen antiporter activity	GO:0016021	integral to membrane	KOG1650	Predicted K+/H+-antiporter
comp59579_c0	1404	225448412	XP_002270907.1	1076	1.5873e-142	PREDICTED: GDSL esterase/lipase CPRD49 [Vitis vinifera] >gi|297736617|emb|CBI25488.3| unnamed protein product [Vitis vinifera]	255585949	XM_002533600.1	143	1.04175e-66	Ricinus communis Isoamyl acetate-hydrolyzing esterase, putative, mRNA	--	--	--	--	Q9SRM5	957	8.56353e-126	GDSL esterase/lipase CPRD49 OS=Arabidopsis thaliana GN=CPRD49 PE=2 SV=1	PF00657//PF01663	GDSL-like Lipase/Acylhydrolase//Type I phosphodiesterase / nucleotide pyrophosphatase	GO:0006629	lipid metabolic process	GO:0016788//GO:0003824	hydrolase activity, acting on ester bonds//catalytic activity	--	--	KOG3035	Isoamyl acetate-hydrolyzing esterase
comp15656_c0	284	--	--	--	--	--	--	--	--	--	--	--	--	--	--	--	--	--	--	--	--	--	--	--	--	--	--	--	--
comp30502_c0	549	156900676	ABU96744.1	302	8.16693e-30	chloroplast acyl-ACP thioesterase [Jatropha curcas] >gi|248570279|gb|ACT09366.1| stearoyl acyl-ACP-thioesterase [Jatropha curcas]	--	--	--	--	--	K10781	FATB	fatty acyl-ACP thioesterase B	http://www.genome.jp/dbget-bin/www_bget?ko:K10781	Q39513	271	8.7874e-27	Palmitoyl-acyl carrier protein thioesterase, chloroplastic OS=Cuphea hookeriana GN=FATB1 PE=2 SV=1	PF12590	Acyl-ATP thioesterase	GO:0006633//GO:0042967	fatty acid biosynthetic process//acyl-carrier-protein biosynthetic process	GO:0016790//GO:0016297	thiolester hydrolase activity//acyl-[acyl-carrier-protein] hydrolase activity	GO:0005835	fatty acid synthase complex	--	--
comp6487_c0	763	--	--	--	--	--	--	--	--	--	--	--	--	--	--	--	--	--	--	PF09329	Primase zinc finger	GO:0006260	DNA replication	--	--	GO:0005634	nucleus	--	--
comp40711_c0	271	--	--	--	--	--	--	--	--	--	--	--	--	--	--	--	--	--	--	--	--	--	--	--	--	--	--	--	--
comp56218_c0	1422	255539034	XP_002510582.1	1222	7.45738e-163	alcohol dehydrogenase, putative [Ricinus communis] >gi|223551283|gb|EEF52769.1| alcohol dehydrogenase, putative [Ricinus communis]	460374830	XM_004233164.1	89	1.1012e-36	PREDICTED: Solanum lycopersicum probable cinnamyl alcohol dehydrogenase 6-like (LOC101249426), mRNA	K00083	E1.1.1.195	cinnamyl-alcohol dehydrogenase	http://www.genome.jp/dbget-bin/www_bget?ko:K00083	Q7XWU3	1107	1.08828e-146	Probable cinnamyl alcohol dehydrogenase 6 OS=Oryza sativa subsp. japonica GN=CAD6 PE=2 SV=2	PF02826//PF02254//PF08240//PF00107//PF03721//PF03446	D-isomer specific 2-hydroxyacid dehydrogenase, NAD binding domain//TrkA-N domain//Alcohol dehydrogenase GroES-like domain//Zinc-binding dehydrogenase//UDP-glucose/GDP-mannose dehydrogenase family, NAD binding domain//NAD binding domain of 6-phosphogluconate dehydrogenase	GO:0055114//GO:0019521//GO:0006813//GO:0006098	oxidation-reduction process//D-gluconate metabolic process//potassium ion transport//pentose-phosphate shunt	GO:0051287//GO:0046872//GO:0048037//GO:0046029//GO:0008270//GO:0016491//GO:0016616//GO:0000166//GO:0004616	NAD binding//metal ion binding//cofactor binding//mannitol dehydrogenase activity//zinc ion binding//oxidoreductase activity//oxidoreductase activity, acting on the CH-OH group of donors, NAD or NADP as acceptor//nucleotide binding//phosphogluconate dehydrogenase (decarboxylating) activity	--	--	KOG0023	Alcohol dehydrogenase, class V
comp41697_c0	557	--	--	--	--	--	--	--	--	--	--	--	--	--	--	--	--	--	--	--	--	--	--	--	--	--	--	--	--
comp65638_c0	1849	359481336	XP_002274213.2	1021	3.38366e-170	PREDICTED: arginine biosynthesis bifunctional protein ArgJ, chloroplastic-like [Vitis vinifera] >gi|297741477|emb|CBI32609.3| unnamed protein product [Vitis vinifera]	470133732	XM_004302666.1	387	0	PREDICTED: Fragaria vesca subsp. vesca arginine biosynthesis bifunctional protein ArgJ, chloroplastic-like (LOC101311203), mRNA	K00620	argJ	glutamate N-acetyltransferase / amino-acid N-acetyltransferase	http://www.genome.jp/dbget-bin/www_bget?ko:K00620	Q9ZUR7	948	1.74887e-158	Arginine biosynthesis bifunctional protein ArgJ, chloroplastic OS=Arabidopsis thaliana GN=At2g37500 PE=1 SV=2	PF01960	ArgJ family	GO:0006526//GO:0000051//GO:0042967	arginine biosynthetic process//urea cycle intermediate metabolic process//acyl-carrier-protein biosynthetic process	GO:0004042//GO:0004358	acetyl-CoA:L-glutamate N-acetyltransferase activity//glutamate N-acetyltransferase activity	GO:0009507	chloroplast	KOG2786	Putative glutamate/ornithine acetyltransferase
comp221482_c0	227	--	--	--	--	--	--	--	--	--	--	--	--	--	--	--	--	--	--	--	--	--	--	--	--	--	--	--	--
comp34955_c0	208	329568040	AEB96142.1	126	4.61882e-07	E2F protein [Cocos nucifera]	--	--	--	--	--	--	--	--	--	--	--	--	--	--	--	--	--	--	--	--	--	--	--
comp56979_c1	876	356568491	XP_003552444.1	463	6.66969e-55	PREDICTED: uncharacterized protein LOC100788257 [Glycine max]	356568490	XM_003552396.1	124	2.33931e-56	PREDICTED: Glycine max uncharacterized protein LOC100788257 (LOC100788257), mRNA	--	--	--	--	--	--	--	--	PF03811	InsA N-terminal domain	GO:0006313	transposition, DNA-mediated	--	--	--	--	--	--
comp58365_c0	1781	224120822	XP_002330960.1	1753	0	predicted protein [Populus trichocarpa] >gi|222873154|gb|EEF10285.1| predicted protein [Populus trichocarpa]	123707603	AM471913.1	370	0	Vitis vinifera contig VV78X112372.8, whole genome shotgun sequence	--	--	--	--	Q9SN86	1486	0	Malate dehydrogenase, chloroplastic OS=Arabidopsis thaliana GN=At3g47520 PE=1 SV=1	PF00056//PF01118//PF02866//PF01073	lactate/malate dehydrogenase, NAD binding domain//Semialdehyde dehydrogenase, NAD binding domain//lactate/malate dehydrogenase, alpha/beta C-terminal domain//3-beta hydroxysteroid dehydrogenase/isomerase family	GO:0009409//GO:0008207//GO:0006108//GO:0019643//GO:0008209//GO:0044262//GO:0055114//GO:0006694//GO:0006090//GO:0046487//GO:0008210	response to cold//C21-steroid hormone metabolic process//malate metabolic process//reductive tricarboxylic acid cycle//androgen metabolic process//cellular carbohydrate metabolic process//oxidation-reduction process//steroid biosynthetic process//pyruvate metabolic process//glyoxylate metabolic process//estrogen metabolic process	GO:0030060//GO:0016491//GO:0000166//GO:0003854//GO:0016616//GO:0016620//GO:0051287	L-malate dehydrogenase activity//oxidoreductase activity//nucleotide binding//3-beta-hydroxy-delta5-steroid dehydrogenase activity//oxidoreductase activity, acting on the CH-OH group of donors, NAD or NADP as acceptor//oxidoreductase activity, acting on the aldehyde or oxo group of donors, NAD or NADP as acceptor//NAD binding	GO:0009941//GO:0005886//GO:0005739//GO:0010319//GO:0048046//GO:0009570	chloroplast envelope//plasma membrane//mitochondrion//stromule//apoplast//chloroplast stroma	KOG1494	NAD-dependent malate dehydrogenase
comp719892_c0	362	297745667	CBI40921.3	254	3.783e-24	unnamed protein product [Vitis vinifera]	--	--	--	--	--	--	--	--	--	Q9LZ20	137	4.31094e-09	Cationic amino acid transporter 6, chloroplastic OS=Arabidopsis thaliana GN=CAT6 PE=2 SV=1	--	--	--	--	--	--	--	--	KOG1286	Amino acid transporters
comp57372_c0	2539	118488318	ABK95978.1	2162	0	unknown [Populus trichocarpa]	--	--	--	--	--	--	--	--	--	Q8TBB5	765	1.86451e-89	Kelch domain-containing protein 4 OS=Homo sapiens GN=KLHDC4 PE=1 SV=1	PF07646//PF01344	Kelch motif//Kelch motif	--	--	GO:0005515	protein binding	--	--	KOG1230	Protein containing repeated kelch motifs
comp2999_c0	808	224053873	XP_002298022.1	445	6.46034e-51	predicted protein [Populus trichocarpa] >gi|222845280|gb|EEE82827.1| predicted protein [Populus trichocarpa]	--	--	--	--	--	--	--	--	--	--	--	--	--	--	--	--	--	--	--	--	--	--	--
comp742460_c0	315	--	--	--	--	--	--	--	--	--	--	--	--	--	--	--	--	--	--	--	--	--	--	--	--	--	--	--	--
comp54729_c0	701	--	--	--	--	--	--	--	--	--	--	--	--	--	--	--	--	--	--	PF02326	Plant ATP synthase F0	GO:0015986//GO:0015992	ATP synthesis coupled proton transport//proton transport	GO:0015078	hydrogen ion transmembrane transporter activity	GO:0000276	mitochondrial proton-transporting ATP synthase complex, coupling factor F(o)	--	--
comp419324_c0	341	--	--	--	--	--	--	--	--	--	--	--	--	--	--	--	--	--	--	--	--	--	--	--	--	--	--	--	--
comp60541_c0	1581	224137280	XP_002322518.1	1384	0	predicted protein [Populus trichocarpa] >gi|222867148|gb|EEF04279.1| predicted protein [Populus trichocarpa]	--	--	--	--	--	--	--	--	--	Q94BT2	259	9.46851e-24	Auxin-induced in root cultures protein 12 OS=Arabidopsis thaliana GN=AIR12 PE=1 SV=3	PF00033//PF03188	Cytochrome b(N-terminal)/b6/petB//Eukaryotic cytochrome b561	GO:0022904	respiratory electron transport chain	--	--	GO:0016021//GO:0016020	integral to membrane//membrane	--	--
comp3536_c0	313	--	--	--	--	--	--	--	--	--	--	--	--	--	--	--	--	--	--	--	--	--	--	--	--	--	--	--	--
comp1013297_c0	257	--	--	--	--	--	--	--	--	--	--	--	--	--	--	--	--	--	--	--	--	--	--	--	--	--	--	--	--
comp52145_c0	818	--	--	--	--	--	--	--	--	--	--	--	--	--	--	--	--	--	--	--	--	--	--	--	--	--	--	--	--
comp54309_c0	623	310892572	ADP37428.1	225	1.62376e-20	ethylene-responsive-element-binding factor 13 [Petunia x hybrida]	--	--	--	--	--	--	--	--	--	P93822	212	8.42861e-20	Ethylene-responsive transcription factor 14 OS=Arabidopsis thaliana GN=ERF14 PE=2 SV=1	PF00847	AP2 domain	GO:0006355	regulation of transcription, DNA-dependent	GO:0003700//GO:0003677	sequence-specific DNA binding transcription factor activity//DNA binding	GO:0005667//GO:0005634	transcription factor complex//nucleus	--	--
comp61206_c0	1200	147853521	CAN78533.1	860	3.51968e-134	hypothetical protein VITISV_006310 [Vitis vinifera]	332640072	CP002686.1	175	1.44225e-84	Arabidopsis thaliana chromosome 3, complete sequence	K06628	CDC45	cell division control protein 45	http://www.genome.jp/dbget-bin/www_bget?ko:K06628	Q55GA4	280	1.16876e-33	Cell division control protein 45 homolog OS=Dictyostelium discoideum GN=cdc45 PE=3 SV=1	PF02724	CDC45-like protein	GO:0006270//GO:0006279//GO:0048229	DNA replication initiation//premeiotic DNA replication//gametophyte development	--	--	--	--	KOG2475	CDC45 (cell division cycle 45)-like protein
comp47012_c3	259	224106714	XP_002314258.1	148	7.1231e-10	predicted protein [Populus trichocarpa] >gi|222850666|gb|EEE88213.1| predicted protein [Populus trichocarpa]	--	--	--	--	--	--	--	--	--	--	--	--	--	--	--	GO:0016567	protein ubiquitination	GO:0004842	ubiquitin-protein ligase activity	GO:0000151	ubiquitin ligase complex	--	--
comp45694_c0	518	--	--	--	--	--	--	--	--	--	--	--	--	--	--	--	--	--	--	--	--	--	--	--	--	--	--	--	--
comp65426_c0	2633	225458649	XP_002282833.1	2390	0	PREDICTED: subtilisin-like protease [Vitis vinifera]	502170833	XM_004514870.1	43	7.67716e-11	PREDICTED: Cicer arietinum subtilisin-like protease-like (LOC101489063), mRNA	--	--	--	--	O65351	1285	1.97873e-162	Subtilisin-like protease OS=Arabidopsis thaliana GN=ARA12 PE=1 SV=1	PF00082//PF10399//PF05922	Subtilase family//Ubiquitinol-cytochrome C reductase Fe-S subunit TAT signal//Peptidase inhibitor I9	GO:0015992//GO:0006508//GO:0043086//GO:0006118//GO:0055114//GO:0006119	proton transport//proteolysis//negative regulation of catalytic activity//electron transport//oxidation-reduction process//oxidative phosphorylation	GO:0042802//GO:0008121//GO:0004252	identical protein binding//ubiquinol-cytochrome-c reductase activity//serine-type endopeptidase activity	--	--	--	--
comp2515_c0	319	--	--	--	--	--	--	--	--	--	--	--	--	--	--	--	--	--	--	--	--	--	--	--	--	--	--	--	--
comp42964_c0	216	--	--	--	--	--	--	--	--	--	--	--	--	--	--	--	--	--	--	--	--	--	--	--	--	--	--	--	--
comp66691_c1	2164	2266947	AAB80714.1	2997	0	phosphoenolpyruvate carboxylase 1 [Gossypium hirsutum]	359485287	XM_002280533.2	802	0	PREDICTED: Vitis vinifera PEP carboxylase, transcript variant 1 (GPEPC), mRNA	--	--	--	--	P51063	2912	0	Phosphoenolpyruvate carboxylase OS=Picea abies GN=PPC PE=2 SV=1	PF01834//PF00311//PF14010	XRCC1 N terminal domain//Phosphoenolpyruvate carboxylase//Phosphoenolpyruvate carboxylase	GO:0015977//GO:0019643//GO:0006281//GO:0006094//GO:0000012//GO:0006099	carbon fixation//reductive tricarboxylic acid cycle//DNA repair//gluconeogenesis//single strand break repair//tricarboxylic acid cycle	GO:0003684//GO:0008964	damaged DNA binding//phosphoenolpyruvate carboxylase activity	GO:0005634	nucleus	--	--
comp53322_c0	670	--	--	--	--	--	--	--	--	--	--	--	--	--	--	--	--	--	--	--	--	--	--	--	--	--	--	--	--
comp52880_c1	648	296088018	CBI35301.3	161	1.93858e-11	unnamed protein product [Vitis vinifera]	--	--	--	--	--	--	--	--	--	--	--	--	--	--	--	--	--	--	--	--	--	--	--
comp1660531_c0	215	378464769	AFC01197.1	319	9.32229e-35	eukaryotic translation initiation factor, partial [Ammopiptanthus mongolicus]	--	--	--	--	--	--	--	--	--	--	--	--	--	--	--	GO:0006413//GO:0006446//GO:0016070	translational initiation//regulation of translational initiation//RNA metabolic process	GO:0003743	translation initiation factor activity	GO:0005840	ribosome	--	--
comp50897_c1	230	356517482	XP_003527416.1	271	1.47293e-27	PREDICTED: dnaJ homolog subfamily B member 13-like isoform 3 [Glycine max]	--	--	--	--	--	K09510	DNAJB4	DnaJ homolog subfamily B member 4	http://www.genome.jp/dbget-bin/www_bget?ko:K09510	P59910	193	9.42339e-18	DnaJ homolog subfamily B member 13 OS=Homo sapiens GN=DNAJB13 PE=2 SV=1	--	--	--	--	--	--	--	--	KOG0714	Molecular chaperone (DnaJ superfamily)
comp37059_c0	293	--	--	--	--	--	--	--	--	--	--	--	--	--	--	--	--	--	--	--	--	--	--	--	--	--	--	--	--
comp68013_c0	3639	255581988	XP_002531792.1	490	1.676e-53	conserved hypothetical protein [Ricinus communis] >gi|223528585|gb|EEF30606.1| conserved hypothetical protein [Ricinus communis]	--	--	--	--	--	--	--	--	--	Q9LVU1	213	1.66173e-19	Vesicle-associated protein 2-1 OS=Arabidopsis thaliana GN=PVA21 PE=2 SV=1	PF00265//PF05463//PF01496	Thymidine kinase//Sclerostin (SOST)//V-type ATPase 116kDa subunit family	GO:0006206//GO:0015992//GO:0006230//GO:0015991	pyrimidine nucleobase metabolic process//proton transport//TMP biosynthetic process//ATP hydrolysis coupled proton transport	GO:0015078//GO:0005524//GO:0004797	hydrogen ion transmembrane transporter activity//ATP binding//thymidine kinase activity	GO:0033179//GO:0005615	proton-transporting V-type ATPase, V0 domain//extracellular space	KOG1167	Serine/threonine protein kinase of the CDC7 subfamily involved in DNA synthesis, repair and recombination
comp50511_c0	482	--	--	--	--	--	--	--	--	--	--	--	--	--	--	--	--	--	--	--	--	--	--	--	--	--	--	--	--
comp7916_c0	342	--	--	--	--	--	--	--	--	--	--	--	--	--	--	--	--	--	--	--	--	--	--	--	--	--	--	--	--
comp45215_c0	211	--	--	--	--	--	--	--	--	--	--	--	--	--	--	--	--	--	--	--	--	--	--	--	--	--	--	--	--
comp13273_c0	360	--	--	--	--	--	--	--	--	--	--	--	--	--	--	--	--	--	--	--	--	--	--	--	--	--	--	--	--
comp67173_c0	250	--	--	--	--	--	--	--	--	--	--	--	--	--	--	--	--	--	--	--	--	--	--	--	--	--	--	--	--
comp34348_c0	223	--	--	--	--	--	--	--	--	--	--	--	--	--	--	--	--	--	--	--	--	--	--	--	--	--	--	--	--
comp30788_c0	313	--	--	--	--	--	--	--	--	--	--	--	--	--	--	--	--	--	--	--	--	--	--	--	--	--	--	--	--
comp66474_c0	3851	359474892	XP_002276432.2	1466	7.63377e-179	PREDICTED: pentatricopeptide repeat-containing protein At4g34830, chloroplastic-like [Vitis vinifera]	470111834	XM_004292100.1	176	1.31183e-84	PREDICTED: Fragaria vesca subsp. vesca pentatricopeptide repeat-containing protein At4g34830, chloroplastic-like (LOC101297215), mRNA	--	--	--	--	Q0WLC6	1203	1.96285e-142	Pentatricopeptide repeat-containing protein At4g34830, chloroplastic OS=Arabidopsis thaliana GN=At4g34830/At4g34820 PE=2 SV=2	PF12019	Type II transport protein GspH	GO:0015031//GO:0048255//GO:0015628	protein transport//mRNA stabilization//protein secretion by the type II secretion system	GO:0008565	protein transporter activity	GO:0015627//GO:0009507	type II protein secretion system complex//chloroplast	--	--
comp944937_c0	208	--	--	--	--	--	--	--	--	--	--	--	--	--	--	--	--	--	--	--	--	--	--	--	--	--	--	--	--
comp606372_c0	311	--	--	--	--	--	--	--	--	--	--	--	--	--	--	--	--	--	--	--	--	--	--	--	--	--	--	--	--
comp51340_c0	719	--	--	--	--	--	--	--	--	--	--	--	--	--	--	--	--	--	--	PF02990	Endomembrane protein 70	--	--	--	--	GO:0016021	integral to membrane	--	--
comp62203_c0	4983	296086810	CBI32959.3	1165	9.30061e-144	unnamed protein product [Vitis vinifera]	502142102	XM_004504735.1	119	8.25703e-53	PREDICTED: Cicer arietinum copper-transporting ATPase PAA1, chloroplastic-like (LOC101496348), mRNA	--	--	--	--	Q9SZC9	1148	9.20546e-134	Copper-transporting ATPase PAA1, chloroplastic OS=Arabidopsis thaliana GN=PAA1 PE=2 SV=1	PF00290//PF01213//PF00122//PF00403	Tryptophan synthase alpha chain//Adenylate cyclase associated (CAP) N terminal//E1-E2 ATPase//Heavy-metal-associated domain	GO:0030001//GO:0006568//GO:0007010//GO:0006571//GO:0009094//GO:0000162	metal ion transport//tryptophan metabolic process//cytoskeleton organization//tyrosine biosynthetic process//L-phenylalanine biosynthetic process//tryptophan biosynthetic process	GO:0046872//GO:0003779//GO:0004834//GO:0000166	metal ion binding//actin binding//tryptophan synthase activity//nucleotide binding	--	--	KOG0207	Cation transport ATPase
comp33333_c0	224	--	--	--	--	--	--	--	--	--	--	--	--	--	--	--	--	--	--	--	--	--	--	--	--	--	--	--	--
comp37388_c0	323	--	--	--	--	--	--	--	--	--	--	--	--	--	--	--	--	--	--	--	--	--	--	--	--	--	--	--	--
comp68566_c0	1308	255575740	XP_002528769.1	697	2.30462e-80	conserved hypothetical protein [Ricinus communis] >gi|223531772|gb|EEF33591.1| conserved hypothetical protein [Ricinus communis]	--	--	--	--	--	--	--	--	--	--	--	--	--	--	--	--	--	--	--	--	--	--	--
comp34833_c0	333	--	--	--	--	--	--	--	--	--	--	--	--	--	--	--	--	--	--	--	--	--	--	--	--	--	--	--	--
comp13128_c0	311	297736154	CBI24192.3	242	1.01289e-22	unnamed protein product [Vitis vinifera]	--	--	--	--	--	K15032	MTERFD	mTERF domain-containing protein, mitochondrial	http://www.genome.jp/dbget-bin/www_bget?ko:K15032	--	--	--	--	--	--	--	--	--	--	--	--	--	--
comp29651_c0	440	--	--	--	--	--	--	--	--	--	--	--	--	--	--	--	--	--	--	--	--	--	--	--	--	--	--	--	--
comp512785_c0	203	--	--	--	--	--	--	--	--	--	--	--	--	--	--	--	--	--	--	--	--	--	--	--	--	--	--	--	--
comp56905_c0	1170	--	--	--	--	--	--	--	--	--	--	--	--	--	--	--	--	--	--	--	--	--	--	--	--	--	--	--	--
comp272685_c0	216	--	--	--	--	--	--	--	--	--	--	--	--	--	--	--	--	--	--	--	--	--	--	--	--	--	--	--	--
comp680_c0	388	--	--	--	--	--	--	--	--	--	--	--	--	--	--	--	--	--	--	--	--	--	--	--	--	--	--	--	--
comp10809_c0	244	--	--	--	--	--	--	--	--	--	--	--	--	--	--	--	--	--	--	--	--	--	--	--	--	--	--	--	--
comp785520_c0	209	--	--	--	--	--	--	--	--	--	--	--	--	--	--	--	--	--	--	--	--	--	--	--	--	--	--	--	--
comp34541_c0	333	--	--	--	--	--	--	--	--	--	--	--	--	--	--	--	--	--	--	--	--	--	--	--	--	--	--	--	--
comp43176_c0	212	--	--	--	--	--	--	--	--	--	--	--	--	--	--	--	--	--	--	--	--	--	--	--	--	--	--	--	--
comp66362_c0	2029	186477890	ACC85689.1	886	5.81645e-112	ROP small G protein [Medicago truncatula] >gi|217071564|gb|ACJ84142.1| unknown [Medicago truncatula] >gi|388511066|gb|AFK43599.1| unknown [Medicago truncatula]	502133957	XM_004501893.1	227	3.05945e-113	PREDICTED: Cicer arietinum rac-like GTP-binding protein ARAC10-like (LOC101504276), mRNA	K04392	RAC1	Ras-related C3 botulinum toxin substrate 1	http://www.genome.jp/dbget-bin/www_bget?ko:K04392	Q6Z808	874	3.00476e-111	Rac-like GTP-binding protein 3 OS=Oryza sativa subsp. japonica GN=RAC3 PE=2 SV=1	PF08477//PF00071//PF08290//PF00831//PF00025//PF06984	Miro-like protein//Ras family//Hepatitis core protein, putative zinc finger//Ribosomal L29 protein//ADP-ribosylation factor family//Mitochondrial 39-S ribosomal protein L47 (MRP-L47)	GO:0042254//GO:0009405//GO:0006412//GO:0007264	ribosome biogenesis//pathogenesis//translation//small GTPase mediated signal transduction	GO:0005198//GO:0005525//GO:0003735	structural molecule activity//GTP binding//structural constituent of ribosome	GO:0016020//GO:0005622//GO:0005840//GO:0005761	membrane//intracellular//ribosome//mitochondrial ribosome	KOG0393	Ras-related small GTPase, Rho type
comp52769_c0	583	--	--	--	--	--	--	--	--	--	--	--	--	--	--	--	--	--	--	--	--	--	--	--	--	--	--	--	--
comp67380_c0	2831	296085867	CBI31191.3	1275	1.04866e-159	unnamed protein product [Vitis vinifera]	--	--	--	--	--	--	--	--	--	Q8RXE7	950	7.66796e-114	Probable ADP-ribosylation factor GTPase-activating protein AGD14 OS=Arabidopsis thaliana GN=AGD14 PE=1 SV=2	PF00643//PF01412	B-box zinc finger//Putative GTPase activating protein for Arf	GO:0032312	regulation of ARF GTPase activity	GO:0008060//GO:0008270	ARF GTPase activator activity//zinc ion binding	GO:0005622	intracellular	KOG0702	Predicted GTPase-activating protein
comp69840_c1	329	--	--	--	--	--	--	--	--	--	--	--	--	--	--	--	--	--	--	--	--	--	--	--	--	--	--	--	--
comp586683_c0	481	--	--	--	--	--	--	--	--	--	--	--	--	--	--	--	--	--	--	--	--	--	--	--	--	--	--	--	--
comp40526_c0	243	224061877	XP_002300643.1	144	7.35156e-12	predicted protein [Populus trichocarpa] >gi|222842369|gb|EEE79916.1| predicted protein [Populus trichocarpa]	--	--	--	--	--	--	--	--	--	Q8LEV3	132	8.39714e-09	BTB/POZ domain-containing protein At2g30600 OS=Arabidopsis thaliana GN=At2g30600/At2g30610 PE=2 SV=1	--	--	--	--	--	--	--	--	--	--
comp35806_c0	414	--	--	--	--	--	--	--	--	--	--	--	--	--	--	--	--	--	--	--	--	--	--	--	--	--	--	--	--
comp642757_c0	209	--	--	--	--	--	--	--	--	--	--	--	--	--	--	--	--	--	--	PF00895	ATP synthase protein 8	GO:0015986//GO:0015992	ATP synthesis coupled proton transport//proton transport	GO:0015078	hydrogen ion transmembrane transporter activity	GO:0000276	mitochondrial proton-transporting ATP synthase complex, coupling factor F(o)	--	--
comp44801_c0	279	--	--	--	--	--	--	--	--	--	--	--	--	--	--	--	--	--	--	--	--	--	--	--	--	--	--	--	--
comp51647_c1	644	118481389	ABK92637.1	524	6.07873e-64	unknown [Populus trichocarpa]	--	--	--	--	--	--	--	--	--	Q67ZU1	478	1.0143e-55	Triacylglycerol lipase 2 OS=Arabidopsis thaliana GN=LIP2 PE=2 SV=1	PF00326	Prolyl oligopeptidase family	GO:0006508	proteolysis	GO:0008236	serine-type peptidase activity	--	--	KOG2624	Triglyceride lipase-cholesterol esterase
comp28947_c0	231	--	--	--	--	--	--	--	--	--	--	--	--	--	--	--	--	--	--	--	--	--	--	--	--	--	--	--	--
comp983734_c0	232	--	--	--	--	--	--	--	--	--	--	--	--	--	--	--	--	--	--	--	--	--	--	--	--	--	--	--	--
comp657148_c0	263	--	--	--	--	--	--	--	--	--	--	--	--	--	--	--	--	--	--	--	--	--	--	--	--	--	--	--	--
comp1183348_c0	207	--	--	--	--	--	--	--	--	--	--	--	--	--	--	--	--	--	--	--	--	--	--	--	--	--	--	--	--
comp65102_c0	2608	225461391	XP_002284809.1	1079	4.46233e-146	PREDICTED: probable E3 ubiquitin-protein ligase HERC2 [Vitis vinifera] >gi|302143037|emb|CBI20332.3| unnamed protein product [Vitis vinifera]	--	--	--	--	--	--	--	--	--	Q9VR91	313	1.16398e-27	Probable E3 ubiquitin-protein ligase HERC2 OS=Drosophila melanogaster GN=HERC2 PE=1 SV=3	PF05361	PKC-activated protein phosphatase-1 inhibitor	GO:0042325	regulation of phosphorylation	--	--	GO:0005737	cytoplasm	KOG1426	FOG: RCC1 domain
comp38778_c0	430	--	--	--	--	--	--	--	--	--	--	--	--	--	--	--	--	--	--	--	--	--	--	--	--	--	--	--	--
comp540651_c0	255	--	--	--	--	--	--	--	--	--	--	--	--	--	--	--	--	--	--	--	--	--	--	--	--	--	--	--	--
comp52048_c0	631	--	--	--	--	--	--	--	--	--	--	--	--	--	--	--	--	--	--	--	--	--	--	--	--	--	--	--	--
comp385611_c0	225	--	--	--	--	--	--	--	--	--	--	--	--	--	--	--	--	--	--	--	--	--	--	--	--	--	--	--	--
comp381984_c0	216	--	--	--	--	--	--	--	--	--	--	--	--	--	--	--	--	--	--	--	--	--	--	--	--	--	--	--	--
comp62418_c0	3881	359487575	XP_002276824.2	3973	0	PREDICTED: FACT complex subunit SPT16-like [Vitis vinifera]	359487574	XM_002276788.2	981	0	PREDICTED: Vitis vinifera FACT complex subunit SPT16-like (LOC100263158), mRNA	--	--	--	--	O82491	3537	0	FACT complex subunit SPT16 OS=Arabidopsis thaliana GN=SPT16 PE=1 SV=1	PF07934	8-oxoguanine DNA glycosylase, N-terminal domain	GO:0006289//GO:0006281//GO:0009987//GO:0006308//GO:0010228//GO:0006285	nucleotide-excision repair//DNA repair//cellular process//DNA catabolic process//vegetative to reproductive phase transition of meristem//base-excision repair, AP site formation	GO:0003684//GO:0008534	damaged DNA binding//oxidized purine nucleobase lesion DNA N-glycosylase activity	GO:0005719//GO:0035101//GO:0005730	nuclear euchromatin//FACT complex//nucleolus	KOG1189	Global transcriptional regulator, cell division control protein
comp35768_c0	208	--	--	--	--	--	--	--	--	--	--	--	--	--	--	--	--	--	--	--	--	--	--	--	--	--	--	--	--
comp61272_c0	1368	224083109	XP_002306948.1	1261	3.98207e-169	predicted protein [Populus trichocarpa] >gi|222856397|gb|EEE93944.1| predicted protein [Populus trichocarpa]	--	--	--	--	--	--	--	--	--	Q94CH6	1125	9.82606e-150	GDSL esterase/lipase EXL3 OS=Arabidopsis thaliana GN=EXL3 PE=2 SV=1	PF00657	GDSL-like Lipase/Acylhydrolase	GO:0006629//GO:0016042	lipid metabolic process//lipid catabolic process	GO:0016298//GO:0016788	lipase activity//hydrolase activity, acting on ester bonds	GO:0005576	extracellular region	--	--
comp33451_c0	280	--	--	--	--	--	--	--	--	--	--	--	--	--	--	--	--	--	--	--	--	--	--	--	--	--	--	--	--
comp62927_c1	1471	224135583	XP_002327254.1	776	8.76116e-96	predicted protein [Populus trichocarpa] >gi|222835624|gb|EEE74059.1| predicted protein [Populus trichocarpa]	326526854	AK369615.1	99	3.14749e-42	Hordeum vulgare subsp. vulgare mRNA for predicted protein, complete cds, clone: NIASHv2094G23	--	--	--	--	Q9LQF0	487	1.55549e-54	Transcription factor TCP23 OS=Arabidopsis thaliana GN=TCP23 PE=1 SV=1	--	--	--	--	--	--	--	--	--	--
comp546702_c0	350	224068564	XP_002326146.1	382	1.33656e-40	predicted protein [Populus trichocarpa] >gi|222833339|gb|EEE71816.1| predicted protein [Populus trichocarpa]	--	--	--	--	--	K11498	CENPE	centromeric protein E	http://www.genome.jp/dbget-bin/www_bget?ko:K11498	--	--	--	--	PF00225	Kinesin motor domain	GO:0007018//GO:0009558//GO:0007017//GO:0009555//GO:0010245//GO:0007112	microtubule-based movement//embryo sac cellularization//microtubule-based process//pollen development//radial microtubular system formation//male meiosis cytokinesis	GO:0005524//GO:0008017//GO:0003777	ATP binding//microtubule binding//microtubule motor activity	GO:0045298//GO:0005875//GO:0005874	tubulin complex//microtubule associated complex//microtubule	--	--
comp671233_c0	247	--	--	--	--	--	--	--	--	--	--	--	--	--	--	--	--	--	--	--	--	--	--	--	--	--	--	--	--
comp128633_c0	697	224112443	XP_002316192.1	104	2.15095e-08	predicted protein [Populus trichocarpa] >gi|222865232|gb|EEF02363.1| predicted protein [Populus trichocarpa]	--	--	--	--	--	--	--	--	--	--	--	--	--	--	--	--	--	--	--	--	--	--	--
comp46282_c0	348	147821880	CAN65891.1	207	4.39315e-17	hypothetical protein VITISV_041167 [Vitis vinifera]	--	--	--	--	--	--	--	--	--	--	--	--	--	--	--	--	--	--	--	--	--	--	--
comp36822_c0	344	--	--	--	--	--	--	--	--	--	--	--	--	--	--	--	--	--	--	PF01577//PF04889	Potyvirus P1 protease//Cwf15/Cwc15 cell cycle control protein	GO:0006508//GO:0000398	proteolysis//mRNA splicing, via spliceosome	GO:0004197	cysteine-type endopeptidase activity	GO:0005681	spliceosomal complex	--	--
comp41199_c0	364	--	--	--	--	--	--	--	--	--	--	--	--	--	--	--	--	--	--	--	--	--	--	--	--	--	--	--	--
comp44235_c0	249	--	--	--	--	--	--	--	--	--	--	--	--	--	--	--	--	--	--	--	--	--	--	--	--	--	--	--	--
comp69791_c0	4276	224133400	XP_002321558.1	5664	0	predicted protein [Populus trichocarpa] >gi|222868554|gb|EEF05685.1| predicted protein [Populus trichocarpa]	224133399	XM_002321522.1	1257	0	Populus trichocarpa predicted protein, mRNA	K05236	COPA	coatomer protein complex, subunit alpha (xenin)	http://www.genome.jp/dbget-bin/www_bget?ko:K05236	Q94A40	5401	0	Coatomer subunit alpha-1 OS=Arabidopsis thaliana GN=At1g62020 PE=1 SV=2	PF00400//PF06957//PF04053	WD domain, G-beta repeat//Coatomer (COPI) alpha subunit C-terminus//Coatomer WD associated region	GO:0006886//GO:0016192	intracellular protein transport//vesicle-mediated transport	GO:0005198//GO:0005515	structural molecule activity//protein binding	GO:0030126//GO:0030117//GO:0005886	COPI vesicle coat//membrane coat//plasma membrane	KOG0292	Vesicle coat complex COPI, alpha subunit
comp46083_c0	668	148927394	ABR19828.1	316	2.46175e-41	cysteine proteinase [Elaeis guineensis]	--	--	--	--	--	--	--	--	--	P43297	312	4.4668e-40	Cysteine proteinase RD21a OS=Arabidopsis thaliana GN=RD21A PE=1 SV=1	--	--	--	--	GO:0008233	peptidase activity	--	--	KOG1543	Cysteine proteinase Cathepsin L
comp222004_c0	237	357436159	XP_003588355.1	402	8.87516e-44	Mitochondrial protein, putative [Medicago truncatula] >gi|355477403|gb|AES58606.1| Mitochondrial protein, putative [Medicago truncatula]	340007640	JN098455.1	231	1.88025e-116	Mimulus guttatus mitochondrion, complete genome	--	--	--	--	--	--	--	--	--	--	--	--	--	--	--	--	--	--
comp50614_c0	570	297741175	CBI31906.3	375	4.61237e-43	unnamed protein product [Vitis vinifera]	--	--	--	--	--	--	--	--	--	P14009	293	1.0503e-31	14 kDa proline-rich protein DC2.15 OS=Daucus carota PE=2 SV=1	--	--	--	--	--	--	--	--	--	--
comp53562_c0	786	226530789	NP_001149460.1	194	1.77964e-14	LOC100283086 [Zea mays] >gi|195627392|gb|ACG35526.1| protein kinase APK1B [Zea mays]	--	--	--	--	--	--	--	--	--	Q9SRH7	192	2.83497e-15	Receptor-like serine/threonine-protein kinase At3g01300 OS=Arabidopsis thaliana GN=At3g01300 PE=2 SV=1	--	--	GO:0006468	protein phosphorylation	GO:0004672//GO:0005524	protein kinase activity//ATP binding	--	--	--	--
comp1459_c0	554	--	--	--	--	--	--	--	--	--	--	--	--	--	--	--	--	--	--	--	--	--	--	--	--	--	--	--	--
comp10265_c0	461	--	--	--	--	--	--	--	--	--	--	--	--	--	--	--	--	--	--	--	--	--	--	--	--	--	--	--	--
comp612770_c0	202	--	--	--	--	--	--	--	--	--	--	--	--	--	--	--	--	--	--	--	--	--	--	--	--	--	--	--	--
comp52576_c0	440	10717159	AAG22044.1	185	4.01593e-14	apyrase 2 [Pisum sativum]	--	--	--	--	--	--	--	--	--	Q9SPM5	180	1.71352e-14	Apyrase 2 OS=Arabidopsis thaliana GN=APY2 PE=1 SV=1	PF01150	GDA1/CD39 (nucleoside phosphatase) family	--	--	GO:0016787	hydrolase activity	--	--	--	--
comp29495_c0	214	--	--	--	--	--	--	--	--	--	--	--	--	--	--	--	--	--	--	--	--	--	--	--	--	--	--	--	--
comp1186043_c0	208	--	--	--	--	--	--	--	--	--	--	--	--	--	--	--	--	--	--	--	--	--	--	--	--	--	--	--	--
comp57029_c1	904	--	--	--	--	--	--	--	--	--	--	--	--	--	--	--	--	--	--	--	--	--	--	--	--	--	--	--	--
comp216267_c0	371	--	--	--	--	--	--	--	--	--	--	--	--	--	--	--	--	--	--	--	--	--	--	--	--	--	--	--	--
comp681810_c0	228	--	--	--	--	--	--	--	--	--	--	--	--	--	--	--	--	--	--	--	--	--	--	--	--	--	--	--	--
comp612161_c0	253	--	--	--	--	--	--	--	--	--	--	--	--	--	--	--	--	--	--	--	--	--	--	--	--	--	--	--	--
comp20208_c0	207	--	--	--	--	--	--	--	--	--	--	--	--	--	--	--	--	--	--	--	--	--	--	--	--	--	--	--	--
comp464111_c0	410	--	--	--	--	--	--	--	--	--	--	--	--	--	--	--	--	--	--	--	--	--	--	--	--	--	--	--	--
comp35377_c0	415	--	--	--	--	--	--	--	--	--	--	--	--	--	--	--	--	--	--	--	--	--	--	--	--	--	--	--	--
comp53059_c0	642	--	--	--	--	--	--	--	--	--	--	--	--	--	--	--	--	--	--	--	--	--	--	--	--	--	--	--	--
comp8796_c0	488	--	--	--	--	--	--	--	--	--	--	--	--	--	--	--	--	--	--	--	--	--	--	--	--	--	--	--	--
comp65049_c0	2359	359479783	XP_002270927.2	1406	0	PREDICTED: sugar transporter ERD6-like 7-like [Vitis vinifera] >gi|310877884|gb|ADP37173.1| putative ERD6-like transporter [Vitis vinifera]	--	--	--	--	--	--	--	--	--	P93051	1367	0	Sugar transporter ERD6-like 7 OS=Arabidopsis thaliana GN=At2g48020 PE=2 SV=2	PF07690//PF00083	Major Facilitator Superfamily//Sugar (and other) transporter	GO:0055085	transmembrane transport	GO:0022891//GO:0022857	substrate-specific transmembrane transporter activity//transmembrane transporter activity	GO:0016021	integral to membrane	KOG0254	Predicted transporter (major facilitator superfamily)
comp15621_c0	221	--	--	--	--	--	--	--	--	--	--	--	--	--	--	--	--	--	--	--	--	--	--	--	--	--	--	--	--
comp53440_c0	330	--	--	--	--	--	--	--	--	--	--	--	--	--	--	--	--	--	--	--	--	--	--	--	--	--	--	--	--
comp795494_c0	249	--	--	--	--	--	--	--	--	--	--	--	--	--	--	--	--	--	--	--	--	--	--	--	--	--	--	--	--
comp56658_c1	1431	224130626	XP_002328336.1	178	2.37327e-11	predicted protein [Populus trichocarpa] >gi|222838051|gb|EEE76416.1| predicted protein [Populus trichocarpa]	--	--	--	--	--	--	--	--	--	--	--	--	--	--	--	--	--	--	--	--	--	--	--
comp66887_c0	2086	225456270	XP_002283518.1	2117	0	PREDICTED: nucleolar protein 56-like [Vitis vinifera]	357121607	XM_003562462.1	328	2.25054e-169	PREDICTED: Brachypodium distachyon nucleolar protein 56-like (LOC100822510), mRNA	K14564	NOP56	nucleolar protein 56	http://www.genome.jp/dbget-bin/www_bget?ko:K14564	O94514	1406	0	Nucleolar protein 56 OS=Schizosaccharomyces pombe (strain 972 / ATCC 24843) GN=nop56 PE=2 SV=1	--	--	--	--	--	--	GO:0005730//GO:0005618	nucleolus//cell wall	KOG2573	Ribosome biogenesis protein - Nop56p/Sik1p
comp7870_c0	235	--	--	--	--	--	--	--	--	--	--	--	--	--	--	--	--	--	--	--	--	--	--	--	--	--	--	--	--
comp66347_c0	1689	225435066	XP_002281425.1	1240	5.3721e-164	PREDICTED: putative nuclease HARBI1 [Vitis vinifera] >gi|297746131|emb|CBI16187.3| unnamed protein product [Vitis vinifera]	--	--	--	--	--	--	--	--	--	Q6AZB8	226	8.6351e-19	Putative nuclease HARBI1 OS=Danio rerio GN=harbi1 PE=2 SV=1	PF04827	Plant transposon protein	--	--	GO:0016788	hydrolase activity, acting on ester bonds	--	--	--	--
comp57988_c0	1799	296085551	CBI29283.3	1442	0	unnamed protein product [Vitis vinifera]	--	--	--	--	--	--	--	--	--	Q0WQK2	967	8.81598e-123	Probable S-acyltransferase At3g26935 OS=Arabidopsis thaliana GN=At3g26935 PE=1 SV=1	PF01529	DHHC palmitoyltransferase	--	--	GO:0008270	zinc ion binding	--	--	KOG1311	DHHC-type Zn-finger proteins
comp60217_c1	1839	388512843	AFK44483.1	672	1.48505e-79	unknown [Lotus japonicus]	359496320	XM_002269222.2	128	2.99209e-58	PREDICTED: Vitis vinifera nuclease S1-like (LOC100265776), mRNA	--	--	--	--	F4JJL0	647	3.88018e-77	Endonuclease 4 OS=Arabidopsis thaliana GN=ENDO4 PE=3 SV=1	PF02265	S1/P1 Nuclease	GO:0006308	DNA catabolic process	GO:0003676//GO:0004519	nucleic acid binding//endonuclease activity	--	--	--	--
comp17714_c0	329	--	--	--	--	--	--	--	--	--	--	--	--	--	--	--	--	--	--	--	--	--	--	--	--	--	--	--	--
comp163222_c0	515	--	--	--	--	--	--	--	--	--	--	--	--	--	--	--	--	--	--	--	--	--	--	--	--	--	--	--	--
comp69992_c0	6840	224139776	XP_002323271.1	5236	0	chromatin remodeling complex subunit [Populus trichocarpa] >gi|222867901|gb|EEF05032.1| chromatin remodeling complex subunit [Populus trichocarpa]	224090058	XM_002308889.1	721	0	Populus trichocarpa chromatin remodeling complex subunit (CHR930), mRNA	K11665	INO80, INOC1	DNA helicase INO80	http://www.genome.jp/dbget-bin/www_bget?ko:K11665	Q8RXS6	4869	0	DNA helicase INO80 OS=Arabidopsis thaliana GN=INO80 PE=2 SV=2	PF00176//PF00271//PF04851//PF13892	SNF2 family N-terminal domain//Helicase conserved C-terminal domain//Type III restriction enzyme, res subunit//DNA-binding domain	GO:0016444//GO:0045739	somatic cell DNA recombination//positive regulation of DNA repair	GO:0016817//GO:0004386//GO:0003676//GO:0003677//GO:0016787//GO:0005524	hydrolase activity, acting on acid anhydrides//helicase activity//nucleic acid binding//DNA binding//hydrolase activity//ATP binding	--	--	KOG0388	SNF2 family DNA-dependent ATPase
comp615750_c0	308	359486961	XP_003633498.1	187	7.2289e-18	PREDICTED: uncharacterized protein LOC100855100 [Vitis vinifera]	410175970	AC253855.1	37	1.76757e-08	Aquilegia coerulea clone COL02-M18, complete sequence	--	--	--	--	--	--	--	--	--	--	--	--	--	--	--	--	--	--
comp269500_c0	249	--	--	--	--	--	--	--	--	--	--	--	--	--	--	--	--	--	--	--	--	--	--	--	--	--	--	--	--
comp31186_c0	259	--	--	--	--	--	--	--	--	--	--	--	--	--	--	--	--	--	--	--	--	--	--	--	--	--	--	--	--
comp68097_c0	2607	225432165	XP_002267270.1	1685	0	PREDICTED: probable receptor-like protein kinase At5g18500 [Vitis vinifera] >gi|297736805|emb|CBI26006.3| unnamed protein product [Vitis vinifera]	225432164	XM_002267234.1	298	1.34003e-152	PREDICTED: Vitis vinifera probable receptor-like protein kinase At5g18500 (LOC100261316), mRNA	--	--	--	--	Q8LEB6	1462	0	Probable receptor-like protein kinase At5g18500 OS=Arabidopsis thaliana GN=At5g18500 PE=1 SV=1	PF07714//PF00069	Protein tyrosine kinase//Protein kinase domain	GO:0009069//GO:0016310//GO:0006468	serine family amino acid metabolic process//phosphorylation//protein phosphorylation	GO:0004674//GO:0004672//GO:0005524	protein serine/threonine kinase activity//protein kinase activity//ATP binding	GO:0005886	plasma membrane	--	--
comp55913_c0	1072	--	--	--	--	--	--	--	--	--	--	--	--	--	--	--	--	--	--	PF02535//PF04592	ZIP Zinc transporter//Selenoprotein P, N terminal region	GO:0055085//GO:0030001	transmembrane transport//metal ion transport	GO:0008430//GO:0046873	selenium binding//metal ion transmembrane transporter activity	GO:0016020	membrane	--	--
comp117305_c0	255	--	--	--	--	--	--	--	--	--	--	--	--	--	--	--	--	--	--	--	--	--	--	--	--	--	--	--	--
comp46897_c0	427	--	--	--	--	--	349731348	FQ394470.1	85	5.24822e-35	Vitis vinifera clone SS0AFA20YJ09	--	--	--	--	--	--	--	--	PF00416	Ribosomal protein S13/S18	GO:0042254//GO:0006412	ribosome biogenesis//translation	GO:0003735//GO:0003723	structural constituent of ribosome//RNA binding	GO:0005840//GO:0005622	ribosome//intracellular	KOG3311	Ribosomal protein S18
comp410901_c0	274	--	--	--	--	--	--	--	--	--	--	--	--	--	--	--	--	--	--	--	--	--	--	--	--	--	--	--	--
comp38677_c0	202	--	--	--	--	--	--	--	--	--	--	--	--	--	--	--	--	--	--	--	--	--	--	--	--	--	--	--	--
comp44451_c0	296	--	--	--	--	--	--	--	--	--	--	--	--	--	--	--	--	--	--	--	--	--	--	--	--	--	--	--	--
comp236223_c0	226	--	--	--	--	--	--	--	--	--	--	--	--	--	--	--	--	--	--	--	--	--	--	--	--	--	--	--	--
comp69190_c0	4960	255581905	XP_002531751.1	834	2.48295e-88	hypothetical protein RCOM_0301280 [Ricinus communis] >gi|223528587|gb|EEF30607.1| hypothetical protein RCOM_0301280 [Ricinus communis]	359494365	XM_002265185.2	50	1.86934e-14	PREDICTED: Vitis vinifera uncharacterized LOC100263414 (LOC100263414), mRNA	--	--	--	--	--	--	--	--	--	--	--	--	--	--	--	--	--	--
comp57536_c0	940	351725951	NP_001237366.1	479	2.96476e-56	uncharacterized protein LOC100305578 [Glycine max] >gi|255625961|gb|ACU13325.1| unknown [Glycine max]	--	--	--	--	--	--	--	--	--	O04616	438	2.18663e-51	Uncharacterized protein At4g01150, chloroplastic OS=Arabidopsis thaliana GN=At4g01150 PE=1 SV=1	--	--	--	--	--	--	--	--	--	--
comp60209_c1	253	357449223	XP_003594888.1	386	1.47981e-41	Copper-transporting ATPase RAN1 [Medicago truncatula] >gi|355483936|gb|AES65139.1| Copper-transporting ATPase RAN1 [Medicago truncatula]	--	--	--	--	--	K01533	E3.6.3.4, ATP7, copA	Cu2+-exporting ATPase	http://www.genome.jp/dbget-bin/www_bget?ko:K01533	Q9S7J8	366	4.71018e-40	Copper-transporting ATPase RAN1 OS=Arabidopsis thaliana GN=RAN1 PE=1 SV=1	PF00122	E1-E2 ATPase	GO:0006812//GO:0006825//GO:0006754	cation transport//copper ion transport//ATP biosynthetic process	GO:0005507//GO:0000166//GO:0005524//GO:0015662//GO:0046872	copper ion binding//nucleotide binding//ATP binding//ATPase activity, coupled to transmembrane movement of ions, phosphorylative mechanism//metal ion binding	GO:0016021	integral to membrane	KOG0207	Cation transport ATPase
comp65014_c0	2063	255545060	XP_002513591.1	476	2.65816e-48	conserved hypothetical protein [Ricinus communis] >gi|223547499|gb|EEF48994.1| conserved hypothetical protein [Ricinus communis]	470144752	XM_004307964.1	67	2.73207e-24	PREDICTED: Fragaria vesca subsp. vesca uncharacterized LOC101296147 (LOC101296147), mRNA	--	--	--	--	--	--	--	--	PF06005//PF02183//PF04977//PF00170//PF01496//PF07716//PF10473//PF01940//PF13851	Protein of unknown function (DUF904)//Homeobox associated leucine zipper//Septum formation initiator//bZIP transcription factor//V-type ATPase 116kDa subunit family//Basic region leucine zipper//Leucine-rich repeats of kinetochore protein Cenp-F/LEK1//Integral membrane protein DUF92//Growth-arrest specific micro-tubule binding	GO:0006355//GO:0015991//GO:0048870//GO:0043093//GO:0015992//GO:0007049//GO:0000917	regulation of transcription, DNA-dependent//ATP hydrolysis coupled proton transport//cell motility//cytokinesis by binary fission//proton transport//cell cycle//barrier septum assembly	GO:0045502//GO:0003700//GO:0003677//GO:0043565//GO:0042803//GO:0015078//GO:0008134	dynein binding//sequence-specific DNA binding transcription factor activity//DNA binding//sequence-specific DNA binding//protein homodimerization activity//hydrogen ion transmembrane transporter activity//transcription factor binding	GO:0016021//GO:0005667//GO:0033179//GO:0030286//GO:0031514//GO:0005737//GO:0005634	integral to membrane//transcription factor complex//proton-transporting V-type ATPase, V0 domain//dynein complex//motile cilium//cytoplasm//nucleus	--	--
comp274586_c0	478	--	--	--	--	--	--	--	--	--	--	--	--	--	--	--	--	--	--	--	--	--	--	--	--	--	--	--	--
comp743030_c0	243	--	--	--	--	--	--	--	--	--	--	--	--	--	--	--	--	--	--	--	--	--	--	--	--	--	--	--	--
comp31061_c0	332	--	--	--	--	--	--	--	--	--	--	--	--	--	--	--	--	--	--	--	--	--	--	--	--	--	--	--	--
comp43331_c0	574	359483569	XP_002269417.2	184	2.38296e-13	PREDICTED: exonuclease 1-like [Vitis vinifera]	--	--	--	--	--	K10746	EXO1	exonuclease 1	http://www.genome.jp/dbget-bin/www_bget?ko:K10746	Q8L6Z7	119	2.48432e-06	Exonuclease 1 OS=Arabidopsis thaliana GN=EXO1 PE=2 SV=2	--	--	--	--	--	--	--	--	--	--
comp65888_c0	329	--	--	--	--	--	--	--	--	--	--	--	--	--	--	--	--	--	--	PF06821	Serine hydrolase	--	--	GO:0016787	hydrolase activity	--	--	--	--
comp42528_c0	224	--	--	--	--	--	--	--	--	--	--	--	--	--	--	--	--	--	--	--	--	--	--	--	--	--	--	--	--
comp68896_c0	2081	255559360	XP_002520700.1	603	2.91105e-67	RNA binding protein, putative [Ricinus communis] >gi|223540085|gb|EEF41662.1| RNA binding protein, putative [Ricinus communis]	255559359	XM_002520654.1	164	3.29856e-78	Ricinus communis RNA binding protein, putative, mRNA	K13207	CUGBP, BRUNOL, CELF	CUG-BP- and ETR3-like factor	http://www.genome.jp/dbget-bin/www_bget?ko:K13207	O04425	343	4.45969e-32	Flowering time control protein FCA OS=Arabidopsis thaliana GN=FCA PE=1 SV=2	PF00076	RNA recognition motif. (a.k.a. RRM, RBD, or RNP domain)	--	--	GO:0003676	nucleic acid binding	--	--	KOG0144	RNA-binding protein CUGBP1/BRUNO (RRM superfamily)
comp48571_c0	702	--	--	--	--	--	--	--	--	--	--	--	--	--	--	--	--	--	--	--	--	--	--	--	--	--	--	--	--
comp50917_c0	486	224085435	XP_002335284.1	422	6.40162e-50	predicted protein [Populus trichocarpa] >gi|222833219|gb|EEE71696.1| predicted protein [Populus trichocarpa]	--	--	--	--	--	--	--	--	--	C0LGP4	376	3.22334e-40	Probable LRR receptor-like serine/threonine-protein kinase At3g47570 OS=Arabidopsis thaliana GN=At3g47570 PE=1 SV=1	PF00069//PF07714	Protein kinase domain//Protein tyrosine kinase	GO:0006468	protein phosphorylation	GO:0005524//GO:0004672	ATP binding//protein kinase activity	--	--	--	--
comp28539_c0	243	--	--	--	--	--	--	--	--	--	--	--	--	--	--	--	--	--	--	--	--	--	--	--	--	--	--	--	--
comp31647_c0	359	356501737	XP_003519680.1	223	9.50034e-22	PREDICTED: uncharacterized protein LOC100803585 [Glycine max]	--	--	--	--	--	--	--	--	--	--	--	--	--	--	--	--	--	--	--	--	--	--	--
comp59828_c0	235	27448175	AAO13797.1	398	1.31533e-48	actin [Armoracia rusticana]	349725553	FQ382624.1	105	2.05576e-46	Vitis vinifera clone SS0ABG50YA16	K10355	ACTF	actin, other eukaryote	http://www.genome.jp/dbget-bin/www_bget?ko:K10355	P24902	402	2.19516e-49	Actin (Fragment) OS=Pinus contorta PE=3 SV=1	PF03721	UDP-glucose/GDP-mannose dehydrogenase family, NAD binding domain	GO:0055114	oxidation-reduction process	GO:0051287//GO:0016616	NAD binding//oxidoreductase activity, acting on the CH-OH group of donors, NAD or NADP as acceptor	--	--	KOG0676	Actin and related proteins
comp63759_c1	410	147843648	CAN82003.1	153	6.63588e-10	hypothetical protein VITISV_023198 [Vitis vinifera]	--	--	--	--	--	--	--	--	--	--	--	--	--	PF03395	Poxvirus P4A protein	--	--	GO:0005198	structural molecule activity	GO:0019012	virion	--	--
comp39918_c0	517	--	--	--	--	--	--	--	--	--	--	--	--	--	--	--	--	--	--	--	--	--	--	--	--	--	--	--	--
comp40905_c0	331	--	--	--	--	--	--	--	--	--	--	--	--	--	--	--	--	--	--	--	--	--	--	--	--	--	--	--	--
comp738023_c0	287	--	--	--	--	--	--	--	--	--	--	--	--	--	--	--	--	--	--	--	--	--	--	--	--	--	--	--	--
comp66617_c0	1830	255580552	XP_002531100.1	1314	5.74349e-173	pentatricopeptide repeat-containing protein, putative [Ricinus communis] >gi|223529296|gb|EEF31265.1| pentatricopeptide repeat-containing protein, putative [Ricinus communis]	--	--	--	--	--	--	--	--	--	Q9LQQ1	1246	3.32983e-164	Pentatricopeptide repeat-containing protein At1g07740, mitochondrial OS=Arabidopsis thaliana GN=At1g07740 PE=2 SV=1	PF05853	Prokaryotic protein of unknown function (DUF849)	GO:0019475	L-lysine catabolic process to acetate	GO:0016740	transferase activity	--	--	--	--
comp43392_c0	213	--	--	--	--	--	--	--	--	--	--	--	--	--	--	--	--	--	--	--	--	--	--	--	--	--	--	--	--
comp384767_c0	338	--	--	--	--	--	--	--	--	--	--	--	--	--	--	--	--	--	--	--	--	--	--	--	--	--	--	--	--
comp48255_c0	224	--	--	--	--	--	--	--	--	--	--	--	--	--	--	--	--	--	--	--	--	--	--	--	--	--	--	--	--
comp51728_c1	293	--	--	--	--	--	--	--	--	--	--	--	--	--	--	--	--	--	--	--	--	--	--	--	--	--	--	--	--
comp40946_c0	214	--	--	--	--	--	--	--	--	--	--	--	--	--	--	--	--	--	--	--	--	--	--	--	--	--	--	--	--
comp347118_c0	486	--	--	--	--	--	--	--	--	--	--	--	--	--	--	--	--	--	--	--	--	--	--	--	--	--	--	--	--
comp479020_c0	226	--	--	--	--	--	--	--	--	--	--	--	--	--	--	--	--	--	--	--	--	--	--	--	--	--	--	--	--
comp58137_c0	2247	356548887	XP_003542830.1	726	6.0517e-120	PREDICTED: uridine 5'-monophosphate synthase-like [Glycine max]	326498912	AK371244.1	145	1.29975e-67	Hordeum vulgare subsp. vulgare mRNA for predicted protein, complete cds, clone: NIASHv2128L11	K13421	UMPS	uridine monophosphate synthetase	http://www.genome.jp/dbget-bin/www_bget?ko:K13421	Q42586	726	4.83151e-120	Uridine 5'-monophosphate synthase OS=Arabidopsis thaliana GN=PYRE-F PE=2 SV=2	PF00215//PF00156	Orotidine 5'-phosphate decarboxylase / HUMPS family//Phosphoribosyl transferase domain	GO:0006206//GO:0009116//GO:0006207	pyrimidine nucleobase metabolic process//nucleoside metabolic process//'de novo' pyrimidine nucleobase biosynthetic process	GO:0004590	orotidine-5'-phosphate decarboxylase activity	--	--	KOG1377	Uridine 5'- monophosphate synthase/orotate phosphoribosyltransferase
comp13833_c0	288	224058549	XP_002299539.1	321	5.15471e-36	predicted protein [Populus trichocarpa] >gi|222846797|gb|EEE84344.1| predicted protein [Populus trichocarpa]	--	--	--	--	--	--	--	--	--	Q7XA06	134	6.53587e-09	Synaptotagmin-3 OS=Arabidopsis thaliana GN=SYT3 PE=2 SV=1	PF00168	C2 domain	--	--	GO:0005515	protein binding	--	--	KOG1012	Ca2+-dependent lipid-binding protein CLB1/vesicle protein vp115/Granuphilin A, contains C2 domain
comp5525_c0	469	--	--	--	--	--	--	--	--	--	--	--	--	--	--	--	--	--	--	--	--	--	--	--	--	--	--	--	--
comp54118_c0	472	--	--	--	--	--	--	--	--	--	--	--	--	--	--	--	--	--	--	--	--	--	--	--	--	--	--	--	--
comp58941_c0	950	294461424	ADE76273.1	913	4.93812e-121	unknown [Picea sitchensis]	388522412	BT149474.1	225	1.81986e-112	Lotus japonicus clone JCVI-FLLj-12H5 unknown mRNA	K14566	UTP24, FCF1	U3 small nucleolar RNA-associated protein 24	http://www.genome.jp/dbget-bin/www_bget?ko:K14566	Q5RFQ0	690	1.67372e-88	rRNA-processing protein FCF1 homolog OS=Pongo abelii GN=FCF1 PE=2 SV=1	PF04900	Fcf1	--	--	--	--	GO:0032040	small-subunit processome	KOG3165	Predicted nucleic-acid-binding protein, contains PIN domain
comp49505_c0	225	--	--	--	--	--	--	--	--	--	--	--	--	--	--	--	--	--	--	--	--	--	--	--	--	--	--	--	--
comp285340_c0	221	--	--	--	--	--	--	--	--	--	--	--	--	--	--	--	--	--	--	--	--	--	--	--	--	--	--	--	--
comp58414_c0	728	--	--	--	--	--	--	--	--	--	--	--	--	--	--	--	--	--	--	PF08018	Frog antimicrobial peptide	--	--	--	--	GO:0005576	extracellular region	--	--
comp54233_c0	722	--	--	--	--	--	--	--	--	--	--	--	--	--	--	--	--	--	--	--	--	--	--	--	--	--	--	--	--
comp290027_c0	424	--	--	--	--	--	--	--	--	--	--	--	--	--	--	--	--	--	--	--	--	--	--	--	--	--	--	--	--
comp54884_c0	1189	226501892	NP_001147270.1	729	9.5299e-92	permeases of the major facilitator superfamily [Zea mays] >gi|195609322|gb|ACG26491.1| permeases of the major facilitator superfamily [Zea mays]	326513885	AK356746.1	120	5.36111e-54	Hordeum vulgare subsp. vulgare mRNA for predicted protein, complete cds, clone: NIASHv1039F04	--	--	--	--	Q9LVV5	697	3.2954e-88	Thylakoid lumenal 15.0 kDa protein 2, chloroplastic OS=Arabidopsis thaliana GN=At5g52970 PE=1 SV=2	--	--	--	--	--	--	--	--	--	--
comp12672_c0	440	--	--	--	--	--	--	--	--	--	--	--	--	--	--	--	--	--	--	--	--	--	--	--	--	--	--	--	--
comp52637_c0	810	356517762	XP_003527555.1	853	1.60623e-111	PREDICTED: derlin-1-like [Glycine max]	--	--	--	--	--	K13989	DERL2_3	Derlin-2/3	http://www.genome.jp/dbget-bin/www_bget?ko:K13989	Q8VZU9	577	2.04933e-71	Derlin-1 OS=Arabidopsis thaliana GN=DER1 PE=2 SV=1	--	--	--	--	--	--	--	--	KOG0858	Predicted membrane protein
comp68453_c0	2144	297737988	CBI27189.3	2134	0	unnamed protein product [Vitis vinifera]	356575505	XM_003555833.1	536	0	PREDICTED: Glycine max coatomer subunit delta-2-like (LOC100806837), mRNA	--	--	--	--	Q93Y22	1816	0	Coatomer subunit delta OS=Arabidopsis thaliana GN=At5g05010 PE=1 SV=2	PF00928	Adaptor complexes medium subunit family	GO:0016192//GO:0006886	vesicle-mediated transport//intracellular protein transport	GO:0005515	protein binding	GO:0030131	clathrin adaptor complex	KOG2635	Medium subunit of clathrin adaptor complex
comp50877_c0	242	--	--	--	--	--	--	--	--	--	--	--	--	--	--	--	--	--	--	--	--	--	--	--	--	--	--	--	--
comp62126_c0	1899	296086080	CBI31521.3	1027	2.96806e-131	unnamed protein product [Vitis vinifera]	115445344	NM_001052987.1	41	7.13196e-10	Oryza sativa Japonica Group Os02g0252600 (Os02g0252600) mRNA, partial cds	--	--	--	--	Q8S8K6	466	1.7981e-49	Serine carboxypeptidase-like 28 OS=Arabidopsis thaliana GN=SCPL28 PE=2 SV=2	PF01063//PF00450//PF06422	Aminotransferase class IV//Serine carboxypeptidase//CDR ABC transporter	GO:0008152//GO:0006810//GO:0006508	metabolic process//transport//proteolysis	GO:0042626//GO:0005524//GO:0004185//GO:0003824	ATPase activity, coupled to transmembrane movement of substances//ATP binding//serine-type carboxypeptidase activity//catalytic activity	GO:0016021	integral to membrane	KOG1282	Serine carboxypeptidases (lysosomal cathepsin A)
comp58102_c0	1715	255569476	XP_002525705.1	1300	3.32019e-174	BTB/POZ domain-containing protein KCTD9, putative [Ricinus communis] >gi|223535005|gb|EEF36688.1| BTB/POZ domain-containing protein KCTD9, putative [Ricinus communis]	460407288	XM_004249038.1	224	1.19939e-111	PREDICTED: Solanum lycopersicum FH protein interacting protein FIP2-like (LOC101252446), mRNA	--	--	--	--	Q9SE95	1162	1.43047e-154	FH protein interacting protein FIP2 OS=Arabidopsis thaliana GN=FIP2 PE=1 SV=1	PF02214	BTB/POZ domain	GO:0051260	protein homooligomerization	--	--	--	--	KOG1665	AFH1-interacting protein FIP2, contains BTB/POZ domain and pentapeptide repeats
comp992_c0	486	--	--	--	--	--	--	--	--	--	--	--	--	--	--	--	--	--	--	--	--	--	--	--	--	--	--	--	--
comp32691_c0	215	--	--	--	--	--	--	--	--	--	--	--	--	--	--	--	--	--	--	--	--	--	--	--	--	--	--	--	--
comp40222_c0	316	--	--	--	--	--	--	--	--	--	--	--	--	--	--	--	--	--	--	--	--	--	--	--	--	--	--	--	--
comp18278_c0	240	--	--	--	--	--	--	--	--	--	--	--	--	--	--	--	--	--	--	--	--	--	--	--	--	--	--	--	--
comp48864_c0	359	224098294	XP_002334566.1	148	2.07049e-10	predicted protein [Populus trichocarpa] >gi|222873513|gb|EEF10644.1| predicted protein [Populus trichocarpa]	--	--	--	--	--	--	--	--	--	--	--	--	--	--	--	--	--	--	--	--	--	--	--
comp6797_c0	326	--	--	--	--	--	--	--	--	--	--	--	--	--	--	--	--	--	--	--	--	--	--	--	--	--	--	--	--
comp54128_c1	325	255564294	XP_002523144.1	410	5.94233e-47	transferase, transferring glycosyl groups, putative [Ricinus communis] >gi|223537706|gb|EEF39329.1| transferase, transferring glycosyl groups, putative [Ricinus communis]	--	--	--	--	--	--	--	--	--	Q8VYF4	392	2.73817e-45	Probable galacturonosyltransferase-like 7 OS=Arabidopsis thaliana GN=GATL7 PE=2 SV=1	PF01501	Glycosyl transferase family 8	--	--	GO:0016757	transferase activity, transferring glycosyl groups	--	--	--	--
comp51906_c0	352	--	--	--	--	--	--	--	--	--	--	--	--	--	--	--	--	--	--	--	--	--	--	--	--	--	--	--	--
comp56549_c0	855	168480799	ACA24493.1	205	6.77869e-24	TFIIS domain-containing protein [Cucumis sativus]	--	--	--	--	--	K03000	RPA12, ZNRD1	DNA-directed RNA polymerase I subunit RPA12	http://www.genome.jp/dbget-bin/www_bget?ko:K03000	Q1RMP0	115	3.58846e-06	DNA-directed RNA polymerase I subunit RPA12 OS=Bos taurus GN=ZNRD1 PE=2 SV=1	PF01155	Hydrogenase expression/synthesis hypA family	GO:0006464	cellular protein modification process	GO:0016151	nickel cation binding	--	--	KOG2907	RNA polymerase I transcription factor TFIIS, subunit A12.2/RPA12
comp50747_c0	916	224126795	XP_002319928.1	482	1.12898e-53	predicted protein [Populus trichocarpa] >gi|222858304|gb|EEE95851.1| predicted protein [Populus trichocarpa]	--	--	--	--	--	--	--	--	--	--	--	--	--	PF03547//PF06160//PF01176	Membrane transport protein//Septation ring formation regulator, EzrA//Translation initiation factor 1A / IF-1	GO:0000921//GO:0055085//GO:0006413//GO:0006446	septin ring assembly//transmembrane transport//translational initiation//regulation of translational initiation	GO:0003743//GO:0003723	translation initiation factor activity//RNA binding	GO:0005940//GO:0016021//GO:0005840	septin ring//integral to membrane//ribosome	--	--
comp37779_c0	332	15232274	NP_189421.1	486	5.21809e-60	50S ribosomal protein L12-1 [Arabidopsis thaliana] >gi|548653|sp|P36210.1|RK121_ARATH RecName: Full=50S ribosomal protein L12-1, chloroplastic; AltName: Full=CL12-A; Flags: Precursor >gi|468771|emb|CAA48181.1| ribosomal protein L12 [Arabidopsis thaliana] >gi|11994488|dbj|BAB02529.1| 50S ribosomal protein L12-like [Arabidopsis thaliana] >gi|15450974|gb|AAK96758.1| 50s ribosomal protein L12-like [A…	332640072	CP002686.1	332	1.96785e-172	Arabidopsis thaliana chromosome 3, complete sequence	K02935	RP-L7, rplL	large subunit ribosomal protein L7/L12	http://www.genome.jp/dbget-bin/www_bget?ko:K02935	P36210	486	3.52436e-61	50S ribosomal protein L12-1, chloroplastic OS=Arabidopsis thaliana GN=RPL12A PE=1 SV=1	--	--	GO:0042254//GO:0006412	ribosome biogenesis//translation	GO:0003735	structural constituent of ribosome	GO:0009941//GO:0009506//GO:0009535//GO:0000311//GO:0005840//GO:0009295//GO:0009570	chloroplast envelope//plasmodesma//chloroplast thylakoid membrane//plastid large ribosomal subunit//ribosome//nucleoid//chloroplast stroma	--	--
comp12780_c0	297	255571174	XP_002526537.1	203	4.82029e-21	Cucumisin precursor, putative [Ricinus communis] >gi|223534098|gb|EEF35815.1| Cucumisin precursor, putative [Ricinus communis]	--	--	--	--	--	--	--	--	--	O64495	209	5.00269e-22	Subtilisin-like protease SDD1 OS=Arabidopsis thaliana GN=SDD1 PE=2 SV=1	--	--	GO:0043086//GO:0006508//GO:0055114	negative regulation of catalytic activity//proteolysis//oxidation-reduction process	GO:0004252//GO:0032440//GO:0042802	serine-type endopeptidase activity//2-alkenal reductase [NAD(P)] activity//identical protein binding	GO:0005576	extracellular region	--	--
comp48485_c0	310	--	--	--	--	--	--	--	--	--	--	--	--	--	--	--	--	--	--	--	--	--	--	--	--	--	--	--	--
comp63988_c0	540	255547630	XP_002514872.1	152	2.63588e-09	conserved hypothetical protein [Ricinus communis] >gi|223545923|gb|EEF47426.1| conserved hypothetical protein [Ricinus communis]	--	--	--	--	--	--	--	--	--	--	--	--	--	--	--	--	--	--	--	--	--	--	--
comp45946_c0	700	255564641	XP_002523315.1	169	6.12662e-13	conserved hypothetical protein [Ricinus communis] >gi|223537403|gb|EEF39031.1| conserved hypothetical protein [Ricinus communis]	514720354	XM_004954408.1	69	6.94571e-26	PREDICTED: Setaria italica uncharacterized LOC101774373 (LOC101774373), mRNA	--	--	--	--	--	--	--	--	--	--	--	--	--	--	--	--	--	--
comp57594_c0	2026	359485477	XP_002278230.2	286	1.76254e-34	PREDICTED: G-type lectin S-receptor-like serine/threonine-protein kinase SD2-5-like [Vitis vinifera]	--	--	--	--	--	--	--	--	--	Q8RWZ5	129	3.53499e-14	G-type lectin S-receptor-like serine/threonine-protein kinase SD2-5 OS=Arabidopsis thaliana GN=SD25 PE=1 SV=1	PF07714//PF00069	Protein tyrosine kinase//Protein kinase domain	GO:0006468	protein phosphorylation	GO:0005524//GO:0004672	ATP binding//protein kinase activity	--	--	--	--
comp979122_c0	271	--	--	--	--	--	--	--	--	--	--	--	--	--	--	--	--	--	--	--	--	--	--	--	--	--	--	--	--
comp152037_c0	256	--	--	--	--	--	--	--	--	--	--	--	--	--	--	--	--	--	--	--	--	--	--	--	--	--	--	--	--
comp62694_c1	3345	225452950	XP_002284243.1	3129	0	PREDICTED: chaperone protein ClpB3, chloroplastic-like [Vitis vinifera]	242040570	XM_002467635.1	575	0	Sorghum bicolor hypothetical protein, mRNA	K03695	clpB	ATP-dependent Clp protease ATP-binding subunit ClpB	http://www.genome.jp/dbget-bin/www_bget?ko:K03695	Q9LF37	3018	0	Chaperone protein ClpB3, chloroplastic OS=Arabidopsis thaliana GN=CLPB3 PE=1 SV=1	PF00158//PF05496//PF06309//PF07724//PF07728//PF04851//PF00910//PF00437//PF01695//PF07726//PF01078//PF02861//PF00004//PF00005//PF06414//PF00448	Sigma-54 interaction domain//Holliday junction DNA helicase ruvB N-terminus//Torsin//AAA domain (Cdc48 subfamily)//AAA domain (dynein-related subfamily)//Type III restriction enzyme, res subunit//RNA helicase//Type II/IV secretion system protein//IstB-like ATP binding protein//ATPase family associated with various cellular activities (AAA)//Magnesium chelatase, subunit ChlI//Clp amino terminal do…	GO:0006614//GO:0006310//GO:0051085//GO:0009658//GO:0006355//GO:0006281//GO:0006810//GO:0015995//GO:0009408//GO:0016485//GO:0019538//GO:0015994//GO:0015979	SRP-dependent cotranslational protein targeting to membrane//DNA recombination//chaperone mediated protein folding requiring cofactor//chloroplast organization//regulation of transcription, DNA-dependent//DNA repair//transport//chlorophyll biosynthetic process//response to heat//protein processing//protein metabolic process//chlorophyll metabolic process//photosynthesis	GO:0016787//GO:0016301//GO:0003724//GO:0003677//GO:0003723//GO:0017111//GO:0016851//GO:0016887//GO:0005524//GO:0008134//GO:0009378//GO:0005525	hydrolase activity//kinase activity//RNA helicase activity//DNA binding//RNA binding//nucleoside-triphosphatase activity//magnesium chelatase activity//ATPase activity//ATP binding//transcription factor binding//four-way junction helicase activity//GTP binding	GO:0005667//GO:0009570//GO:0010007//GO:0009379//GO:0005657	transcription factor complex//chloroplast stroma//magnesium chelatase complex//Holliday junction helicase complex//replication fork	KOG1051	Chaperone HSP104 and related ATP-dependent Clp proteases
comp19014_c0	283	--	--	--	--	--	--	--	--	--	--	--	--	--	--	--	--	--	--	--	--	--	--	--	--	--	--	--	--
comp67372_c0	2772	224124202	XP_002330130.1	1673	0	pseudo response regulator [Populus trichocarpa] >gi|222871264|gb|EEF08395.1| pseudo response regulator [Populus trichocarpa]	255547334	XM_002514679.1	226	1.50903e-112	Ricinus communis sensory transduction histidine kinase, putative, mRNA	K12127	TOC1, APRR1	pseudo-response regulator 1	http://www.genome.jp/dbget-bin/www_bget?ko:K12127	Q9LKL2	1171	8.87575e-147	Two-component response regulator-like APRR1 OS=Arabidopsis thaliana GN=APRR1 PE=1 SV=1	PF07163//PF06203//PF00072	Pex26 protein//CCT motif//Response regulator receiver domain	GO:0045046//GO:0000160//GO:0006355//GO:0007165	protein import into peroxisome membrane//phosphorelay signal transduction system//regulation of transcription, DNA-dependent//signal transduction	GO:0005515//GO:0000156//GO:0032403	protein binding//phosphorelay response regulator activity//protein complex binding	GO:0005779	integral to peroxisomal membrane	--	--
comp50664_c0	609	--	--	--	--	--	--	--	--	--	--	--	--	--	--	--	--	--	--	--	--	--	--	--	--	--	--	--	--
comp17652_c0	275	224120410	XP_002331041.1	330	9.01497e-36	predicted protein [Populus trichocarpa] >gi|222872971|gb|EEF10102.1| predicted protein [Populus trichocarpa]	--	--	--	--	--	K14431	TGA	transcription factor TGA	http://www.genome.jp/dbget-bin/www_bget?ko:K14431	P43273	234	3.27897e-23	Transcription factor TGA2 OS=Arabidopsis thaliana GN=TGA2 PE=1 SV=1	PF02304//PF00170//PF07716//PF03131	Scaffold protein B//bZIP transcription factor//Basic region leucine zipper//bZIP Maf transcription factor	GO:0019069//GO:0006355	viral capsid assembly//regulation of transcription, DNA-dependent	GO:0003677//GO:0043565//GO:0003700	DNA binding//sequence-specific DNA binding//sequence-specific DNA binding transcription factor activity	GO:0005667//GO:0005634//GO:0046729	transcription factor complex//nucleus//viral procapsid	--	--
comp57066_c0	559	224103117	XP_002312932.1	164	9.58496e-11	predicted protein [Populus trichocarpa] >gi|222849340|gb|EEE86887.1| predicted protein [Populus trichocarpa]	--	--	--	--	--	--	--	--	--	--	--	--	--	--	--	--	--	--	--	--	--	--	--
comp464046_c0	315	--	--	--	--	--	--	--	--	--	--	--	--	--	--	--	--	--	--	--	--	--	--	--	--	--	--	--	--
comp245861_c0	225	--	--	--	--	--	--	--	--	--	--	--	--	--	--	--	--	--	--	--	--	--	--	--	--	--	--	--	--
comp50726_c1	558	18415694	NP_567626.1	156	4.07522e-10	MYB-like 102 [Arabidopsis thaliana] >gi|7242487|emb|CAB77384.1| putative transcription factor [Arabidopsis thaliana] >gi|7263579|emb|CAB81661.1| putative transcription factor [Arabidopsis thaliana] >gi|24899815|gb|AAN65122.1| myb-related protein M4 [Arabidopsis thaliana] >gi|41619330|gb|AAS10077.1| MYB transcription factor [Arabidopsis thaliana] >gi|332659051|gb|AEE84451.1| MYB-like 102 [Arabidop…	--	--	--	--	--	K09422	MYBP	myb proto-oncogene protein, plant	http://www.genome.jp/dbget-bin/www_bget?ko:K09422	--	--	--	--	--	--	GO:0015824//GO:0009723//GO:0009738//GO:0009611//GO:0009753//GO:0009733//GO:0009414//GO:0042538//GO:0006355	proline transport//response to ethylene stimulus//abscisic acid mediated signaling pathway//response to wounding//response to jasmonic acid stimulus//response to auxin stimulus//response to water deprivation//hyperosmotic salinity response//regulation of transcription, DNA-dependent	GO:0003677//GO:0003700	DNA binding//sequence-specific DNA binding transcription factor activity	GO:0005634//GO:0005667	nucleus//transcription factor complex	--	--
comp25562_c0	339	--	--	--	--	--	--	--	--	--	--	--	--	--	--	--	--	--	--	--	--	--	--	--	--	--	--	--	--
comp42502_c0	862	--	--	--	--	--	--	--	--	--	--	--	--	--	--	--	--	--	--	--	--	--	--	--	--	--	--	--	--
comp62614_c1	316	--	--	--	--	--	--	--	--	--	--	--	--	--	--	--	--	--	--	--	--	--	--	--	--	--	--	--	--
comp46984_c0	314	--	--	--	--	--	--	--	--	--	--	--	--	--	--	--	--	--	--	--	--	--	--	--	--	--	--	--	--
comp56061_c0	1049	--	--	--	--	--	--	--	--	--	--	--	--	--	--	--	--	--	--	PF10186	UV radiation resistance protein and autophagy-related subunit 14	GO:0010508	positive regulation of autophagy	--	--	--	--	--	--
comp62845_c1	1155	225442138	XP_002273991.1	381	4.70147e-58	PREDICTED: transcription factor WER [Vitis vinifera] >gi|297743011|emb|CBI35878.3| unnamed protein product [Vitis vinifera]	225442137	XM_002273955.1	62	9.08448e-22	PREDICTED: Vitis vinifera transcription factor WER-like (LOC100249722), mRNA	K09422	MYBP	myb proto-oncogene protein, plant	http://www.genome.jp/dbget-bin/www_bget?ko:K09422	Q96276	301	4.97918e-37	Transcription factor MYB23 OS=Arabidopsis thaliana GN=MYB23 PE=1 SV=1	PF00249	Myb-like DNA-binding domain	--	--	GO:0003677//GO:0003682	DNA binding//chromatin binding	GO:0000785	chromatin	KOG0048	Transcription factor, Myb superfamily
comp56495_c1	448	--	--	--	--	--	--	--	--	--	--	--	--	--	--	--	--	--	--	--	--	--	--	--	--	--	--	--	--
comp58387_c0	636	--	--	--	--	--	--	--	--	--	--	--	--	--	--	--	--	--	--	--	--	--	--	--	--	--	--	--	--
comp60202_c0	1014	297741512	CBI32644.3	600	2.46031e-73	unnamed protein product [Vitis vinifera]	--	--	--	--	--	--	--	--	--	--	--	--	--	--	--	--	--	--	--	--	--	--	--
comp13287_c0	223	--	--	--	--	--	--	--	--	--	--	--	--	--	--	--	--	--	--	--	--	--	--	--	--	--	--	--	--
comp32930_c0	589	--	--	--	--	--	--	--	--	--	--	--	--	--	--	--	--	--	--	--	--	--	--	--	--	--	--	--	--
comp49841_c0	629	225447635	XP_002274523.1	580	3.3857e-68	PREDICTED: rotenone-insensitive NADH-ubiquinone oxidoreductase, mitochondrial-like [Vitis vinifera]	--	--	--	--	--	K03885	ndh	NADH dehydrogenase	http://www.genome.jp/dbget-bin/www_bget?ko:K03885	Q94BV7	536	7.34281e-63	NAD(P)H dehydrogenase B2, mitochondrial OS=Arabidopsis thaliana GN=NDB2 PE=1 SV=1	PF13241//PF07992	Putative NAD(P)-binding//Pyridine nucleotide-disulphide oxidoreductase	GO:0055114//GO:0019354//GO:0006779	oxidation-reduction process//siroheme biosynthetic process//porphyrin-containing compound biosynthetic process	GO:0016491//GO:0043115	oxidoreductase activity//precorrin-2 dehydrogenase activity	--	--	KOG2495	NADH-dehydrogenase (ubiquinone)
comp61250_c0	1098	255540671	XP_002511400.1	706	1.0416e-84	conserved hypothetical protein [Ricinus communis] >gi|223550515|gb|EEF52002.1| conserved hypothetical protein [Ricinus communis]	--	--	--	--	--	K13343	PEX14	peroxin-14	http://www.genome.jp/dbget-bin/www_bget?ko:K13343	Q9FXT6	607	1.07456e-71	Peroxisomal membrane protein PEX14 OS=Arabidopsis thaliana GN=PEX14 PE=1 SV=2	--	--	--	--	--	--	--	--	KOG2629	Peroxisomal membrane anchor protein (peroxin)
comp32249_c0	376	--	--	--	--	--	--	--	--	--	--	--	--	--	--	--	--	--	--	--	--	--	--	--	--	--	--	--	--
comp34150_c0	321	--	--	--	--	--	--	--	--	--	--	--	--	--	--	--	--	--	--	--	--	--	--	--	--	--	--	--	--
comp35304_c1	214	--	--	--	--	--	--	--	--	--	--	--	--	--	--	--	--	--	--	--	--	--	--	--	--	--	--	--	--
comp67783_c0	1919	356495867	XP_003516792.1	1279	2.05453e-168	PREDICTED: probable ADP-ribosylation factor GTPase-activating protein AGD8-like [Glycine max]	359474554	XM_002278030.2	339	1.58692e-175	PREDICTED: Vitis vinifera probable ADP-ribosylation factor GTPase-activating protein AGD8-like (LOC100252326), mRNA	K12493	ARFGAP2_3	ADP-ribosylation factor GTPase-activating protein 2/3	http://www.genome.jp/dbget-bin/www_bget?ko:K12493	Q9FIQ0	957	2.50149e-121	Probable ADP-ribosylation factor GTPase-activating protein AGD9 OS=Arabidopsis thaliana GN=AGD9 PE=1 SV=1	PF01412	Putative GTPase activating protein for Arf	GO:0032312	regulation of ARF GTPase activity	GO:0008060//GO:0008270	ARF GTPase activator activity//zinc ion binding	--	--	KOG0706	Predicted GTPase-activating protein
comp21731_c0	306	--	--	--	--	--	--	--	--	--	--	--	--	--	--	--	--	--	--	--	--	--	--	--	--	--	--	--	--
comp29368_c0	346	--	--	--	--	--	--	--	--	--	--	--	--	--	--	--	--	--	--	--	--	--	--	--	--	--	--	--	--
comp908154_c0	216	--	--	--	--	--	--	--	--	--	--	--	--	--	--	--	--	--	--	--	--	--	--	--	--	--	--	--	--
comp43103_c0	295	--	--	--	--	--	--	--	--	--	--	--	--	--	--	--	--	--	--	--	--	--	--	--	--	--	--	--	--
comp43579_c0	218	--	--	--	--	--	--	--	--	--	--	--	--	--	--	--	--	--	--	--	--	--	--	--	--	--	--	--	--
comp43667_c0	229	224141011	XP_002323868.1	264	9.83199e-26	predicted protein [Populus trichocarpa] >gi|222866870|gb|EEF04001.1| predicted protein [Populus trichocarpa]	--	--	--	--	--	K13162	PCBP2_3_4	poly(rC)-binding protein 2/3/4	http://www.genome.jp/dbget-bin/www_bget?ko:K13162	--	--	--	--	PF13014//PF00013	KH domain//KH domain	--	--	GO:0003723	RNA binding	--	--	--	--
comp41885_c0	333	356517933	XP_003527640.1	379	4.3902e-40	PREDICTED: niemann-Pick C1 protein-like [Glycine max]	--	--	--	--	--	K12385	NPC1	Niemann-Pick C1 protein	http://www.genome.jp/dbget-bin/www_bget?ko:K12385	Q12200	119	8.10529e-07	Niemann-Pick type C-related protein 1 OS=Saccharomyces cerevisiae (strain ATCC 204508 / S288c) GN=NCR1 PE=1 SV=1	--	--	--	--	--	--	--	--	--	--
comp35898_c0	222	147792162	CAN68575.1	234	8.88948e-22	hypothetical protein VITISV_033685 [Vitis vinifera]	--	--	--	--	--	K03327	TC.MATE, SLC47A, norM, mdtK, dinF	multidrug resistance protein, MATE family	http://www.genome.jp/dbget-bin/www_bget?ko:K03327	--	--	--	--	--	--	GO:0006810//GO:0015893//GO:0006855	transport//drug transport//drug transmembrane transport	GO:0015238//GO:0015297	drug transmembrane transporter activity//antiporter activity	GO:0016020	membrane	--	--
comp64366_c0	1727	224099971	XP_002311691.1	254	3.09148e-21	predicted protein [Populus trichocarpa] >gi|222851511|gb|EEE89058.1| predicted protein [Populus trichocarpa]	--	--	--	--	--	--	--	--	--	--	--	--	--	PF02150	RNA polymerases M/15 Kd subunit	GO:0006144//GO:0006351//GO:0006206	purine nucleobase metabolic process//transcription, DNA-dependent//pyrimidine nucleobase metabolic process	GO:0003899//GO:0003677	DNA-directed RNA polymerase activity//DNA binding	GO:0005730	nucleolus	--	--
comp38382_c0	264	7267299	CAB81081.1	440	1.70708e-51	ferredoxin--NADP+ reductase-like protein [Arabidopsis thaliana]	--	--	--	--	--	K02641	petH	ferredoxin--NADP+ reductase	http://www.genome.jp/dbget-bin/www_bget?ko:K02641	Q9M0V6	440	1.28318e-52	Ferredoxin--NADP reductase, root isozyme 1, chloroplastic OS=Arabidopsis thaliana GN=RFNR1 PE=2 SV=2	--	--	--	--	--	--	--	--	--	--
comp49800_c0	988	--	--	--	--	--	--	--	--	--	--	--	--	--	--	--	--	--	--	--	--	--	--	--	--	--	--	--	--
comp1179106_c0	213	--	--	--	--	--	--	--	--	--	--	--	--	--	--	--	--	--	--	--	--	--	--	--	--	--	--	--	--
comp65199_c0	2106	255558218	XP_002520136.1	1401	0	Protein PPLZ12, putative [Ricinus communis] >gi|223540628|gb|EEF42191.1| Protein PPLZ12, putative [Ricinus communis]	219887350	BT055443.1	327	8.17328e-169	Zea mays full-length cDNA clone ZM_BFb0200J13 mRNA, complete cds	--	--	--	--	Q9FM19	1331	2.48645e-178	Hypersensitive-induced response protein 1 OS=Arabidopsis thaliana GN=HIR1 PE=1 SV=1	--	--	--	--	--	--	GO:0016020	membrane	KOG2620	Prohibitins and stomatins of the PID superfamily
comp929160_c0	203	--	--	--	--	--	--	--	--	--	--	--	--	--	--	--	--	--	--	--	--	--	--	--	--	--	--	--	--
comp34188_c0	220	--	--	--	--	--	--	--	--	--	--	--	--	--	--	--	--	--	--	--	--	--	--	--	--	--	--	--	--
comp615946_c0	454	--	--	--	--	--	--	--	--	--	--	--	--	--	--	--	--	--	--	PF11857	Domain of unknown function (DUF3377)	--	--	GO:0004222	metalloendopeptidase activity	--	--	--	--
comp64024_c0	2230	255560715	XP_002521371.1	1971	0	dihydrolipoamide acetyltransferase component of pyruvate dehydrogenase, putative [Ricinus communis] >gi|223539449|gb|EEF41039.1| dihydrolipoamide acetyltransferase component of pyruvate dehydrogenase, putative [Ricinus communis]	115465911	NM_001063090.1	121	2.83162e-54	Oryza sativa Japonica Group Os06g0105400 (Os06g0105400) mRNA, complete cds	K00627	DLAT, aceF, pdhC	pyruvate dehydrogenase E2 component (dihydrolipoamide acetyltransferase)	http://www.genome.jp/dbget-bin/www_bget?ko:K00627	Q8RWN9	1892	0	Dihydrolipoyllysine-residue acetyltransferase component 2 of pyruvate dehydrogenase complex, mitochondrial OS=Arabidopsis thaliana GN=At3g13930 PE=1 SV=2	PF02817//PF02749//PF00198//PF06990	e3 binding domain//Quinolinate phosphoribosyl transferase, N-terminal domain//2-oxoacid dehydrogenases acyltransferase (catalytic domain)//Galactose-3-O-sulfotransferase	GO:0006687//GO:0006090//GO:0009058//GO:0006094//GO:0042967//GO:0008152//GO:0006096	glycosphingolipid metabolic process//pyruvate metabolic process//biosynthetic process//gluconeogenesis//acyl-carrier-protein biosynthetic process//metabolic process//glycolysis	GO:0016746//GO:0043754//GO:0016763//GO:0001733//GO:0004742	transferase activity, transferring acyl groups//dihydrolipoyllysine-residue (2-methylpropanoyl)transferase activity//transferase activity, transferring pentosyl groups//galactosylceramide sulfotransferase activity//dihydrolipoyllysine-residue acetyltransferase activity	GO:0045254//GO:0016021//GO:0005794	pyruvate dehydrogenase complex//integral to membrane//Golgi apparatus	KOG0557	Dihydrolipoamide acetyltransferase
comp295189_c0	427	255587116	XP_002534143.1	427	6.70855e-47	protein binding protein, putative [Ricinus communis] >gi|223525789|gb|EEF28236.1| protein binding protein, putative [Ricinus communis]	--	--	--	--	--	--	--	--	--	Q55874	130	4.33678e-08	Uncharacterized protein sll0103 OS=Synechocystis sp. (strain PCC 6803 / Kazusa) GN=sll0103 PE=4 SV=1	--	--	--	--	GO:0043169	cation binding	--	--	--	--
comp308002_c0	210	--	--	--	--	--	--	--	--	--	--	--	--	--	--	--	--	--	--	--	--	--	--	--	--	--	--	--	--
comp523782_c0	398	13877547	AAK43851.1	622	8.58941e-79	chlorophyll a/b-binding protein CP29 [Arabidopsis thaliana] >gi|23198310|gb|AAN15682.1| chlorophyll a/b-binding protein CP29 [Arabidopsis thaliana]	332002898	CP002688.1	398	0	Arabidopsis thaliana chromosome 5, complete sequence	K08915	LHCB4	light-harvesting complex II chlorophyll a/b binding protein 4	http://www.genome.jp/dbget-bin/www_bget?ko:K08915	Q07473	621	8.12036e-80	Chlorophyll a-b binding protein CP29.1, chloroplastic OS=Arabidopsis thaliana GN=LHCB4.1 PE=1 SV=1	--	--	--	--	--	--	--	--	--	--
comp65035_c0	1526	255560942	XP_002521484.1	1679	0	acetylglucosaminyltransferase, putative [Ricinus communis] >gi|223539383|gb|EEF40974.1| acetylglucosaminyltransferase, putative [Ricinus communis]	356573717	XM_003554956.1	187	3.93864e-91	PREDICTED: Glycine max beta-1,4-mannosyl-glycoprotein 4-beta-N-acetylglucosaminyltransferase-like (LOC100811451), mRNA	K00737	MGAT3	beta-1,4-mannosyl-glycoprotein beta-1,4-N-acetylglucosaminyltransferase	http://www.genome.jp/dbget-bin/www_bget?ko:K00737	Q02527	188	1.10816e-13	Beta-1,4-mannosyl-glycoprotein 4-beta-N-acetylglucosaminyltransferase OS=Rattus norvegicus GN=Mgat3 PE=1 SV=2	PF04724	Glycosyltransferase family 17	GO:0006487	protein N-linked glycosylation	GO:0003830	beta-1,4-mannosylglycoprotein 4-beta-N-acetylglucosaminyltransferase activity	GO:0016020	membrane	--	--
comp32788_c0	208	--	--	--	--	--	--	--	--	--	--	--	--	--	--	--	--	--	--	--	--	--	--	--	--	--	--	--	--
comp65231_c0	4171	359476546	XP_002267885.2	427	5.40766e-96	PREDICTED: probable LRR receptor-like serine/threonine-protein kinase At5g48740-like [Vitis vinifera]	--	--	--	--	--	K02881	RP-L18, rplR	large subunit ribosomal protein L18	http://www.genome.jp/dbget-bin/www_bget?ko:K02881	Q9SX68	555	5.39704e-63	50S ribosomal protein L18, chloroplastic OS=Arabidopsis thaliana GN=RPL18 PE=1 SV=1	PF07714//PF00069//PF02900//PF00861	Protein tyrosine kinase//Protein kinase domain//Catalytic LigB subunit of aromatic ring-opening dioxygenase//Ribosomal L18p/L5e family	GO:0042254//GO:0006468//GO:0006412//GO:0006725	ribosome biogenesis//protein phosphorylation//translation//cellular aromatic compound metabolic process	GO:0004672//GO:0008198//GO:0016491//GO:0003735//GO:0005524	protein kinase activity//ferrous iron binding//oxidoreductase activity//structural constituent of ribosome//ATP binding	GO:0005840//GO:0005622	ribosome//intracellular	--	--
comp65750_c0	2316	255576617	XP_002529199.1	1184	4.00163e-152	nucleolysin tia-1, putative [Ricinus communis] >gi|223531377|gb|EEF33213.1| nucleolysin tia-1, putative [Ricinus communis]	357121987	XM_003562650.1	185	7.78613e-90	PREDICTED: Brachypodium distachyon nucleolysin TIAR-like (LOC100828363), mRNA	K13201	TIA1, TIAL1	nucleolysin TIA-1/TIAR	http://www.genome.jp/dbget-bin/www_bget?ko:K13201	Q01085	431	3.51942e-45	Nucleolysin TIAR OS=Homo sapiens GN=TIAL1 PE=1 SV=1	PF00076//PF03575	RNA recognition motif. (a.k.a. RRM, RBD, or RNP domain)//Peptidase family S51	GO:0006508	proteolysis	GO:0003676//GO:0008236//GO:0000166	nucleic acid binding//serine-type peptidase activity//nucleotide binding	--	--	KOG0118	FOG: RRM domain
comp225568_c0	282	--	--	--	--	--	--	--	--	--	--	--	--	--	--	--	--	--	--	--	--	--	--	--	--	--	--	--	--
comp31517_c0	268	--	--	--	--	--	--	--	--	--	--	--	--	--	--	--	--	--	--	--	--	--	--	--	--	--	--	--	--
comp41443_c0	290	--	--	--	--	--	--	--	--	--	--	--	--	--	--	--	--	--	--	--	--	--	--	--	--	--	--	--	--
comp804471_c0	258	388502096	AFK39114.1	144	2.47194e-10	unknown [Medicago truncatula]	--	--	--	--	--	K01488	E3.5.4.4, ADA, add	adenosine deaminase	http://www.genome.jp/dbget-bin/www_bget?ko:K01488	--	--	--	--	--	--	--	--	--	--	--	--	--	--
comp54827_c0	238	255562498	XP_002522255.1	367	2.79834e-39	trehalose-6-phosphate synthase, putative [Ricinus communis] >gi|223538508|gb|EEF40113.1| trehalose-6-phosphate synthase, putative [Ricinus communis]	--	--	--	--	--	K16055	TPS	trehalose 6-phosphate synthase/phosphatase	http://www.genome.jp/dbget-bin/www_bget?ko:K16055	O23617	238	5.9805e-23	Alpha,alpha-trehalose-phosphate synthase [UDP-forming] 5 OS=Arabidopsis thaliana GN=TPS5 PE=1 SV=2	--	--	GO:0005982//GO:0005992//GO:0005985	starch metabolic process//trehalose biosynthetic process//sucrose metabolic process	GO:0004805//GO:0003825	trehalose-phosphatase activity//alpha,alpha-trehalose-phosphate synthase (UDP-forming) activity	--	--	--	--
comp66905_c0	651	356535721	XP_003536392.1	220	8.68138e-20	PREDICTED: TRM112-like protein At1g78190-like [Glycine max]	--	--	--	--	--	K15448	TRM112, TRMT112	multifunctional methyltransferase subunit TRM112	http://www.genome.jp/dbget-bin/www_bget?ko:K15448	Q9C9R3	188	1.79229e-16	TRM112-like protein At1g78190 OS=Arabidopsis thaliana GN=At1g78190 PE=2 SV=1	--	--	--	--	--	--	--	--	KOG1088	Uncharacterized conserved protein
comp55103_c0	798	--	--	--	--	--	--	--	--	--	--	--	--	--	--	--	--	--	--	--	--	--	--	--	--	--	--	--	--
comp14479_c0	308	--	--	--	--	--	--	--	--	--	--	--	--	--	--	--	--	--	--	--	--	--	--	--	--	--	--	--	--
comp55908_c2	246	224059156	XP_002299743.1	378	5.47352e-45	predicted protein [Populus trichocarpa] >gi|118488316|gb|ABK95977.1| unknown [Populus trichocarpa] >gi|222847001|gb|EEE84548.1| predicted protein [Populus trichocarpa]	4761587	AF129428.1	94	2.8233e-40	Malus domestica GD4-5 profilin mRNA, complete cds	K05759	PFN	profilin	http://www.genome.jp/dbget-bin/www_bget?ko:K05759	P0C0Y3	372	2.57788e-45	Profilin OS=Fragaria ananassa PE=1 SV=1	PF00235	Profilin	GO:0008154//GO:0030036//GO:0009826	actin polymerization or depolymerization//actin cytoskeleton organization//unidimensional cell growth	GO:0003779	actin binding	GO:0005886//GO:0009524//GO:0005819//GO:0005618//GO:0005730//GO:0015629//GO:0009507	plasma membrane//phragmoplast//spindle//cell wall//nucleolus//actin cytoskeleton//chloroplast	KOG1755	Profilin
comp43510_c0	455	--	--	--	--	--	--	--	--	--	--	--	--	--	--	--	--	--	--	--	--	--	--	--	--	--	--	--	--
comp463543_c0	238	--	--	--	--	--	--	--	--	--	--	--	--	--	--	--	--	--	--	--	--	--	--	--	--	--	--	--	--
comp60200_c0	733	255545404	XP_002513762.1	305	5.36033e-31	conserved hypothetical protein [Ricinus communis] >gi|223546848|gb|EEF48345.1| conserved hypothetical protein [Ricinus communis]	--	--	--	--	--	--	--	--	--	Q9STN5	288	5.32616e-30	Uncharacterized protein At4g08330, chloroplastic OS=Arabidopsis thaliana GN=At4g08330 PE=1 SV=1	PF03604//PF01907	DNA directed RNA polymerase, 7 kDa subunit//Ribosomal protein L37e	GO:0006412//GO:0042254//GO:0006144//GO:0006206//GO:0006351	translation//ribosome biogenesis//purine nucleobase metabolic process//pyrimidine nucleobase metabolic process//transcription, DNA-dependent	GO:0003677//GO:0003735//GO:0003899	DNA binding//structural constituent of ribosome//DNA-directed RNA polymerase activity	GO:0005622//GO:0005840//GO:0005730	intracellular//ribosome//nucleolus	--	--
comp54725_c0	418	--	--	--	--	--	--	--	--	--	--	--	--	--	--	--	--	--	--	--	--	--	--	--	--	--	--	--	--
comp66944_c0	1907	356566165	XP_003551305.1	184	1.28425e-13	PREDICTED: uncharacterized protein LOC100788940 [Glycine max]	--	--	--	--	--	--	--	--	--	--	--	--	--	--	--	--	--	--	--	--	--	--	--
comp10126_c0	210	--	--	--	--	--	--	--	--	--	--	--	--	--	--	--	--	--	--	--	--	--	--	--	--	--	--	--	--
comp485406_c0	593	--	--	--	--	--	--	--	--	--	--	--	--	--	--	--	--	--	--	--	--	--	--	--	--	--	--	--	--
comp67597_c0	2238	224054218	XP_002298150.1	975	1.6111e-122	predicted protein [Populus trichocarpa] >gi|222845408|gb|EEE82955.1| predicted protein [Populus trichocarpa]	--	--	--	--	--	K00919	ispE	4-diphosphocytidyl-2-C-methyl-D-erythritol kinase	http://www.genome.jp/dbget-bin/www_bget?ko:K00919	P93841	969	6.71931e-122	4-diphosphocytidyl-2-C-methyl-D-erythritol kinase, chloroplastic/chromoplastic (Fragment) OS=Solanum lycopersicum GN=ISPE PE=1 SV=1	PF07882	L-fucose isomerase, second N-terminal domain	GO:0006013//GO:0006004//GO:0006000//GO:0044237	mannose metabolic process//fucose metabolic process//fructose metabolic process//cellular metabolic process	GO:0000166//GO:0016301//GO:0008736	nucleotide binding//kinase activity//L-fucose isomerase activity	GO:0005737//GO:0009536	cytoplasm//plastid	--	--
comp18367_c0	263	--	--	--	--	--	--	--	--	--	--	--	--	--	--	--	--	--	--	--	--	--	--	--	--	--	--	--	--
comp58848_c0	1568	--	--	--	--	--	--	--	--	--	--	--	--	--	--	--	--	--	--	--	--	--	--	--	--	--	--	--	--
comp50280_c0	564	--	--	--	--	--	--	--	--	--	--	--	--	--	--	--	--	--	--	--	--	--	--	--	--	--	--	--	--
comp894906_c0	204	--	--	--	--	--	--	--	--	--	--	--	--	--	--	--	--	--	--	--	--	--	--	--	--	--	--	--	--
comp22874_c0	365	270383722	BAI53119.1	218	6.10188e-20	ribulose-1,5-bisphosphate carboxylase/oxygenase small subunit [Eucalyptus globulus]	270383721	AB537498.1	89	2.64406e-37	Eucalyptus globulus EgRBCS2 mRNA for ribulose-1,5-bisphosphate carboxylase/oxygenase small subunit, complete cds	K01602	rbcS	ribulose-bisphosphate carboxylase small chain	http://www.genome.jp/dbget-bin/www_bget?ko:K01602	O22077	205	2.73179e-19	Ribulose bisphosphate carboxylase small chain, chloroplastic OS=Fagus crenata GN=RBCS1 PE=2 SV=1	--	--	GO:0055114//GO:0015979//GO:0009853//GO:0046487//GO:0015977	oxidation-reduction process//photosynthesis//photorespiration//glyoxylate metabolic process//carbon fixation	GO:0016984//GO:0004497	ribulose-bisphosphate carboxylase activity//monooxygenase activity	GO:0009573//GO:0009507	chloroplast ribulose bisphosphate carboxylase complex//chloroplast	--	--
comp32153_c0	358	--	--	--	--	--	--	--	--	--	--	--	--	--	--	--	--	--	--	--	--	--	--	--	--	--	--	--	--
comp34436_c0	1207	224126487	XP_002319850.1	317	7.02234e-29	predicted protein [Populus trichocarpa] >gi|222858226|gb|EEE95773.1| predicted protein [Populus trichocarpa]	--	--	--	--	--	--	--	--	--	--	--	--	--	--	--	--	--	--	--	--	--	--	--
comp59895_c0	1357	356504710	XP_003521138.1	256	2.21543e-22	PREDICTED: pyrroline-5-carboxylate reductase-like [Glycine max]	--	--	--	--	--	K00286	E1.5.1.2, proC	pyrroline-5-carboxylate reductase	http://www.genome.jp/dbget-bin/www_bget?ko:K00286	P54904	250	1.25367e-22	Pyrroline-5-carboxylate reductase OS=Arabidopsis thaliana GN=PROC1 PE=2 SV=1	--	--	--	--	--	--	--	--	--	--
comp63044_c0	760	--	--	--	--	--	--	--	--	--	--	--	--	--	--	--	--	--	--	--	--	--	--	--	--	--	--	--	--
comp37882_c0	241	--	--	--	--	--	--	--	--	--	--	--	--	--	--	--	--	--	--	--	--	--	--	--	--	--	--	--	--
comp3194_c0	448	--	--	--	--	--	--	--	--	--	--	--	--	--	--	--	--	--	--	--	--	--	--	--	--	--	--	--	--
comp532040_c0	211	--	--	--	--	--	--	--	--	--	--	--	--	--	--	--	--	--	--	--	--	--	--	--	--	--	--	--	--
comp496261_c0	278	--	--	--	--	--	--	--	--	--	--	--	--	--	--	--	--	--	--	--	--	--	--	--	--	--	--	--	--
comp60862_c0	1570	356549718	XP_003543238.1	531	1.73118e-60	PREDICTED: uncharacterized protein LOC100818804 [Glycine max]	--	--	--	--	--	--	--	--	--	--	--	--	--	--	--	--	--	--	--	--	--	--	--
comp66567_c0	4437	359473903	XP_002271391.2	2625	0	PREDICTED: protein SPA1-RELATED 2-like, partial [Vitis vinifera]	502159779	XM_004511471.1	299	6.37669e-153	PREDICTED: Cicer arietinum protein SPA1-RELATED 2-like (LOC101508100), transcript variant X4, mRNA	--	--	--	--	Q9T014	2119	0	Protein SPA1-RELATED 2 OS=Arabidopsis thaliana GN=SPA2 PE=1 SV=2	PF00069//PF00400//PF09270	Protein kinase domain//WD domain, G-beta repeat//Beta-trefoil DNA-binding domain	GO:0006468//GO:0006355	protein phosphorylation//regulation of transcription, DNA-dependent	GO:0000982//GO:0004672//GO:0005524//GO:0000978//GO:0005515	RNA polymerase II core promoter proximal region sequence-specific DNA binding transcription factor activity//protein kinase activity//ATP binding//RNA polymerase II core promoter proximal region sequence-specific DNA binding//protein binding	GO:0005634	nucleus	KOG0266	WD40 repeat-containing protein
comp54781_c0	518	225439452	XP_002267438.1	524	4.7569e-62	PREDICTED: E3 ubiquitin-protein ligase PUB23-like [Vitis vinifera]	356498678	XM_003518129.1	60	5.08634e-21	PREDICTED: Glycine max E3 ubiquitin-protein ligase PUB23-like (LOC100795263), mRNA	--	--	--	--	Q84TG3	474	8.88647e-56	E3 ubiquitin-protein ligase PUB23 OS=Arabidopsis thaliana GN=PUB23 PE=1 SV=1	PF04564//PF13639	U-box domain//Ring finger domain	GO:0051865//GO:0009414//GO:0002679//GO:0010200//GO:0016567	protein autoubiquitination//response to water deprivation//respiratory burst involved in defense response//response to chitin//protein ubiquitination	GO:0004842//GO:0008270//GO:0005515	ubiquitin-protein ligase activity//zinc ion binding//protein binding	GO:0000151//GO:0005829	ubiquitin ligase complex//cytosol	KOG4642	Chaperone-dependent E3 ubiquitin protein ligase (contains TPR repeats)
comp14225_c0	371	255536917	XP_002509525.1	151	1.22695e-09	ATP binding protein, putative [Ricinus communis] >gi|223549424|gb|EEF50912.1| ATP binding protein, putative [Ricinus communis]	--	--	--	--	--	--	--	--	--	--	--	--	--	PF06516	Purine nucleoside permease (NUP)	GO:0055085	transmembrane transport	--	--	--	--	--	--
comp53384_c0	407	--	--	--	--	--	--	--	--	--	--	--	--	--	--	--	--	--	--	--	--	--	--	--	--	--	--	--	--
comp40329_c0	376	429326616	AFZ78648.1	263	5.99551e-46	methyl transferase [Populus tomentosa]	--	--	--	--	--	K05929	E2.1.1.103, NMT	phosphoethanolamine N-methyltransferase	http://www.genome.jp/dbget-bin/www_bget?ko:K05929	Q944H0	253	1.33249e-44	Phosphoethanolamine N-methyltransferase 2 OS=Arabidopsis thaliana GN=NMT2 PE=2 SV=1	PF00886	Ribosomal protein S16	GO:0042254//GO:0006412	ribosome biogenesis//translation	GO:0003735	structural constituent of ribosome	GO:0005840//GO:0005622	ribosome//intracellular	--	--
comp13631_c0	223	--	--	--	--	--	--	--	--	--	--	--	--	--	--	--	--	--	--	--	--	--	--	--	--	--	--	--	--
comp615423_c0	305	--	--	--	--	--	--	--	--	--	--	--	--	--	--	--	--	--	--	--	--	--	--	--	--	--	--	--	--
comp51069_c0	1402	--	--	--	--	--	--	--	--	--	--	--	--	--	--	--	--	--	--	--	--	--	--	--	--	--	--	--	--
comp50961_c2	214	--	--	--	--	--	--	--	--	--	--	--	--	--	--	--	--	--	--	PF05750	Rubella capsid protein	--	--	--	--	GO:0016021//GO:0019013	integral to membrane//viral nucleocapsid	--	--
comp39040_c0	351	--	--	--	--	--	--	--	--	--	--	--	--	--	--	--	--	--	--	--	--	--	--	--	--	--	--	--	--
comp53793_c0	547	66710736	CAI96821.1	176	1.01881e-13	putative SNF1-related protein kinase regulatory beta subunit 2 [Pisum sativum]	--	--	--	--	--	K07199	PRKAB	5'-AMP-activated protein kinase, regulatory beta subunit	http://www.genome.jp/dbget-bin/www_bget?ko:K07199	Q9SCY5	173	8.11306e-14	SNF1-related protein kinase regulatory subunit beta-2 OS=Arabidopsis thaliana GN=KINB2 PE=1 SV=1	PF04739	5'-AMP-activated protein kinase beta subunit, interation domain	GO:0016310	phosphorylation	GO:0016301//GO:0005515	kinase activity//protein binding	--	--	--	--
comp658451_c0	259	--	--	--	--	--	--	--	--	--	--	--	--	--	--	--	--	--	--	--	--	--	--	--	--	--	--	--	--
comp982355_c0	236	224111934	XP_002332866.1	298	4.44923e-30	predicted protein [Populus trichocarpa] >gi|222833668|gb|EEE72145.1| predicted protein [Populus trichocarpa]	--	--	--	--	--	--	--	--	--	Q9FID6	250	1.25812e-24	Probable receptor-like protein kinase At5g39020 OS=Arabidopsis thaliana GN=At5g39020 PE=2 SV=1	PF07714//PF00069//PF04856	Protein tyrosine kinase//Protein kinase domain//Securin sister-chromatid separation inhibitor	GO:0016310//GO:0006468//GO:0009069//GO:0006259//GO:0051276	phosphorylation//protein phosphorylation//serine family amino acid metabolic process//DNA metabolic process//chromosome organization	GO:0004672//GO:0005524//GO:0030247//GO:0004674	protein kinase activity//ATP binding//polysaccharide binding//protein serine/threonine kinase activity	GO:0005737//GO:0005634	cytoplasm//nucleus	--	--
comp10979_c0	324	--	--	--	--	--	--	--	--	--	--	--	--	--	--	--	--	--	--	--	--	--	--	--	--	--	--	--	--
comp546639_c0	278	--	--	--	--	--	--	--	--	--	--	--	--	--	--	--	--	--	--	--	--	--	--	--	--	--	--	--	--
comp5856_c0	468	--	--	--	--	--	--	--	--	--	--	--	--	--	--	--	--	--	--	--	--	--	--	--	--	--	--	--	--
comp64799_c0	2097	147863744	CAN83610.1	2326	0	hypothetical protein VITISV_035611 [Vitis vinifera]	470119286	XM_004295698.1	475	0	PREDICTED: Fragaria vesca subsp. vesca anthranilate synthase component I-2, chloroplastic-like (LOC101299282), mRNA	K01657	trpE	anthranilate synthase component I	http://www.genome.jp/dbget-bin/www_bget?ko:K01657	P32069	2193	0	Anthranilate synthase component I-2, chloroplastic OS=Arabidopsis thaliana GN=ASA2 PE=2 SV=1	PF04715	Anthranilate synthase component I, N terminal region	GO:0006571//GO:0000162//GO:0009058//GO:0009094	tyrosine biosynthetic process//tryptophan biosynthetic process//biosynthetic process//L-phenylalanine biosynthetic process	GO:0016833//GO:0004049	oxo-acid-lyase activity//anthranilate synthase activity	GO:0005950	anthranilate synthase complex	KOG1223	Isochorismate synthase
comp68649_c3	411	73697836	AAZ81522.1	594	2.52005e-69	auxin response factor 2 [Gossypium arboreum]	--	--	--	--	--	--	--	--	--	Q6Z2W3	506	3.7428e-58	Auxin response factor 5 OS=Oryza sativa subsp. japonica GN=ARF5 PE=2 SV=2	PF06507	Auxin response factor	GO:0006355//GO:0009734//GO:0009725	regulation of transcription, DNA-dependent//auxin mediated signaling pathway//response to hormone stimulus	GO:0046983//GO:0003677	protein dimerization activity//DNA binding	GO:0005634	nucleus	--	--
comp60951_c1	647	225432004	XP_002279385.1	471	1.35439e-54	PREDICTED: probable WRKY transcription factor 48 [Vitis vinifera] >gi|296083226|emb|CBI22862.3| unnamed protein product [Vitis vinifera]	470117850	XM_004295013.1	130	7.8713e-60	PREDICTED: Fragaria vesca subsp. vesca probable WRKY transcription factor 48-like (LOC101301660), mRNA	--	--	--	--	O22900	418	1.05073e-47	Probable WRKY transcription factor 23 OS=Arabidopsis thaliana GN=WRKY23 PE=2 SV=1	PF03106	WRKY DNA -binding domain	GO:0006355	regulation of transcription, DNA-dependent	GO:0003700//GO:0043565	sequence-specific DNA binding transcription factor activity//sequence-specific DNA binding	GO:0005667	transcription factor complex	--	--
comp35839_c0	308	224131290	XP_002328502.1	141	1.13577e-08	predicted protein [Populus trichocarpa] >gi|222838217|gb|EEE76582.1| predicted protein [Populus trichocarpa]	--	--	--	--	--	--	--	--	--	--	--	--	--	--	--	--	--	--	--	--	--	--	--
comp68599_c0	2336	225452208	XP_002270991.1	1872	0	PREDICTED: UPF0392 protein RCOM_0530710-like [Vitis vinifera]	--	--	--	--	--	--	--	--	--	B9SLR1	1785	0	UPF0392 protein RCOM_0530710 OS=Ricinus communis GN=RCOM_0530710 PE=3 SV=1	--	--	--	--	--	--	--	--	--	--
comp33696_c0	257	--	--	--	--	--	--	--	--	--	--	--	--	--	--	--	--	--	--	--	--	--	--	--	--	--	--	--	--
comp39159_c0	316	--	--	--	--	--	--	--	--	--	--	--	--	--	--	--	--	--	--	--	--	--	--	--	--	--	--	--	--
comp40206_c0	323	--	--	--	--	--	--	--	--	--	--	--	--	--	--	--	--	--	--	--	--	--	--	--	--	--	--	--	--
comp64322_c0	1490	297739580	CBI29762.3	1192	0	unnamed protein product [Vitis vinifera]	--	--	--	--	--	K14153	thiDE	hydroxymethylpyrimidine kinase / phosphomethylpyrimidine kinase / thiamine-phosphate diphosphorylase	http://www.genome.jp/dbget-bin/www_bget?ko:K14153	O48881	1157	0	Thiamine biosynthetic bifunctional enzyme BTH1, chloroplastic OS=Brassica napus GN=BTH1 PE=1 SV=1	PF02581//PF03060	Thiamine monophosphate synthase/TENI//Nitronate monooxygenase	GO:0055114//GO:0006772//GO:0006807//GO:0009228	oxidation-reduction process//thiamine metabolic process//nitrogen compound metabolic process//thiamine biosynthetic process	GO:0008972//GO:0018580//GO:0004789	phosphomethylpyrimidine kinase activity//nitronate monooxygenase activity//thiamine-phosphate diphosphorylase activity	--	--	KOG2598	Phosphomethylpyrimidine kinase
comp382929_c0	203	--	--	--	--	--	--	--	--	--	--	--	--	--	--	--	--	--	--	--	--	--	--	--	--	--	--	--	--
comp68584_c0	4726	225429339	XP_002269471.1	3002	0	PREDICTED: pentatricopeptide repeat-containing protein At5g02860 [Vitis vinifera]	--	--	--	--	--	--	--	--	--	Q9LYZ9	2927	0	Pentatricopeptide repeat-containing protein At5g02860 OS=Arabidopsis thaliana GN=At5g02860 PE=2 SV=1	PF04733//PF12861//PF00097//PF12678//PF13639//PF13176//PF00628//PF02008//PF14634	Coatomer epsilon subunit//Anaphase-promoting complex subunit 11 RING-H2 finger//Zinc finger, C3HC4 type (RING finger)//RING-H2 zinc finger//Ring finger domain//Tetratricopeptide repeat//PHD-finger//CXXC zinc finger domain//zinc-RING finger domain	GO:0006890//GO:0016567	retrograde vesicle-mediated transport, Golgi to ER//protein ubiquitination	GO:0005198//GO:0003677//GO:0046872//GO:0004842//GO:0008270//GO:0005515	structural molecule activity//DNA binding//metal ion binding//ubiquitin-protein ligase activity//zinc ion binding//protein binding	GO:0005680	anaphase-promoting complex	--	--
comp64986_c1	1746	356521179	XP_003529235.1	1211	4.92451e-160	PREDICTED: probable xyloglucan endotransglucosylase/hydrolase protein 28-like [Glycine max]	356521178	XM_003529187.1	187	4.51941e-91	PREDICTED: Glycine max probable xyloglucan endotransglucosylase/hydrolase protein 28-like (LOC100778185), mRNA	K08235	E2.4.1.207	xyloglucan:xyloglucosyl transferase	http://www.genome.jp/dbget-bin/www_bget?ko:K08235	Q38909	1064	3.77813e-139	Probable xyloglucan endotransglucosylase/hydrolase protein 28 OS=Arabidopsis thaliana GN=XTH28 PE=2 SV=1	PF00722//PF06955//PF01306	Glycosyl hydrolases family 16//Xyloglucan endo-transglycosylase (XET) C-terminus//LacY proton/sugar symporter	GO:0005975//GO:0006810//GO:0006073	carbohydrate metabolic process//transport//cellular glucan metabolic process	GO:0004553//GO:0016762	hydrolase activity, hydrolyzing O-glycosyl compounds//xyloglucan:xyloglucosyl transferase activity	GO:0005618//GO:0048046//GO:0016020	cell wall//apoplast//membrane	--	--
comp19588_c0	207	225458001	XP_002276294.1	203	1.22143e-17	PREDICTED: uncharacterized protein LOC100250572 [Vitis vinifera]	--	--	--	--	--	--	--	--	--	--	--	--	--	--	--	--	--	--	--	--	--	--	--
comp49415_c1	314	224066378	XP_002302092.1	122	2.05973e-06	predicted protein [Populus trichocarpa] >gi|222843818|gb|EEE81365.1| predicted protein [Populus trichocarpa]	--	--	--	--	--	--	--	--	--	Q9ZQX6	124	1.93551e-07	ETO1-like protein 1 OS=Arabidopsis thaliana GN=EOL1 PE=1 SV=1	--	--	--	--	--	--	--	--	--	--
comp18930_c0	211	--	--	--	--	--	--	--	--	--	--	--	--	--	--	--	--	--	--	--	--	--	--	--	--	--	--	--	--
comp48914_c0	441	359494864	XP_003634857.1	179	2.22931e-14	PREDICTED: uncharacterized protein LOC100854976 [Vitis vinifera]	--	--	--	--	--	--	--	--	--	--	--	--	--	--	--	--	--	--	--	--	--	--	--
comp611652_c0	308	--	--	--	--	--	--	--	--	--	--	--	--	--	--	--	--	--	--	--	--	--	--	--	--	--	--	--	--
comp47249_c0	599	224108916	XP_002315014.1	534	9.60708e-62	predicted protein [Populus trichocarpa] >gi|222864054|gb|EEF01185.1| predicted protein [Populus trichocarpa]	356494896	XM_003516270.1	101	9.5875e-44	PREDICTED: Glycine max protein GDAP2 homolog (LOC100788014), mRNA	--	--	--	--	A7T167	180	4.43271e-14	Protein GDAP2 homolog OS=Nematostella vectensis GN=gdap2 PE=3 SV=1	--	--	--	--	--	--	--	--	KOG2633	Hismacro and SEC14 domain-containing proteins
comp52738_c0	337	297740815	CBI30997.3	246	2.71938e-22	unnamed protein product [Vitis vinifera]	--	--	--	--	--	K15501	PPP6R3, SAPS3	serine/threonine-protein phosphatase 6 regulatory subunit 3	http://www.genome.jp/dbget-bin/www_bget?ko:K15501	--	--	--	--	--	--	--	--	--	--	--	--	--	--
comp34579_c0	226	--	--	--	--	--	--	--	--	--	--	--	--	--	--	--	--	--	--	--	--	--	--	--	--	--	--	--	--
comp38194_c0	223	357465705	XP_003603137.1	347	8.67452e-39	Ferrochelatase [Medicago truncatula] >gi|355492185|gb|AES73388.1| Ferrochelatase [Medicago truncatula]	--	--	--	--	--	K01772	hemH, FECH	ferrochelatase	http://www.genome.jp/dbget-bin/www_bget?ko:K01772	P42044	347	1.07974e-38	Ferrochelatase-2, chloroplastic OS=Cucumis sativus GN=HEMH PE=2 SV=1	PF00762	Ferrochelatase	GO:0015994//GO:0006783	chlorophyll metabolic process//heme biosynthetic process	GO:0004325	ferrochelatase activity	--	--	KOG1321	Protoheme ferro-lyase (ferrochelatase)
comp278939_c0	443	--	--	--	--	--	--	--	--	--	--	--	--	--	--	--	--	--	--	--	--	--	--	--	--	--	--	--	--
comp68478_c0	2606	224080021	XP_002305994.1	535	1.55848e-54	predicted protein [Populus trichocarpa] >gi|222848958|gb|EEE86505.1| predicted protein [Populus trichocarpa]	502090537	XM_004489204.1	40	3.53471e-09	PREDICTED: Cicer arietinum histone-lysine N-methyltransferase NSD2-like (LOC101494530), transcript variant X2, mRNA	--	--	--	--	Q9M3G7	133	2.11938e-06	Serine/threonine-protein kinase ATM OS=Arabidopsis thaliana GN=ATM PE=2 SV=1	--	--	--	--	--	--	--	--	--	--
comp480299_c0	227	2462054	CAA73803.1	222	1.3755e-21	reverse transcriptase [Allium cepa]	--	--	--	--	--	--	--	--	--	--	--	--	--	PF00078	Reverse transcriptase (RNA-dependent DNA polymerase)	GO:0006278	RNA-dependent DNA replication	GO:0003964//GO:0003723	RNA-directed DNA polymerase activity//RNA binding	--	--	--	--
comp65538_c1	757	224106656	XP_002314239.1	433	3.08761e-47	predicted protein [Populus trichocarpa] >gi|116265928|gb|ABJ91212.1| CBL-interacting protein kinase 4 [Populus trichocarpa] >gi|222850647|gb|EEE88194.1| predicted protein [Populus trichocarpa]	--	--	--	--	--	--	--	--	--	Q2V452	416	5.62426e-46	CBL-interacting serine/threonine-protein kinase 3 OS=Arabidopsis thaliana GN=CIPK3 PE=1 SV=2	PF07714//PF00069	Protein tyrosine kinase//Protein kinase domain	GO:0009735//GO:0009737//GO:0006468//GO:0009628//GO:0016310//GO:0009069//GO:0007165	response to cytokinin stimulus//response to abscisic acid stimulus//protein phosphorylation//response to abiotic stimulus//phosphorylation//serine family amino acid metabolic process//signal transduction	GO:0005524//GO:0004674//GO:0004672	ATP binding//protein serine/threonine kinase activity//protein kinase activity	GO:0005634//GO:0005737	nucleus//cytoplasm	KOG0583	Serine/threonine protein kinase
comp46236_c1	261	255572860	XP_002527362.1	233	9.25863e-21	E3 ubiquitin protein ligase upl2, putative [Ricinus communis] >gi|223533281|gb|EEF35034.1| E3 ubiquitin protein ligase upl2, putative [Ricinus communis]	--	--	--	--	--	K10592	HUWE1, MULE, ARF-BP1	E3 ubiquitin-protein ligase HUWE1	http://www.genome.jp/dbget-bin/www_bget?ko:K10592	--	--	--	--	--	--	GO:0006464	cellular protein modification process	GO:0016874	ligase activity	--	--	--	--
comp53139_c0	450	--	--	--	--	--	--	--	--	--	--	--	--	--	--	--	--	--	--	--	--	--	--	--	--	--	--	--	--
comp54694_c0	1174	224131618	XP_002321135.1	1087	1.26433e-145	predicted protein [Populus trichocarpa] >gi|222861908|gb|EEE99450.1| predicted protein [Populus trichocarpa]	224131617	XM_002321099.1	234	2.24557e-117	Populus trichocarpa predicted protein, mRNA	K01061	E3.1.1.45	carboxymethylenebutenolidase	http://www.genome.jp/dbget-bin/www_bget?ko:K01061	P46209	251	1.98375e-23	Protein usf OS=Aquifex pyrophilus GN=usf PE=4 SV=1	PF02230//PF01764//PF01738//PF15245//PF07859//PF00326	Phospholipase/Carboxylesterase//Lipase (class 3)//Dienelactone hydrolase family//Transcription cofactor vestigial-like protein 4//alpha/beta hydrolase fold//Prolyl oligopeptidase family	GO:0010043//GO:0006508//GO:0006355//GO:0006629//GO:0016042//GO:0046486//GO:0008152	response to zinc ion//proteolysis//regulation of transcription, DNA-dependent//lipid metabolic process//lipid catabolic process//glycerolipid metabolic process//metabolic process	GO:0016787//GO:0004806//GO:0008236	hydrolase activity//triglyceride lipase activity//serine-type peptidase activity	GO:0009507	chloroplast	--	--
comp60438_c0	1421	225456674	XP_002272188.1	1402	0	PREDICTED: hypersensitive-induced response protein 1 isoform 1 [Vitis vinifera] >gi|225456676|ref|XP_002272225.1| PREDICTED: hypersensitive-induced response protein 1 isoform 2 [Vitis vinifera] >gi|359491740|ref|XP_003634316.1| PREDICTED: hypersensitive-induced response protein 1 [Vitis vinifera]	514746038	XM_004960966.1	272	2.05312e-138	PREDICTED: Setaria italica hypersensitive-induced response protein 1-like (LOC101765109), transcript variant X3, mRNA	--	--	--	--	Q9FM19	1381	0	Hypersensitive-induced response protein 1 OS=Arabidopsis thaliana GN=HIR1 PE=1 SV=1	--	--	--	--	--	--	--	--	KOG2620	Prohibitins and stomatins of the PID superfamily
comp62951_c0	367	--	--	--	--	--	--	--	--	--	--	--	--	--	--	--	--	--	--	--	--	--	--	--	--	--	--	--	--
comp49416_c0	398	--	--	--	--	--	--	--	--	--	--	--	--	--	--	--	--	--	--	--	--	--	--	--	--	--	--	--	--
comp41762_c0	320	--	--	--	--	--	--	--	--	--	--	--	--	--	--	--	--	--	--	--	--	--	--	--	--	--	--	--	--
comp47009_c0	334	--	--	--	--	--	--	--	--	--	--	--	--	--	--	--	--	--	--	--	--	--	--	--	--	--	--	--	--
comp32127_c0	503	--	--	--	--	--	--	--	--	--	--	--	--	--	--	--	--	--	--	--	--	--	--	--	--	--	--	--	--
comp54937_c0	317	224138062	XP_002322720.1	483	1.2952e-54	predicted protein [Populus trichocarpa] >gi|222867350|gb|EEF04481.1| predicted protein [Populus trichocarpa]	312032560	AC243127.1	53	2.32789e-17	Gossypium raimondii clone GR__Ba0222F01-hob, complete sequence	--	--	--	--	O81644	456	4.24875e-52	Villin-2 OS=Arabidopsis thaliana GN=VLN2 PE=1 SV=2	--	--	GO:0051017//GO:0051014	actin filament bundle assembly//actin filament severing	GO:0051015	actin filament binding	--	--	--	--
comp216910_c0	493	--	--	--	--	--	--	--	--	--	--	--	--	--	--	--	--	--	--	--	--	--	--	--	--	--	--	--	--
comp462744_c0	223	--	--	--	--	--	--	--	--	--	--	--	--	--	--	--	--	--	--	--	--	--	--	--	--	--	--	--	--
comp459938_c0	334	--	--	--	--	--	--	--	--	--	--	--	--	--	--	--	--	--	--	--	--	--	--	--	--	--	--	--	--
comp44924_c0	475	255578357	XP_002530045.1	143	1.72447e-08	translation initiation factor, putative [Ricinus communis] >gi|223530461|gb|EEF32345.1| translation initiation factor, putative [Ricinus communis]	--	--	--	--	--	--	--	--	--	--	--	--	--	--	--	--	--	--	--	--	--	--	--
comp419904_c0	323	--	--	--	--	--	--	--	--	--	--	--	--	--	--	--	--	--	--	--	--	--	--	--	--	--	--	--	--
comp770461_c0	245	357485011	XP_003612793.1	237	1.38189e-22	Xyloglucan endotransglucosylase/hydrolase [Medicago truncatula] >gi|355514128|gb|AES95751.1| Xyloglucan endotransglucosylase/hydrolase [Medicago truncatula] >gi|388509900|gb|AFK43016.1| unknown [Medicago truncatula]	--	--	--	--	--	K08235	E2.4.1.207	xyloglucan:xyloglucosyl transferase	http://www.genome.jp/dbget-bin/www_bget?ko:K08235	Q38908	203	4.38834e-19	Probable xyloglucan endotransglucosylase/hydrolase protein 30 OS=Arabidopsis thaliana GN=XTH30 PE=2 SV=2	--	--	GO:0006073//GO:0005975	cellular glucan metabolic process//carbohydrate metabolic process	GO:0016762//GO:0004553	xyloglucan:xyloglucosyl transferase activity//hydrolase activity, hydrolyzing O-glycosyl compounds	GO:0005618//GO:0048046	cell wall//apoplast	--	--
comp31125_c0	368	--	--	--	--	--	--	--	--	--	--	--	--	--	--	--	--	--	--	--	--	--	--	--	--	--	--	--	--
comp52512_c0	842	--	--	--	--	--	--	--	--	--	--	--	--	--	--	--	--	--	--	--	--	--	--	--	--	--	--	--	--
comp55200_c1	816	--	--	--	--	--	--	--	--	--	--	--	--	--	--	--	--	--	--	--	--	--	--	--	--	--	--	--	--
comp753074_c0	226	356497153	XP_003517427.1	259	5.84278e-25	PREDICTED: nitrate transporter 1.1-like [Glycine max]	--	--	--	--	--	--	--	--	--	Q9LVE0	216	3.01007e-20	Nitrate transporter 1.3 OS=Arabidopsis thaliana GN=NRT1.3 PE=1 SV=1	PF00854	POT family	GO:0006857//GO:0006810	oligopeptide transport//transport	GO:0005215	transporter activity	GO:0016020//GO:0016021	membrane//integral to membrane	--	--
comp770587_c0	297	--	--	--	--	--	--	--	--	--	--	--	--	--	--	--	--	--	--	--	--	--	--	--	--	--	--	--	--
comp66092_c0	2888	255586913	XP_002534059.1	1262	9.91778e-157	60S ribosomal protein L34, putative [Ricinus communis] >gi|223525913|gb|EEF28325.1| 60S ribosomal protein L34, putative [Ricinus communis]	225452824	XM_002278199.1	77	1.06015e-29	PREDICTED: Vitis vinifera uncharacterized LOC100268097 (LOC100268097), mRNA	--	--	--	--	--	--	--	--	PF02735	Ku70/Ku80 beta-barrel domain	GO:0006303	double-strand break repair via nonhomologous end joining	GO:0003677	DNA binding	GO:0005622	intracellular	--	--
comp476566_c0	338	255541586	XP_002511857.1	262	1.3616e-24	Beta-amylase, putative [Ricinus communis] >gi|223549037|gb|EEF50526.1| Beta-amylase, putative [Ricinus communis]	--	--	--	--	--	K01177	E3.2.1.2	beta-amylase	http://www.genome.jp/dbget-bin/www_bget?ko:K01177	O65258	250	2.15642e-24	Beta-amylase 2, chloroplastic OS=Arabidopsis thaliana GN=BAM2 PE=1 SV=2	--	--	GO:0008152	metabolic process	GO:0016787	hydrolase activity	--	--	--	--
comp913871_c0	232	--	--	--	--	--	--	--	--	--	--	--	--	--	--	--	--	--	--	--	--	--	--	--	--	--	--	--	--
comp44629_c0	332	--	--	--	--	--	--	--	--	--	--	--	--	--	--	--	--	--	--	--	--	--	--	--	--	--	--	--	--
comp66241_c0	2626	225432520	XP_002280174.1	1837	0	PREDICTED: DUF21 domain-containing protein At4g14240 [Vitis vinifera]	225432519	XM_002280138.1	441	0	PREDICTED: Vitis vinifera DUF21 domain-containing protein At4g14240-like (LOC100252921), mRNA	K16302	CNNM	metal transporter CNNM	http://www.genome.jp/dbget-bin/www_bget?ko:K16302	Q67XQ0	1646	0	DUF21 domain-containing protein At4g14240 OS=Arabidopsis thaliana GN=CBSDUF1 PE=2 SV=1	PF00571//PF15233	CBS domain//Synaptonemal complex central element protein 1	GO:0070193//GO:0007128//GO:0007130	synaptonemal complex organization//meiotic prophase I//synaptonemal complex assembly	GO:0030554	adenyl nucleotide binding	GO:0000795	synaptonemal complex	KOG2118	Predicted membrane protein, contains two CBS domains
comp41530_c0	279	--	--	--	--	--	--	--	--	--	--	--	--	--	--	--	--	--	--	--	--	--	--	--	--	--	--	--	--
comp20220_c0	331	53748451	CAH59425.1	346	6.39973e-39	amino acid permease [Plantago major]	--	--	--	--	--	--	--	--	--	Q39134	349	1.94145e-38	Amino acid permease 3 OS=Arabidopsis thaliana GN=AAP3 PE=1 SV=2	--	--	--	--	--	--	GO:0016021	integral to membrane	--	--
comp64989_c0	2279	356552941	XP_003544818.1	414	7.38057e-66	PREDICTED: phosphoribosylaminoimidazole-succinocarboxamide synthase, chloroplastic-like [Glycine max]	359492909	XM_002285678.2	81	4.98311e-32	PREDICTED: Vitis vinifera phosphoribosylaminoimidazole-succinocarboxamide synthase, chloroplastic-like (LOC100250537), mRNA	K01923	purC	phosphoribosylaminoimidazole-succinocarboxamide synthase	http://www.genome.jp/dbget-bin/www_bget?ko:K01923	Q07463	362	1.70445e-60	Phosphoribosylaminoimidazole-succinocarboxamide synthase, chloroplastic (Fragment) OS=Vigna aconitifolia GN=PUR7 PE=2 SV=1	PF12798	4Fe-4S binding domain	--	--	GO:0051536	iron-sulfur cluster binding	--	--	--	--
comp6674_c0	386	--	--	--	--	--	--	--	--	--	--	--	--	--	--	--	--	--	--	--	--	--	--	--	--	--	--	--	--
comp65730_c0	441	255561659	XP_002521839.1	214	9.3104e-18	brg-1 associated factor, putative [Ricinus communis] >gi|223538877|gb|EEF40475.1| brg-1 associated factor, putative [Ricinus communis]	--	--	--	--	--	K15223	UAF30, SPP27	upstream activation factor subunit UAF30	http://www.genome.jp/dbget-bin/www_bget?ko:K15223	--	--	--	--	PF02460//PF04568	Patched family//Mitochondrial ATPase inhibitor, IATP	GO:0007165//GO:0045980	signal transduction//negative regulation of nucleotide metabolic process	GO:0003677//GO:0004857//GO:0008158	DNA binding//enzyme inhibitor activity//hedgehog receptor activity	GO:0005739//GO:0016020	mitochondrion//membrane	--	--
comp581338_c0	223	--	--	--	--	--	--	--	--	--	--	--	--	--	--	--	--	--	--	--	--	--	--	--	--	--	--	--	--
comp43204_c0	401	--	--	--	--	--	--	--	--	--	--	--	--	--	--	--	--	--	--	--	--	--	--	--	--	--	--	--	--
[truncated: 56,805 more rows]
